# Supplementary material for: Differential Expression of Iron Acquisition Genes by Brucella melitensis and Brucella canis during Macrophage Infection
Source: PLoS One. 2012 Mar 5;7(3):e31747. doi: 10.1371/journal.pone.0031747 (PMC3293887; doi:10.1371/journal.pone.0031747)
Supplement: Table S3 — Gene expression profile of intracellular B. canis at 5 h compared to B. canis grown in broth. (XLSX) [file pone.0031747.s004.xlsx]

## Sheet: Sheet1
Table S3 Gene expression profile of intracellular B. canis at 5 h compared to B. canis grown in broth.
LOCUS_TAG	LOCUS	PRODUCT	Log2 ratio	Ratio	GG	RAW+B. canis	RAW+B. canis	B. canis	B. canis	average RAW+B. canis	average B. canis
BCAN_A0001	dnaA	Chromosomal replication initiator protein DnaA	0.413701	1.3321	0.0576225	6351.28	5752.36	4562.88	4523.27	6051.82	4543.07
BCAN_A0002	dnaN	DNA polymerase III beta subunit	0.438335	1.35504	0.0511506	7807.18	8097.87	6036.41	5701.3	7952.53	5868.85
BCAN_A0003	recF	DNA recombination and repair protein RecF	0.749553	1.68127	0.215793	351.271	301.063	213.144	174.856	326.167	194
BCAN_A0004		Molybdopterin biosynthesis protein MoeB	-0.592528	-1.50789	0.198437	582.969	433.695	697.373	835.642	508.332	766.508
BCAN_A0005		D-3-phosphoglycerate dehydrogenase	0.460738	1.37625	0.040931	13454.6	10631	8981.97	8519.02	12042.8	8750.49
BCAN_A0006		Oligopeptide transport system permease protein OppB	2.38831	5.23545	0.999971	3463.02	2974.76	723.879	505.772	3218.89	614.826
BCAN_A0007		Oligopeptide transport system permease protein OppC	1.20234	2.30112	0.657975	5367.67	4458.22	2327.94	1942.11	4912.95	2135.02
BCAN_A0008		Oligopeptide transport system permease protein OppB	1.75464	3.37442	0.987756	8081.93	5566.29	2172.01	1872.61	6824.11	2022.31
BCAN_A0009		ABC transporter substrate-binding protein	1.96759	3.91115	0.998511	4174.97	2788.58	923.674	856.763	3481.78	890.219
BCAN_A0010		ABC transporter substrate-binding protein	0.863158	1.81902	0.23324	6588.51	4340.59	2979.69	3028.55	5464.55	3004.12
BCAN_A0012		hypothetical protein	0.392596	1.31275	0.124539	977.801	1255.2	936.001	765.005	1116.5	850.503
BCAN_A0014	livJ	Branched-chain amino acid ABC transporter, amino acid-binding protein	0.0169354	1.01181	0.0248513	11215.4	8731.99	11693.7	8020.98	9973.71	9857.32
BCAN_A0016		Methylglutaconyl-CoA hydratase	0.917942	1.88942	0.249653	5161.6	8939.35	3093.29	4369.83	7050.47	3731.56
BCAN_A0018		Methylcrotonyl-CoA carboxylase biotin-containing subunit	1.3098	2.47907	0.812794	3658.69	3830.04	1393.15	1627.62	3744.36	1510.39
BCAN_A0019		Methylcrotonyl-CoA carboxylase carboxyl transferase subunit	1.49142	2.81165	0.951477	1621.69	1359.08	458.982	601.169	1490.39	530.075
BCAN_A0020		Isovaleryl-CoA dehydrogenase	0.592717	1.50808	0.085313	6872.96	6654.75	3662.29	5307.84	6763.85	4485.06
BCAN_A0022		hypothetical protein	0.324842	1.25253	0.12003	698.92	731.62	708.095	434.029	715.27	571.062
BCAN_A0023	mdmB	Acyltransferase	-0.419258	-1.33724	0.13672	351.532	445.527	476.76	589.099	398.529	532.929
BCAN_A0025		hypothetical protein	-1.36033	-2.56743	0.891949	789.054	395.302	1923.68	1117.07	592.178	1520.38
BCAN_A0026	aroA	5-Enolpyruvylshikimate-3-phosphate synthase	-0.352427	-1.27671	0.125196	388.237	626.056	781.823	513.132	507.147	647.477
BCAN_A0027	cmk	Cytidylate kinase	-0.0789247	-1.05623	0.0900544	702.87	1169.26	1135.22	842.188	936.067	988.702
BCAN_A0028	rpsA	SSU ribosomal protein S1p	-0.780222	-1.7174	0.092539	9622.6	9116.35	19193.8	12988.4	9369.47	16091.1
BCAN_A0029		Putative membrane protein YeiH	2.5615	5.90323	0.999995	992.932	3123.99	462.112	235.29	2058.46	348.701
BCAN_A0030		LysR family transcriptional regulator YeiE	0.492303	1.40669	0.13903	381.445	382.283	306.292	236.635	381.864	271.463
BCAN_A0032		Membrane-bound lytic murein transglycosylase B precursor	0.454152	1.36998	0.142149	491.892	476.263	312.432	394.262	484.077	353.347
BCAN_A0033	recR	Recombination protein RecR	1.42087	2.67747	0.901723	3824.88	3455.35	1151.05	1568.02	3640.12	1359.54
BCAN_A0034		hypothetical protein co-occurring with RecR	0.0291729	1.02043	0.036433	6545.99	4824.54	5257.37	5885.54	5685.26	5571.46
BCAN_A0035	dnaX	DNA polymerase III subunits gamma and tau	0.514653	1.42865	0.120924	2860.01	2000.46	1642.2	1759.94	2430.24	1701.07
BCAN_A0037		HIT1 PROTEIN	0.761489	1.69524	0.300007	896.509	726.283	489.557	467.707	811.396	478.632
BCAN_A0038		NADH pyrophosphatase	1.89907	3.72974	0.997595	2192.42	2386.62	532.938	694.773	2289.52	613.855
BCAN_A0039	pheA	Prephenate dehydratase	-0.202732	-1.15088	0.0359389	6237.98	6218.01	6607.06	7728.23	6227.99	7167.65
BCAN_A0040	kdsB	3-deoxy-manno-octulosonate cytidylyltransferase	-0.423941	-1.34159	0.140249	450.092	472.492	606.19	631.537	461.292	618.864
BCAN_A0041		membrane c-type cytochrome cy	-2.26974	-4.82237	0.999898	932.01	1015.77	3349.43	6043.51	973.892	4696.47
BCAN_A0042		Molybdopterin biosynthesis enzyme	-0.305467	-1.23582	0.117019	475.59	496.155	618.954	581.946	485.872	600.45
BCAN_A0044	cyoA	Cytochrome O ubiquinol oxidase subunit II	-1.56155	-2.95171	0.928145	4626.02	3090.62	8094.23	14683	3858.32	11388.6
BCAN_A0045	cyoB	Cytochrome O ubiquinol oxidase subunit I	-1.13501	-2.1962	0.285469	15200.7	10348.3	26757.3	29353.4	12774.5	28055.3
BCAN_A0046	cyoC	Cytochrome O ubiquinol oxidase subunit III	-1.68419	-3.21359	0.97621	3165.09	1940.6	6622.47	9785.1	2552.84	8203.79
BCAN_A0047	cyoD	Cytochrome O ubiquinol oxidase subunit IV	-2.07759	-4.22101	0.999102	2603.76	1935.26	7698.66	11460.6	2269.51	9579.62
BCAN_A0049		Outer membrane protein	1.36842	2.58187	0.842054	5634.13	4757.77	2116.42	1908.53	5195.95	2012.48
BCAN_A0050		gramicidin S biosynthesis grst protein	1.3161	2.48993	0.786499	5564.28	5302.44	2040.44	2323.84	5433.36	2182.14
BCAN_A0051		PROTEIN YBIS PRECURSOR	0.280999	1.21504	0.0806382	2074.34	2267.78	1349.53	2224.13	2171.06	1786.83
BCAN_A0052		hypothetical protein	0.0889042	1.06356	0.0409967	5728.24	4195.95	4301.4	5029.69	4962.09	4665.54
BCAN_A0053		hypothetical protein	2.72865	6.62836	0.999999	2809.56	2131.78	374.56	370.924	2470.67	372.742
BCAN_A0054		hypothetical protein	-0.16534	-1.12143	0.0998257	430.4	958.591	910.072	647.584	694.495	778.828
BCAN_A0055		hypothetical protein	-0.282073	-1.21594	0.0689751	1612.15	3240.69	3401.92	2498.84	2426.42	2950.38
BCAN_A0056		hypothetical protein	-0.69976	-1.62423	0.105728	4068.93	6111.85	8364.22	8171.75	5090.39	8267.98
BCAN_A0057		Lactoylglutathione lyase	-1.11031	-2.15892	0.437221	129.455	122.737	276.934	267.529	126.096	272.231
BCAN_A0058		Scaffold protein for [4Fe-4S] cluster assembly ApbC, MRP-like	-0.825723	-1.77242	0.280102	1607.36	1415.57	3013.2	2344.71	1511.46	2678.96
BCAN_A0059	pgm	Phosphoglucomutase	0.64827	1.56729	0.15654	3619.74	2378.17	1733.58	2093.35	2998.95	1913.47
BCAN_A0061		Transcriptional regulator, LysR family	0.584414	1.49943	0.15072	336.03	318.987	196.71	240.134	327.508	218.422
BCAN_A0062		Dienelactone hydrolase and related enzymes	-0.0847011	-1.06047	0.095855	821.896	563.276	734.861	734.069	692.586	734.465
BCAN_A0063	frcK	Fructokinase FrcK	-0.104596	-1.07519	0.0701966	186.431	272.384	279.836	213.479	229.408	246.657
BCAN_A0064		Fumarylacetoacetate hydrolase family protein	0.131076	1.09511	0.09916	623.423	480.349	432.081	575.829	551.886	503.955
BCAN_A0065		hypothetical protein	-1.89222	-3.71205	0.997498	530.661	523.166	1885.79	2026.07	526.913	1955.93
BCAN_A0066		hypothetical protein	-1.32324	-2.50228	0.869175	385.402	453.199	1114.32	984.094	419.3	1049.21
BCAN_A0067		hypothetical protein	0.333217	1.25982	0.034773	10493.8	9855.61	7400.23	8752.37	10174.7	8076.3
BCAN_A0068		Soluble lytic murein transglycosylase and related regulatory proteins (some contain LysM/invasin domains)	0.509227	1.42329	0.088859	4777.47	3800.87	2885.13	3142	4289.17	3013.56
BCAN_A0069		COG1272: Predicted membrane protein hemolysin III homolog	0.642641	1.56118	0.162543	2950.81	2379.91	1259.19	2155.34	2665.36	1707.27
BCAN_A0073		CELL SURFACE PROTEIN	0.0583949	1.04131	0.0964325	626.34	565.282	688.44	455.913	595.811	572.176
BCAN_A0074		hypothetical protein	0.0832533	1.0594	0.0824014	284.112	335.677	318.19	266.846	309.895	292.518
BCAN_A0075	argG	Argininosuccinate synthase	-1.55978	-2.94809	0.967746	785.697	627.228	2534.33	1631.11	706.462	2082.72
BCAN_A0077		COGs COG0477	-0.609498	-1.52573	0.198399	295.985	398.666	444.12	615.727	347.325	529.924
BCAN_A0078		Ribosomal RNA large subunit methyltransferase N	-0.865727	-1.82226	0.377627	530.962	934.848	1359.92	1311.16	732.905	1335.54
BCAN_A0081		Mlr4354 like protein	-0.371926	-1.29408	0.0370185	8815.01	7226.19	8743.88	12014.7	8020.6	10379.3
BCAN_A0082		COGs COG3339	-1.94574	-3.85235	0.99745	2007.22	1833.39	7422.37	7372.96	1920.3	7397.66
BCAN_A0083	phhB	Pterin-4-alpha-carbinolamine dehydratase	0.39551	1.31541	0.0790171	3187.56	3463.39	1997.37	3058.82	3325.48	2528.1
BCAN_A0085		2'-5' RNA ligase	0.0597122	1.04226	0.0298577	7905.31	7762.7	5080.03	9952.73	7834.01	7516.38
BCAN_A0086		Arylesterase precursor	0.437226	1.354	0.0502539	8544.84	7732.3	5279.5	6742.03	8138.57	6010.77
BCAN_A0087		ABC transporter ATP-binding protein YvcR	-1.6132	-3.05929	0.976694	1107.85	564.838	2479.16	2638.07	836.342	2558.62
BCAN_A0088		ABC transporter, permease protein, putative	-1.03661	-2.0514	0.477904	196.395	178.479	315.782	453.237	187.437	384.51
BCAN_A0090		membrane protein	-0.665631	-1.58626	0.0433062	17098.4	16599.8	24411.4	29042.7	16849.1	26727.1
BCAN_A0091	pat	phosphinothricin N-acetyltransferase	-0.0320687	-1.02248	0.0953975	528.879	466.792	451.464	566.587	497.836	509.025
BCAN_A0092		hypothetical protein	0.349735	1.27433	0.112042	1292.14	1210.37	955.07	1008.72	1251.25	981.894
BCAN_A0093		hypothetical protein that often co-occurs with aconitase	-0.958663	-1.94351	0.472011	1116.9	420.255	1328.39	1659.08	768.577	1493.74
BCAN_A0095	acnA	Aconitate hydratase	-0.952606	-1.93537	0.19035	6854.96	8633.74	13834.4	16141.9	7744.35	14988.1
BCAN_A0096	ccmA	ABC transporter involved in cytochrome c biogenesis, ATPase component CcmA	1.50465	2.83757	0.953055	2079.7	2073.18	623.764	839.774	2076.44	731.769
BCAN_A0097	ccmB	ABC transporter involved in cytochrome c biogenesis, CcmB subunit	0.439775	1.35639	0.138906	485.668	489.332	312.527	406.291	487.5	359.409
BCAN_A0098	ccmC	Cytochrome c-type biogenesis protein CcmC, putative heme lyase for CcmE	-1.06911	-2.09814	0.563418	1224.85	1144.42	2452.1	2518.95	1184.64	2485.53
BCAN_A0099		Cytochrome c-type biogenesis protein CcmD, interacts with CcmCE	-1.17717	-2.26133	0.711519	972.878	970.532	2160.37	2234.31	971.705	2197.34
BCAN_A0100	dsbE	Cytochrome c-type biogenesis protein CcmG/DsbE, thiol:disulfide oxidoreductase	-0.819442	-1.76472	0.34746	455.811	446.5	716.346	875.984	451.156	796.165
BCAN_A0102	ilvD	Dihydroxy-acid dehydratase	0.722149	1.64964	0.265752	973.05	1195.09	635.615	678.7	1084.07	657.158
BCAN_A0105		response regulator, putative	1.08684	2.12408	0.424514	6556.64	9201.85	3460.65	3958.33	7879.24	3709.49
BCAN_A0106		Transcriptional regulator, AsnC family	-0.519304	-1.43326	0.164947	570.687	784.591	1246.2	696.275	677.639	971.235
BCAN_A0107		hypothetical protein	0.211818	1.15815	0.100637	429.583	432.433	378.669	365.637	431.008	372.153
BCAN_A0108		hypothetical protein	-0.625317	-1.54255	0.210833	490.141	294.163	650.249	559.578	392.152	604.914
BCAN_A0109		PUTATIVE MEMBRANE PROTEIN	1.91741	3.77743	0.992495	26123.7	27737.3	8141.71	6116.92	26930.5	7129.32
BCAN_A0110		Sulfate and thiosulfate binding protein CysP	-2.03741	-4.10507	0.998617	2012.92	3165.49	5354.52	15903.2	2589.2	10628.9
BCAN_A0111	cysT	Sulfate transport system permease protein CysT	-1.27145	-2.41404	0.709745	2564.85	2968.17	3390.4	9966.54	2766.51	6678.47
BCAN_A0112	cysW	Sulfate transport system permease protein CysW	-1.3212	-2.49874	0.854513	846.27	916.934	1348.77	3057.01	881.602	2202.89
BCAN_A0113	cysA	Sulfate and thiosulfate import ATP-binding protein CysA	-0.334128	-1.26062	0.0972751	1300.39	1428.81	1206.85	2233.62	1364.6	1720.23
BCAN_A0114		Cyclic beta-1,2-glucan synthase	0.40143	1.32082	0.134797	838.456	684.21	591.237	561.585	761.333	576.411
BCAN_A0115	pncB	Nicotinate phosphoribosyltransferase	0.138375	1.10066	0.0998236	589.309	636.356	607.274	506.294	612.832	556.784
BCAN_A0117		UBIQUINONE/MENAQUINONE BIOSYNTHESIS METHYLTRANSFERASE UBIE	0.66939	1.5904	0.237944	859.399	794.313	471.331	568.478	826.856	519.904
BCAN_A0118	frk	Fructokinase	1.06775	2.09615	0.617451	1057.72	850.164	496.522	413.661	953.943	455.092
BCAN_A0119		Oxidoreductase, short chain dehydrogenase/reductase family	-0.0635693	-1.04505	0.0758959	1665.02	1342.31	1544.74	1598.06	1503.66	1571.4
BCAN_A0120		Multimodular transpeptidase-transglycosylase	0.268915	1.2049	0.107682	836.749	1013.66	823.004	712.726	925.202	767.865
BCAN_A0121	ropB	Outer membrane protein	-0.667693	-1.58853	0.235965	541.455	586.18	1227.25	564.035	563.817	895.641
BCAN_A0122	ropB	Outer membrane protein	-0.615692	-1.53229	0.0227922	35582.1	32015.3	48242.8	55336.2	33798.7	51789.5
BCAN_A0123		Ribonuclease D related protein	1.03165	2.04436	0.511484	3009.18	2109.18	1208.63	1295.02	2559.18	1251.82
BCAN_A0124		Acetylornithine deacetylase/Succinyl-diaminopimelate desuccinylase and related deacylases	-0.253375	-1.19199	0.0536275	4367.21	2754.97	3609.52	4880.06	3561.09	4244.79
BCAN_A0126	polA	DNA polymerase I	0.671368	1.59258	0.236518	1150.35	783.58	625.324	589.01	966.964	607.167
BCAN_A0127	ydbR	ATP-dependent RNA helicase, DEAD/DEAH box family	2.15849	4.46447	0.999667	497.512	1475.96	233.846	208.194	986.737	221.02
BCAN_A0128	gyrB	DNA gyrase subunit B	-0.142292	-1.10366	0.0530167	3535.1	2782.55	3519.6	3452.92	3158.83	3486.26
BCAN_A0130	fghA	S-formylglutathione hydrolase	0.278803	1.21319	0.0847366	1883.32	1996.75	1637.35	1560.89	1940.03	1599.12
BCAN_A0131		Probable transmembrane protein	0.106506	1.07662	0.0506463	3616.03	3560.04	3172.49	3492.9	3588.04	3332.69
BCAN_A0135		Uncharacterized protein YaiN in in formaldehyde detoxification operon	-0.763059	-1.69709	0.301222	461.797	507.333	635.462	1009.23	484.565	822.348
BCAN_A0137	regB	Sensor histidine kinase PrrB (RegB)	0.301921	1.23279	0.116567	696.978	674.375	553.111	559.291	685.677	556.201
BCAN_A0142	regA	Dna binding response regulator PrrA (RegA)	-0.397353	-1.31709	0.103646	1377.4	1562.44	2272.88	1599.14	1469.92	1936.01
BCAN_A0143		Transcription elongation factor	0.0832322	1.05939	0.0950462	493.889	423.304	331.842	533.933	458.596	432.888
BCAN_A0144		(AF101072) ATP synthase subunit	0.516549	1.43053	0.16727	595.88	1044.04	475.797	670.578	819.962	573.188
BCAN_A0145		NifU protein	-2.31967	-4.99217	0.999941	320.79	347.858	1521.32	1816.69	334.324	1669
BCAN_A0146		Universal stress protein UspA and related nucleotide-binding proteins	-0.943096	-1.92265	0.470507	433.38	400.412	838.555	764.535	416.896	801.545
BCAN_A0147	trpS	Tryptophanyl-tRNA synthetase	-0.709262	-1.63497	0.252916	699.275	762.685	1237.92	1152.34	730.98	1195.13
BCAN_A0148	mviN	Proposed peptidoglycan lipid II flippase MurJ	0.325947	1.25349	0.117449	775.794	986.199	668.049	737.624	880.997	702.837
BCAN_A0149	glnD	[Protein-PII] uridylyltransferase	0.440511	1.35709	0.143282	886.148	799.752	517.841	724.454	842.95	621.148
BCAN_A0152	mutS	DNA mismatch repair protein MutS	0.635092	1.55304	0.216454	914.772	990.874	684.356	542.689	952.823	613.523
BCAN_A0153		Putative hemolysin	-0.115474	-1.08333	0.0184318	17288.3	13231.1	12584.2	20478.4	15259.7	16531.3
BCAN_A0154	lspA	Lipoprotein signal peptidase	1.36102	2.56867	0.875883	2540.53	2808.48	1177.04	905.362	2674.5	1041.2
BCAN_A0155		macromolecule metabolism; macromolecule synthesis, modification; rna synthesis, modification , dna transcription	0.973686	1.96385	0.468296	1865.92	2014.77	1125.4	850.653	1940.34	988.029
BCAN_A0156		SAM dependent methyltransferase	1.05214	2.07361	0.582444	1472.8	1677.67	802.317	717	1575.24	759.659
BCAN_A0157		Permeases of the major facilitator superfamily	0.24644	1.18628	0.034978	8641.69	7656.03	5390.16	8348.4	8148.86	6869.28
BCAN_A0158	ihfB	Integration host factor beta subunit	0.0876839	1.06266	0.0313303	7769.92	7184.42	6731.78	7340.74	7477.17	7036.26
BCAN_A0159	sppA	macromolecule metabolism; macromolecule degradation; degradation of proteins, peptides, glycopeptides	0.0350587	1.0246	0.0958744	556.454	538.192	519.167	549.198	547.323	534.183
BCAN_A0160		Uncharacterized protein YrbK clustered with lipopolysaccharide transporters	-0.131447	-1.09539	0.0491026	3855.73	3272.29	3738.25	4069.72	3564.01	3903.99
BCAN_A0161		COGs COG1934	-0.124969	-1.09048	0.0815297	1205.69	1435.48	1166.24	1713.92	1320.59	1440.08
BCAN_A0162		Lipopolysaccharide ABC transporter, ATP-binding protein LptB	0.524438	1.43837	0.132075	1983.27	2217.63	1289.91	1630.68	2100.45	1460.29
BCAN_A0163	rpoN	RNA polymerase sigma-54 factor RpoN	1.20496	2.3053	0.704503	432.847	497.822	188.044	215.664	465.334	201.854
BCAN_A0165	yfiA	Ribosomal subunit interface protein	1.2877	2.44138	0.607013	16670.2	14500.6	4586.13	8181.56	15585.4	6383.84
BCAN_A0166	ptsN	PTS system nitrogen-specific IIA component, PtsN	-0.92013	-1.89229	0.421446	924.68	796.731	1150.2	2107.2	860.705	1628.7
BCAN_A0167		hypothetical protein	-3.28224	-9.72867	1	1384.1	1558.7	17375.7	11253.9	1471.4	14314.8
BCAN_A0168	hspD	Small heat shock protein	-2.9626	-7.79527	1	4965.5	5570.08	52517	29610.6	5267.79	41063.8
BCAN_A0170		Mlr3177 protein	-0.815147	-1.75948	0.253182	1638.86	1994.05	1791.64	4600.38	1816.46	3196.01
BCAN_A0171	nth	Endonuclease III	-0.0263052	-1.0184	0.0925353	392.098	436.832	363.809	480.373	414.465	422.091
BCAN_A0172		Probable transmembrane protein	-3.28224	-9.72867	1	213.771	213.19	2361.94	1791.82	213.481	2076.88
BCAN_A0174		Fructokinase	0.0107204	1.00746	0.0947465	564.919	818.928	739.693	633.91	691.924	686.801
BCAN_A0175		TRANSPORTER	-0.734838	-1.66421	0.266674	785.746	770.132	1202.27	1387.03	777.939	1294.65
BCAN_A0176	grpE	Heat shock protein GrpE	-2.76144	-6.78072	0.999999	1055.99	879.903	8150.44	4976.3	967.945	6563.37
BCAN_A0177	hrcA	Heat-inducible transcription repressor HrcA	-0.62271	-1.53976	0.194152	1055.21	781.059	1555.08	1272.33	918.132	1413.71
BCAN_A0178	rph	Ribonuclease PH	-0.461203	-1.37669	0.135914	216.527	377.775	369.536	448.633	297.151	409.084
BCAN_A0179		Glyoxalase family protein	0.109841	1.07911	0.0833075	1183.19	1468.46	1101.2	1356.05	1325.82	1228.62
BCAN_A0180	rdgB	Nucleoside 5-triphosphatase RdgB (dHAPTP, dITP, XTP-specific)	-0.299996	-1.23114	0.108637	274.758	403.539	347.253	487.826	339.148	417.539
BCAN_A0181		Radical SAM family enzyme, similar to coproporphyrinogen III oxidase, oxygen-independent, clustered with nucleoside-triphosphatase RdgB	0.521382	1.43533	0.156193	311.096	569.943	278.637	335.186	440.519	306.912
BCAN_A0182		rRNA small subunit methyltransferase I	-0.305424	-1.23578	0.0872573	170.799	280.822	280.255	277.849	225.81	279.052
BCAN_A0184	cobA	Siroheme synthase / Precorrin-2 oxidase / Sirohydrochlorin ferrochelatase / Uroporphyrinogen-III methyltransferase	-5.10227	-34.3509	1	306.184	220.883	2763.76	15341.5	263.534	9052.61
BCAN_A0185		Conserved hypothetical protein probably involved in sulfate reduction	-5.53931	-46.5049	1	764.066	509.917	10949.1	48297.3	636.992	29623.2
BCAN_A0186		Sulfite reductase [NADPH] hemoprotein beta-component	-5.34151	-40.5467	1	619.841	408.341	6833.19	34856.2	514.091	20844.7
BCAN_A0187	cysH	Phosphoadenylyl-sulfate reductase [thioredoxin] / Adenylyl-sulfate reductase [thioredoxin]	-4.9034	-29.9276	1	204.538	122.227	1988.09	7791.18	163.382	4889.64
BCAN_A0188		Oxidoreductase probably involved in sulfite reduction	-5.36976	-41.3483	1	708.957	683.369	11280.5	46289.7	696.163	28785.1
BCAN_A0189		Msr0370 protein	-1.90886	-3.75512	0.993393	4916.71	5778.33	12357.1	27804.1	5347.52	20080.6
BCAN_A0190		Methylated-DNA--protein-cysteine methyltransferase	0.281802	1.21571	0.0555568	4285.88	4304.52	2045.82	5020.33	4295.2	3533.08
BCAN_A0191		hypothetical protein	-0.250032	-1.18923	0.0267991	11209	9183.97	10704.5	13547.4	10196.5	12126
BCAN_A0192		(U62541) immunoreactive 14 kDa protein BA14k	-0.706122	-1.63141	0.204125	1430.89	1505.03	1865.27	2924.42	1467.96	2394.85
BCAN_A0193	metH	5-methyltetrahydrofolate--homocysteine methyltransferase	-0.714475	-1.64089	0.258899	422.113	290.934	477.098	692.929	356.523	585.014
BCAN_A0195	solR	TRANSCRIPTIONAL ACTIVATOR, LUXR FAMILY	-1.16328	-2.23965	0.668554	223.282	211.544	433.754	540.106	217.413	486.93
BCAN_A0196		Omega-amino acid--pyruvate aminotransferase	0.701698	1.62642	0.210626	2828.01	1437.66	1406.71	1216.03	2132.84	1311.37
BCAN_A0197		Sulfate adenylyltransferase subunit 2	-4.47792	-22.2838	1	328.971	331.471	2339.15	12378	330.221	7358.57
BCAN_A0198	cysN	Sulfate adenylyltransferase subunit 1 / Adenylylsulfate kinase	-4.16048	-17.8826	1	123.152	158.586	1132.46	3905.73	140.869	2519.1
BCAN_A0199	cysQ	3'(2'),5'-bisphosphate nucleotidase	-1.48799	-2.80499	0.950262	370.353	455.084	589.603	1725.74	412.719	1157.67
BCAN_A0201		cAMP-binding proteins - catabolite gene activator and regulatory subunit of cAMP-dependent protein kinases	-0.51537	-1.42936	0.167717	354.738	648.681	473.37	960.878	501.709	717.124
BCAN_A0203		Glycerol-3-phosphate regulon repressor, DeoR family	-0.0788471	-1.05617	0.0911149	994.028	795.375	921.307	968.614	894.702	944.96
BCAN_A0204	glpD	Aerobic glycerol-3-phosphate dehydrogenase	-2.16611	-4.48812	0.99972	1174.45	1018.69	4922.45	4920.65	1096.57	4921.55
BCAN_A0205		Transcriptional regulator	0.704423	1.62949	0.164874	3743.83	3894.03	1397.24	3290.02	3818.93	2343.63
BCAN_A0206	thcA	Aldehyde dehydrogenase	0.272458	1.20786	0.0620285	178.634	232.756	173.43	167.163	205.695	170.296
BCAN_A0207	adhT	Alcohol dehydrogenase	-2.38686	-5.23018	0.999965	441.411	1788.28	440.188	11221.5	1114.85	5830.84
BCAN_A0208		hypothetical protein	0.29256	1.22481	0.105283	1000.05	1301.52	421.523	1457.6	1150.79	939.562
BCAN_A0212	aldHT	Aldehyde dehydrogenase B	-1.01785	-2.0249	0.312858	4565.81	4638.3	9221.93	9415.48	4602.06	9318.7
BCAN_A0213		Hydroxymethylpyrimidine ABC transporter, transmembrane component	-1.43084	-2.69603	0.929405	538.517	433.486	1212.92	1407.62	486.001	1310.27
BCAN_A0214		Thiaminase II	-2.14749	-4.43057	0.999692	1059.95	742.737	3484.63	4502.29	901.342	3993.46
BCAN_A0215		Hydroxymethylpyrimidine ABC transporter, substrate-binding component	-2.35182	-5.10469	0.999919	3302.26	2468.24	13969.1	15487.6	2885.25	14728.3
BCAN_A0216	thiE	Thiamin-phosphate pyrophosphorylase	-2.27217	-4.83048	0.999913	455.637	514.776	1793	2894.56	485.206	2343.78
BCAN_A0217	thiG	Thiazole biosynthesis protein ThiG	-2.5284	-5.76932	0.999993	606.003	777.069	2859.31	5120.08	691.536	3989.69
BCAN_A0218	thiS	Sulfur carrier protein ThiS	-2.63821	-6.22557	0.999998	574.95	844.237	3393.78	5441.47	709.594	4417.63
BCAN_A0219	thiO	Glycine oxidase ThiO	-2.92455	-7.59238	1	326.34	426.419	1809.29	3905.94	376.379	2857.61
BCAN_A0220	thiD	Phosphomethylpyrimidine kinase	-2.45695	-5.49054	0.999983	866.705	1180.18	3611.51	7627.01	1023.44	5619.26
BCAN_A0222		Sensory box/GGDEF domain/EAL domain protein	-0.466713	-1.38196	0.145846	666.703	838.452	935.085	1144.97	752.577	1040.03
BCAN_A0223		Lead, cadmium, zinc and mercury transporting ATPase; Copper-translocating P-type ATPase	-0.735652	-1.66515	0.275596	673.781	618.964	825.908	1326.71	646.372	1076.31
BCAN_A0224	cueR	Transcriptional regulator, MerR family	-2.89636	-7.44547	1	770.08	894.185	7296.56	5094.67	832.132	6195.62
BCAN_A0225		L-proline glycine betaine ABC transport system permease protein ProW	-0.367275	-1.28991	0.126367	568.551	710.969	573.356	1077.11	639.76	825.235
BCAN_A0226		L-proline glycine betaine ABC transport system permease protein ProV	0.186992	1.13839	0.0743157	249.539	261.855	172.506	276.721	255.697	224.613
BCAN_A0227		L-proline glycine betaine ABC transport system permease protein ProW	0.0641047	1.04544	0.0943076	422.922	480.051	293.161	570.567	451.486	431.864
BCAN_A0228		GLYCINE BETAINE-BINDING PROTEIN	-0.129611	-1.094	0.0488308	3608.81	3575.83	2784.11	5075.88	3592.32	3929.99
BCAN_A0229		Probable signal peptide protein	-1.18776	-2.27799	0.748611	654.293	560.112	778.198	1988.21	607.203	1383.2
BCAN_A0230	gdhA	NADP-specific glutamate dehydrogenase	0.756343	1.6892	0.155243	6044.78	5789.43	4162.6	2843.18	5917.1	3502.89
BCAN_A0232		Sarcosine oxidase beta subunit	-0.389268	-1.30973	0.0568487	118.043	157.799	136.108	225.171	137.921	180.64
BCAN_A0233		Sarcosine oxidase delta subunit	-0.553261	-1.4674	0.171136	246.461	405.735	377.175	579.857	326.098	478.516
BCAN_A0234		Sarcosine oxidase alpha subunit	0.291894	1.22425	0.1152	687.096	623.545	399.89	670.68	655.321	535.285
BCAN_A0237		Transcriptional regulator, IclR family	0.079008	1.05629	0.0961024	526.694	468.698	565.859	376.486	497.696	471.173
BCAN_A0238		Maltose/maltodextrin ABC transporter, substrate binding periplasmic protein MalE	2.04133	4.11625	0.999229	3061.59	3764.21	1088.72	569.531	3412.9	829.128
BCAN_A0239		Maltose/maltodextrin ABC transporter, permease protein MalF	1.90895	3.75535	0.99763	3231.24	2921.88	923.447	715.047	3076.56	819.247
BCAN_A0240		Maltose/maltodextrin ABC transporter, permease protein MalG	0.925431	1.89925	0.446536	659.459	746.925	381.421	359.073	703.192	370.247
BCAN_A0241	lacK	Maltose/maltodextrin transport ATP-binding protein MalK	0.987162	1.98228	0.272221	240.299	228.409	120.67	115.778	234.354	118.224
BCAN_A0242	mdlA	mandelate racemase/muconate lactonizing enzyme family protein	1.2016	2.29995	0.640416	362.236	361.769	177.308	137.483	362.002	157.396
BCAN_A0243		L-rhamnose mutarotase	1.6889	3.22411	0.986302	765.703	1066.01	334.999	233.13	915.856	284.065
BCAN_A0244		oxidoreductase, Gfo/Idh/MocA family	1.1826	2.26986	0.747081	1005.15	1078.27	537.742	380.121	1041.71	458.931
BCAN_A0245	polS	2-keto-3-deoxy-L-fuconate dehydrogenase	0.468801	1.38396	0.141725	1113.31	1282.47	973.447	757.659	1197.89	865.553
BCAN_A0246		2,4-diketo-3-deoxy-L-fuconate hydrolase	1.34985	2.54885	0.862382	2819.84	3144.37	1488.04	851.916	2982.1	1169.98
BCAN_A0247		L-fuconate dehydratase	0.741456	1.67186	0.284327	959.822	846.932	541.782	538.902	903.377	540.342
BCAN_A0251		hypothetical protein	-2.37988	-5.20492	0.999943	146.635	188.144	872.036	870.463	167.389	871.249
BCAN_A0252	maf	Septum formation protein Maf	0.710655	1.63655	0.242421	1145.3	1804.56	1041.81	760.676	1474.93	901.245
BCAN_A0253	infA	Translation initiation factor 1	-0.418922	-1.33693	0.0550624	3563.87	6342.86	7629.34	5615.24	4953.37	6622.29
BCAN_A0254		Arsenate reductase	0.866475	1.8232	0.39162	790.189	893.547	523.393	400.112	841.868	461.753
BCAN_A0256		Histidinol dehydrogenase	0.0848744	1.0606	0.0748467	1728.5	1596.06	1385.33	1749.29	1662.28	1567.31
BCAN_A0257		hypothetical protein	1.39387	2.62783	0.682594	27630.2	25345.3	8955.3	11204.1	26487.7	10079.7
BCAN_A0258	murA	UDP-N-acetylglucosamine 1-carboxyvinyltransferase	-0.029019	-1.02032	0.0692116	1679.38	1988.35	1913.89	1828.36	1833.87	1871.13
BCAN_A0259		hypothetical protein	-1.32881	-2.51196	0.858131	298.242	242.504	571.967	786.367	270.373	679.167
BCAN_A0262		BRO family protein	-0.143051	-1.10424	0.0621775	158.5	233.714	224.272	208.826	196.107	216.549
BCAN_A0270		Urease accessory protein UreD	2.29476	4.90671	0.999886	6907.58	12809.7	2847.29	1171.15	9858.64	2009.22
BCAN_A0271	ureA	Urease gamma subunit	0.815135	1.75946	0.100241	11257.7	23703.6	15562.6	4307.81	17480.6	9935.21
BCAN_A0272	ureB	Urease beta subunit	0.329941	1.25696	0.0385239	3778.55	13546.9	11151.5	2632.11	8662.7	6891.78
BCAN_A0273	ureC	Urease alpha subunit	0.138074	1.10043	0.0157559	15043.2	27261.5	29965.8	8477.82	21152.3	19221.8
BCAN_A0274	ureE	Urease accessory protein UreE	-0.18735	-1.13867	0.0342758	5763.21	7388.96	11168.7	3807.33	6576.08	7487.99
BCAN_A0275	ureF	Urease accessory protein UreF	-0.11279	-1.08132	0.0339359	4708.64	7900.62	9647.91	3986.7	6304.63	6817.31
BCAN_A0276	ureG	Urease accessory protein UreG	-0.308984	-1.23883	0.0614072	2680.69	3628.49	5196.61	2619.42	3154.59	3908.01
BCAN_A0278	luxN	Sensor histidine kinase	-0.549315	-1.46339	0.174364	355.368	369.33	527.732	532.784	362.349	530.258
BCAN_A0280		Probable Co/Zn/Cd efflux system membrane fusion protein	-0.935281	-1.91226	0.461296	408.057	409.336	623.769	939.301	408.696	781.535
BCAN_A0281		RND multidrug efflux transporter; Acriflavin resistance protein	-0.52205	-1.43599	0.159368	320.327	327.628	407.909	522.551	323.978	465.23
BCAN_A0282	hydA	Dihydropyrimidinase	3.44973	10.9263	1	2632.12	1857.15	200.046	210.822	2244.63	205.434
BCAN_A0283		Beta-ureidopropionase	3.09446	8.5413	1	4107.01	3666.96	311.167	598.996	3886.99	455.081
BCAN_A0284		Transcriptional regulator RutR of pyrimidine catabolism (TetR family)	0.879884	1.84023	0.332718	2618.83	2613.24	1264.26	1578.9	2616.04	1421.58
BCAN_A0285		Nudix hydrolase family protein PA3470	0.547986	1.46204	0.151779	414.101	326.655	257.053	249.605	370.378	253.329
BCAN_A0286		Dihydropyrimidine dehydrogenase [NADP+]	3.54654	11.6846	1	2178.76	2673.67	202.128	213.156	2426.21	207.642
BCAN_A0287		Pyridine nucleotide-disulphide oxidoreductase associated with reductive pyrimidine catabolism	3.83976	14.318	1	6054.53	5950.87	420.867	417.613	6002.7	419.24
BCAN_A0289		carbon monoxide dehydrogenase G protein	-1.29739	-2.45783	0.779099	181.831	168.233	438.124	422.277	175.032	430.2
BCAN_A0290	pgi	Glucose-6-phosphate isomerase	-0.0923848	-1.06613	0.089124	1378.32	591.879	1039.65	1060.84	985.098	1050.24
BCAN_A0291		Succinylglutamate desuccinylase/aspartoacylase	0.527499	1.44143	0.0658677	9514.47	5721.45	5682.18	4887.84	7617.96	5285.01
BCAN_A0292		Hydrolase, haloacid dehalogenase-like family	1.02646	2.03702	0.568616	1086.31	852.528	553.019	398.783	969.419	475.901
BCAN_A0293		Hydrolases of the alpha/beta superfamily	1.28819	2.44222	0.835445	871.975	682.938	317.771	318.908	777.456	318.34
BCAN_A0294		Long-chain-fatty-acid--CoA ligase	1.76333	3.39481	0.991435	3611.08	4069.81	1116.19	1146.35	3840.44	1131.27
BCAN_A0295	ttgR	Transcription repressor of multidrug efflux pump acrAB operon, TetR (AcrR) family	-0.322488	-1.25049	0.116217	407.746	363.78	402.93	561.851	385.763	482.391
BCAN_A0297		RND efflux system, membrane fusion protein CmeA	-0.794137	-1.73404	0.326023	435.428	504.776	941.96	688.391	470.102	815.175
BCAN_A0299		hypothetical protein	1.08692	2.1242	0.509895	189.135	522.431	198.905	136.077	355.783	167.491
BCAN_A0301		amino acid ABC transporter, periplasmic amino acid-binding protein	-0.171408	-1.12616	0.0980116	773.422	806.994	740.573	1039.22	790.207	889.898
BCAN_A0302	bcsA	Glycosyl transferase, group 2 family protein	-0.283373	-1.21704	0.0550889	131.793	176.296	209.218	165.738	154.045	187.478
BCAN_A0303		UDP-galactose-lipid carrier transferase	-0.495152	-1.40947	0.084098	3470.63	2828.96	4318.55	4560.52	3149.79	4439.54
BCAN_A0304	phoR	Phosphate regulon sensor protein PhoR (SphS)	-0.169297	-1.12451	0.100239	435.719	435.439	583.815	395.811	435.579	489.813
BCAN_A0305		hypothetical protein	-0.337433	-1.26351	0.0574803	5078.15	2430.07	4421.81	5064.88	3754.11	4743.34
BCAN_A0307	argD	Acetylornithine aminotransferase	-0.0127102	-1.00885	0.0936026	739.479	763.736	851.108	665.409	751.608	758.259
BCAN_A0308	argF	Ornithine carbamoyltransferase	-0.259815	-1.19733	0.0509481	3897.34	3933.62	5867.54	3508.67	3915.48	4688.11
BCAN_A0310		ApaG protein	-1.57456	-2.97844	0.972128	476.068	582.348	1296.86	1855.56	529.208	1576.21
BCAN_A0311	metZ	O-acetylhomoserine sulfhydrylase / O-succinylhomoserine sulfhydrylase	-0.442674	-1.35912	0.144961	648.247	491.317	713.6	835.205	569.782	774.402
BCAN_A0314		Deoxycytidine triphosphate deaminase	0.07585	1.05398	0.0959204	517.01	470.491	580.663	356.261	493.75	468.462
BCAN_A0315		Transcriptional regulator containing an amidase domain and an AraC-type DNA-binding HTH domain	0.207508	1.15469	0.0984277	364.619	445.983	422.037	279.971	405.301	351.004
BCAN_A0316		hypothetical protein	-0.759481	-1.69288	0.181335	2752.72	2548.28	4559.82	4414.15	2650.5	4486.99
BCAN_A0317		putative membrane protein	0.341954	1.26747	0.111576	1166.86	1266.39	778.633	1141.14	1216.63	959.887
BCAN_A0318		DNA-damage-inducible protein F	-0.198226	-1.14729	0.0971552	865.289	921.192	908.298	1141.31	893.241	1024.8
BCAN_A0319	pyrD	Dihydroorotate dehydrogenase	-0.419163	-1.33715	0.139096	382.493	542.895	680.414	556.969	462.694	618.692
BCAN_A0320		hypothetical protein	-1.04002	-2.05626	0.516369	180.082	256.049	413.737	483.06	218.065	448.398
BCAN_A0322		hypothetical protein	-0.957028	-1.94131	0.339349	2636.53	2285.43	4531.03	5023.99	2460.98	4777.51
BCAN_A0323	pip	Proline iminopeptidase	-0.426356	-1.34383	0.110615	1978.14	853.789	1857.64	1948	1415.96	1902.82
BCAN_A0324		Transcriptional regulator, LuxR family	-0.0506749	-1.03575	0.0828789	1216.38	1180.02	1232.09	1249.98	1198.2	1241.03
BCAN_A0326		hypothetical protein	-0.400262	-1.31975	0.0350529	9087.37	9524.62	10105.5	14457.6	9306	12281.6
BCAN_A0327	mscL	Large-conductance mechanosensitive channel	-1.71196	-3.27605	0.988542	1245.24	486.147	3149.09	2523.02	865.692	2836.05
BCAN_A0328	hemA	5-aminolevulinate synthase	-0.931524	-1.90729	0.247094	3895.06	4436.27	5701.77	10188.5	4165.67	7945.13
BCAN_A0329		Polysaccharide deacetylase	-1.52149	-2.87087	0.954879	749.487	1107.14	3493.48	1836.66	928.312	2665.07
BCAN_A0330		Glycosyl transferase, family 25	-0.346082	-1.2711	0.108303	961.544	1184.49	1452.08	1275.76	1073.02	1363.92
BCAN_A0331		Urease operon 23 kDa accessory protein	-1.14763	-2.2155	0.701424	257.923	432.553	754.831	774.922	345.238	764.876
BCAN_A0332		hypothetical protein	-3.39901	-10.5488	1	642.826	589.39	7575.01	5423.4	616.108	6499.21
BCAN_A0333	oxyR	LysR family regulatory protein CidR	-0.205694	-1.15324	0.0646961	203.153	178.62	239.042	201.234	190.886	220.138
BCAN_A0334		Holin-like protein CidA	-0.573109	-1.48773	0.17741	612.625	1060.72	1849.88	639.591	836.671	1244.74
BCAN_A0335		CidA-associated membrane protein CidB	-0.320822	-1.24904	0.109402	562.707	1298.37	1590.65	733.92	930.54	1162.28
BCAN_A0338		Pantoate--beta-alanine ligase	0.551551	1.46566	0.172784	1069.36	1166.77	728.696	796.981	1118.06	762.838
BCAN_A0339	panB	3-methyl-2-oxobutanoate hydroxymethyltransferase	0.408643	1.32744	0.127366	1224.11	1068.48	731.06	996.018	1146.29	863.539
BCAN_A0340		Ferredoxin--NADP(+) reductase	-2.95793	-7.77011	1	874.535	941.83	6067.11	8046.24	908.183	7056.68
BCAN_A0343		Carboxynorspermidine decarboxylase, putative	0.267864	1.20402	0.0982573	315.243	395.514	318.345	271.973	355.378	295.159
BCAN_A0344		Carboxynorspermidine dehydrogenase, putative	-0.0657232	-1.04661	0.0844923	1355.63	926.73	1442.5	946.247	1141.18	1194.37
BCAN_A0346		Not a Proline racemase, nor 4-hydroxyproline epimerase [missing catalytic residues]	0.629867	1.54742	0.135974	292.242	234.101	220.642	119.5	263.172	170.071
BCAN_A0347		Probable multidrug resistance protein norM (Multidrug-efflux transporter)	0.670921	1.59209	0.201235	236.002	535.273	293.378	191.064	385.638	242.221
BCAN_A0348		INVASION PROTEIN B	-1.42482	-2.68482	0.924185	935.455	398.252	1587.91	1992.85	666.854	1790.38
BCAN_A0350		DNA-binding response regulator, LuxR family	0.438768	1.35545	0.0885903	187.634	292.53	154.242	200.006	240.082	177.124
BCAN_A0352		TRAP dicarboxylate transporter, DctM subunit, unknown substrate 6	0.100311	1.072	0.0488185	158.218	199.515	175.297	158.408	178.866	166.852
BCAN_A0353		TRAP transporter solute receptor, unknown substrate 6	0.253693	1.19226	0.109571	802.739	640.286	750.087	460.245	721.512	605.166
BCAN_A0354		hypothetical protein	1.5482	2.92453	0.956478	4733.62	2980.73	1477.49	1160.33	3857.18	1318.91
BCAN_A0355		Chitooligosaccharide deacetylase; putative uricase	1.89456	3.71807	0.997521	2534.62	1809.11	716.097	452.177	2171.86	584.137
BCAN_A0356		hypothetical protein	-0.979218	-1.9714	0.466499	1176.24	969.46	2205.84	2024.18	1072.85	2115.01
BCAN_A0357	xdhA	Xanthine dehydrogenase, iron-sulfur cluster and FAD-binding subunit A	-0.334701	-1.26112	0.113647	1062.33	671.535	925.766	1260.83	866.93	1093.3
BCAN_A0359		XdhC protein (assists in molybdopterin insertion into xanthine dehydrogenase)	-0.48403	-1.39864	0.0732665	133.412	149.159	142.466	252.75	141.285	197.608
BCAN_A0360		Transcriptional regulator, LysR family	-0.299444	-1.23067	0.116085	472.4	496.899	548.656	644.231	484.649	596.443
BCAN_A0362		Guanine deaminase	0.432674	1.34973	0.118581	352.062	333.778	235.504	272.626	342.92	254.065
BCAN_A0363	ttuD	D-glycerate 2-kinase	0.766495	1.70113	0.276722	1344.52	1870.56	832.505	1057.46	1607.54	944.984
BCAN_A0364	ccoS	Type cbb3 cytochrome oxidase biogenesis protein CcoS, involved in heme b insertion	-0.663127	-1.58351	0.23125	495.449	745.559	417.436	1547.71	620.504	982.575
BCAN_A0366		Type cbb3 cytochrome oxidase biogenesis protein CcoH	-0.853188	-1.80649	0.368215	602.988	798.734	366.12	2166.07	700.861	1266.1
BCAN_A0367	ccoG	Type cbb3 cytochrome oxidase biogenesis protein CcoG, involved in Cu oxidation	-2.92282	-7.58325	1	212.441	460.551	520.967	4582.5	336.496	2551.73
BCAN_A0368		Cytochrome c oxidase subunit CcoP	-3.06412	-8.36358	1	116.568	226.745	272.406	2598.92	171.657	1435.66
BCAN_A0369		Cytochrome c oxidase subunit CcoQ	-3.37753	-10.3929	1	307.769	1562.86	2415.85	17025.4	935.313	9720.63
BCAN_A0370	ccoO	Cytochrome c oxidase subunit CcoO	-3.02566	-8.14357	1	307.281	858.331	1199.17	8293.08	582.806	4746.12
BCAN_A0371	ccoN	Cytochrome c oxidase subunit CcoN	-3.15656	-8.91701	1	351.863	785.46	1521.6	8619.93	568.662	5070.76
BCAN_A0372	fur	Iron-responsive regulator Irr	-0.733594	-1.66278	0.0969162	8207.33	5597.82	9360.63	13594.2	6902.57	11477.4
BCAN_A0374		Outer membrane protein	0.737547	1.66734	0.22551	1954.97	2744.36	1411.5	1406.96	2349.67	1409.23
BCAN_A0376		ADA regulatory protein / Methylated-DNA--protein-cysteine methyltransferase	-0.0317366	-1.02224	0.0928576	885.242	696.002	640.877	975.536	790.622	808.207
BCAN_A0377		a glutathione-dependent thiol reductase	-0.106909	-1.07692	0.076036	1725.94	1343.19	1919.93	1385.27	1534.56	1652.6
BCAN_A0378		Conserved domain protein	-0.44747	-1.36365	0.0837403	3172.35	2200.06	3984.98	3341.09	2686.21	3663.04
BCAN_A0380		BACTEROID DEVELOPMENT PROTEIN BACA	-0.220677	-1.16528	0.0400027	5658.27	5159.58	6295.81	6310.01	5408.92	6302.91
BCAN_A0382		Mlr7403 protein	-1.22662	-2.34017	0.781901	614.428	808.692	1866.66	1463.69	711.56	1665.17
BCAN_A0383	engA	GTP-binding protein EngA	0.442711	1.35916	0.145504	567.141	781.879	522.551	469.992	674.51	496.271
BCAN_A0384	dnaK	Putative heat shock protein YegD	-0.191551	-1.14199	0.0210167	92.0558	109.976	105.771	124.947	101.016	115.359
BCAN_A0386		ATP synthase protein I	-0.0968603	-1.06944	0.0475785	2436.04	4927.5	4064.25	3810.64	3681.77	3937.44
BCAN_A0387	atpB	ATP synthase A chain	-0.957987	-1.9426	0.297407	2341.11	4414.5	8930.21	4193.22	3377.81	6561.72
BCAN_A0388	atpE	ATP synthase C chain	-0.94863	-1.93004	0.162463	7721.88	12068.5	26139.7	12056.4	9895.17	19098.1
BCAN_A0389		ATP synthase B' chain	-0.723337	-1.651	0.113706	3818.6	6313.73	11527.6	5200.88	5066.17	8364.22
BCAN_A0390	atpF	ATP synthase B chain	-1.03272	-2.04587	0.461197	148.931	209.295	546.326	186.559	179.113	366.443
BCAN_A0391	rnhB	Ribonuclease HII	0.635977	1.55399	0.212467	599.098	502.821	337.733	371.357	550.96	354.545
BCAN_A0392		Radical SAM domain protein	2.06689	4.18982	0.999363	4461.25	3217.7	702.14	1130.62	3839.47	916.382
BCAN_A0394		hypothetical protein	-4.45973	-22.0046	1	801.94	751.029	14123.5	20048.9	776.484	17086.2
BCAN_A0395		hypothetical protein	-3.27599	-9.68658	1	4223.28	2622.52	27308.8	39003.6	3422.9	33156.2
BCAN_A0398		4-diphosphocytidyl-2-C-methyl-D-erythritol kinase	-0.267899	-1.20405	0.111237	399.75	522.632	513.168	597.43	461.191	555.299
BCAN_A0399		hypothetical protein	-1.09709	-2.13923	0.612946	954.76	1084.3	1729.86	2632.16	1019.53	2181.01
BCAN_A0400		Peptidase / Na+/H+ antiporter NhaA type	-0.500183	-1.41439	0.0647923	82.5467	172.597	205.851	155.023	127.572	180.437
BCAN_A0401	nhaA	Na+/H+ antiporter NhaA type	-0.922275	-1.8951	0.245515	4632.62	3309.71	8391.83	6659.7	3971.17	7525.77
BCAN_A0403		COG4123: Predicted O-methyltransferase	1.17238	2.25383	0.732442	1397	1334.89	635.878	576.229	1365.94	606.054
BCAN_A0404		hypothetical protein	1.23233	2.34946	0.775224	2079.82	2162.6	999.868	805.834	2121.21	902.851
BCAN_A0405		Octaprenyl-diphosphate synthase / Dimethylallyltransferase / Geranyltranstransferase (farnesyldiphosphate synthase) / Geranylgeranyl pyrophosphate synthetase	1.08731	2.12477	0.572686	3303.33	2356.33	1360.23	1303.43	2829.83	1331.83
BCAN_A0406	bimA	TPR domain protein	1.21487	2.32119	0.661645	5815.63	5045.46	2262.93	2416.17	5430.55	2339.55
BCAN_A0407	glyQ	Glycyl-tRNA synthetase alpha chain	-0.292366	-1.22465	0.0850473	1482.15	1800.93	2382.82	1637.79	1641.54	2010.31
BCAN_A0409		Glycyl-tRNA synthetase beta chain	-0.678927	-1.60095	0.233537	691.814	801.899	1391.35	1000.01	746.857	1195.68
BCAN_A0410		COG0009 Sua5 subfamily, required for N6-threonylcarbamoyl adenosine t(6)A37 modification in tRNA	-0.300581	-1.23164	0.0343715	108.52	122.39	167.651	116.747	115.455	142.199
BCAN_A0411		D-2-hydroxyglutarate dehydrogenase	-0.125251	-1.0907	0.0990055	607.265	442.203	700.535	444.118	524.734	572.326
BCAN_A0412		hypothetical protein	-0.255263	-1.19355	0.0531878	3641.64	3601.01	3743.21	4901.29	3621.33	4322.25
BCAN_A0413		Helix-turn-helix protein, copG family	-1.42342	-2.68221	0.926187	454.221	484.049	1152.67	1363.96	469.135	1258.32
BCAN_A0415		hypothetical protein	1.1377	2.20029	0.487822	8053.13	8475.01	4548.35	2963.44	8264.07	3755.89
BCAN_A0416		Enoyl-CoA hydratase	1.61629	3.06586	0.9782	2253.15	2098.32	885.331	534.001	2175.73	709.666
BCAN_A0417		Acyl-CoA dehydrogenase	2.25625	4.77748	0.999894	3550.09	3418.44	924.264	534.357	3484.27	729.311
BCAN_A0419		Phosphoribosylamine--glycine ligase	-0.0776905	-1.05533	0.0584141	192.472	197.334	209.94	201.433	194.903	205.687
BCAN_A0420	ubiA	4-hydroxybenzoate polyprenyltransferase	-0.433737	-1.35073	0.137361	776.586	725.575	829.047	1199.96	751.08	1014.51
BCAN_A0421	pdxH	Pyridoxamine 5'-phosphate oxidase	-0.866641	-1.82341	0.380212	806.64	616.388	1335.04	1259.73	711.514	1297.38
BCAN_A0422		17K common-antigen	0.439664	1.35629	0.0637459	5660.73	5641.21	4085.17	4247.83	5650.97	4166.5
BCAN_A0423	dnaJ	DnaJ-class molecular chaperone CbpA	-1.4722	-2.77444	0.90444	2576.67	2194.64	8164.56	5073.17	2385.66	6618.86
BCAN_A0424	fabI	Enoyl-[acyl-carrier-protein] reductase [NADH]	-0.249733	-1.18899	0.0706348	2620.71	1731.04	3094.09	2080.09	2175.88	2587.09
BCAN_A0429		hypothetical protein	-0.823734	-1.76998	0.345518	305.936	434.546	603.239	707.4	370.241	655.32
BCAN_A0430		Protein of unknown function DUF374	0.0854829	1.06104	0.0972696	547.24	646.073	544.705	579.955	596.657	562.33
BCAN_A0431		hypothetical protein	-1.12906	-2.18717	0.494204	4354.42	2379.44	6049.4	8678.69	3366.93	7364.04
BCAN_A0432	aroC	Chorismate synthase	-0.257906	-1.19574	0.110261	400.64	553.29	624.796	515.858	476.965	570.327
BCAN_A0433	ribB	3,4-dihydroxy-2-butanone 4-phosphate synthase / GTP cyclohydrolase II	0.0767989	1.05468	0.0896997	845.97	1153.4	1103.87	791.851	999.683	947.859
BCAN_A0434		Acetylspermidine deacetylase; Deacetylases, including yeast histone deacetylase and acetoin utilization protein	1.14037	2.20438	0.680305	2105.81	1597.06	671.851	1007.92	1851.43	839.888
BCAN_A0435	xseB	Exodeoxyribonuclease VII small subunit	-0.468565	-1.38373	0.140222	1047.69	750.505	1008.37	1479.85	899.095	1244.11
BCAN_A0436		Alkaline phosphatase like protein	-1.38979	-2.62041	0.904516	328.28	305.976	821.398	840.615	317.128	831.006
BCAN_A0437	ymgE	Transglycosylase associated protein	-0.832037	-1.7802	0.155088	6156.24	4555.41	9728.85	9340	5355.83	9534.43
BCAN_A0438		hypothetical protein	-0.399826	-1.31935	0.0939427	1949.54	1722.61	2070.34	2774.5	1836.07	2422.42
BCAN_A0440		1-deoxy-D-xylulose 5-phosphate synthase	-0.432349	-1.34943	0.138568	774.607	641.101	918.683	991.715	707.854	955.199
BCAN_A0441		RNA binding methyltransferase FtsJ like	0.017194	1.01199	0.0682365	217.888	257.533	237.02	232.769	237.711	234.895
BCAN_A0442	rumA	23S rRNA (Uracil-5-) -methyltransferase RumA	-0.045198	-1.03182	0.0657532	235.48	209.547	215.95	243.239	222.513	229.595
BCAN_A0443		Lysine decarboxylase family	0.749614	1.68134	0.227917	2739.28	2281.5	1348.01	1638.16	2510.39	1493.09
BCAN_A0444		Membrane-bound lysozyme inhibitor of c-type lysozyme	0.410798	1.32942	0.0334315	13054.9	14166.7	11043.6	9432.64	13610.8	10238.1
BCAN_A0445		LysM domain protein	-0.326527	-1.25399	0.101157	1120.23	1288.32	1110.39	1909.91	1204.28	1510.15
BCAN_A0446		Lipid A export ATP-binding/permease protein MsbA	-0.63292	-1.5507	0.178221	1003.09	1569.71	1699.45	2290.19	1286.4	1994.82
BCAN_A0447		Phosphatidylserine decarboxylase	-0.672351	-1.59367	0.154658	2285.74	2187.99	3968.28	3161.35	2236.86	3564.82
BCAN_A0448	pssA	CDP-diacylglycerol--serine O-phosphatidyltransferase	-0.302766	-1.23351	0.0947824	1099.97	1531.92	1820.42	1426.04	1315.94	1623.23
BCAN_A0449		Oxidoreductase, short-chain dehydrogenase/reductase family	-0.168301	-1.12373	0.094353	738.619	1098.18	859.768	1204.3	918.397	1032.03
BCAN_A0450	purF	Amidophosphoribosyltransferase	-0.164352	-1.12066	0.0479962	3738.27	3867.74	3649.41	4874.36	3803.01	4261.89
BCAN_A0452		Colicin V production protein	0.985906	1.98056	0.383568	4993.8	3816.1	2320.25	2127.95	4404.95	2224.1
BCAN_A0453	radA	DNA repair protein RadA	1.22359	2.33527	0.780039	1592.59	1643.81	634.534	751.346	1618.2	692.94
BCAN_A0454	dnaB	Replicative DNA helicase	0.929442	1.90454	0.324533	4369.9	4173.39	1919.14	2566.62	4271.65	2242.88
BCAN_A0457	rplI	LSU ribosomal protein L9p	-2.32366	-5.00601	0.999943	670.895	906.822	5951.29	1946.78	788.859	3949.04
BCAN_A0458		hypothetical protein	-0.836943	-1.78626	0.363398	387.352	629.82	1205.2	611.735	508.586	908.468
BCAN_A0459	rpsR	SSU ribosomal protein S18p	-0.567052	-1.48149	0.121774	1332.18	2931.09	5002.95	1313.06	2131.64	3158
BCAN_A0460	rpsF	SSU ribosomal protein S6p	-0.294444	-1.22641	0.0240622	8964.58	16555	22470.8	8826.68	12759.8	15648.7
BCAN_A0462		Malonyl CoA-acyl carrier protein transacylase	-0.661393	-1.58161	0.168781	1547.41	1946.5	3441.97	2084.02	1746.95	2763
BCAN_A0463	fabG	3-oxoacyl-[acyl-carrier protein] reductase	0.261921	1.19907	0.0379759	7084.49	7824.43	7229.26	5204.43	7454.46	6216.85
BCAN_A0464	acpP	Acyl carrier protein	-1.51109	-2.85025	0.885964	4991.14	4772.86	16913.6	10916.3	4882	13914.9
BCAN_A0466		3-oxoacyl-[acyl-carrier-protein] synthase, KASII	0.273935	1.2091	0.0661719	2875.22	3348.21	2723.63	2423.53	3111.71	2573.58
BCAN_A0467		protein YceG like	-0.370354	-1.29267	0.0366102	7992.95	8252.77	9213.77	11786.6	8122.86	10500.2
BCAN_A0468		Protein YicC	1.47595	2.78166	0.945903	1527.97	1723.38	594.105	574.746	1625.67	584.426
BCAN_A0469	gmk	Guanylate kinase	0.879483	1.83972	0.301628	3103.64	3754.72	1770.8	1957.15	3429.18	1863.97
BCAN_A0470	tldD	TldD protein, part of proposed TldE/TldD proteolytic complex	-1.75214	-3.36858	0.990666	1292.71	968.438	3984.25	3632.63	1130.58	3808.44
BCAN_A0471		Signal recognition particle GTPase	-0.00284108	0.998033	0.09535	787.467	492.618	647.692	634.915	640.042	641.304
BCAN_A0474		Cytochrome c oxidase polypeptide I	0.710678	1.63657	0.0580576	22849.9	21193.5	13922.4	12989.5	22021.7	13456
BCAN_A0475	cyoE	Heme O synthase, protoheme IX farnesyltransferase COX10-CtaB	1.07107	2.10099	0.442539	6409.35	5874.43	3628.87	2217.78	6141.89	2923.33
BCAN_A0476		Cytochrome oxidase biogenesis protein Cox11-CtaG, copper delivery to Cox1	1.56979	2.96862	0.971179	1705.63	1467.27	687.389	381.424	1586.45	534.406
BCAN_A0477	ctaG	Cytochrome oxidase biogenesis protein Cox11-CtaG, copper delivery to Cox1	1.23868	2.35982	0.787097	1917.09	1936.85	923.06	710.088	1926.97	816.574
BCAN_A0478		Cytochrome c oxidase polypeptide III	0.797773	1.73842	0.188969	5777.75	4862.43	3119.39	3001.23	5320.09	3060.31
BCAN_A0482		4-hydroxy-3-methylbut-2-enyl diphosphate reductase	-0.626788	-1.54412	0.202134	757.255	869.13	1482.09	1029.25	813.192	1255.67
BCAN_A0483	thrB	Homoserine kinase	-1.04471	-2.06296	0.556339	263.608	273.732	573.87	534.641	268.67	554.255
BCAN_A0484	rnhA	Ribonuclease HI	-0.682103	-1.60448	0.245279	503.569	559.845	849.561	856.662	531.707	853.112
BCAN_A0485		Peroxiredoxin	-0.946633	-1.92737	0.440576	1211.62	710.812	2170.64	1534.6	961.218	1852.62
BCAN_A0486		THIO:disulfide Interchange Protein	-0.369712	-1.2921	0.105817	1553.51	961.517	1468.29	1781.37	1257.52	1624.83
BCAN_A0487		TRANSCRIPTIONAL REGULATOR, AlgH	0.337779	1.26381	0.0636859	4253.35	3746.86	2103.78	4226.45	4000.1	3165.12
BCAN_A0488		Sensory box/GGDEF domain/EAL domain protein	0.786585	1.72499	0.274159	2168.58	1883.52	1108.02	1241.04	2026.05	1174.53
BCAN_A0489		Ribosomal-protein-S5p-alanine acetyltransferase	0.860477	1.81564	0.315774	2476.87	2662.73	1183.07	1647.67	2569.8	1415.37
BCAN_A0490		Mitochondrial processing peptidase-like protein	1.01358	2.01891	0.260288	12906.3	13353	6051.53	6955.1	13129.6	6503.31
BCAN_A0491	thrC	Threonine synthase	0.448717	1.36483	0.144457	845.871	942.764	747.835	562.687	894.317	655.261
BCAN_A0493		lipoprotein, putative	0.314944	1.24396	0.0362371	9124.46	9100.87	7096.78	7554.24	9112.67	7325.51
BCAN_A0496		hypothetical protein	-0.368452	-1.29097	0.0816388	1835.37	2556.75	2745.32	2924.75	2196.06	2835.04
BCAN_A0497		PHOSPHOGLYCOLATE PHOSPHATASE	0.676553	1.59832	0.211108	1479.39	1971.55	989.845	1169.27	1725.47	1079.56
BCAN_A0500		DNA modification methyltransferase	-0.0733584	-1.05216	0.0624237	2147.6	2382.51	2755.82	2010.6	2265.06	2383.21
BCAN_A0501		Hydrolase	-0.12927	-1.09374	0.0837714	310.291	261.138	290.327	334.668	285.714	312.497
BCAN_A0502	mutY	A/G-specific adenine glycosylase	0.238406	1.17969	0.0748795	234.665	264.276	178.388	244.555	249.471	211.472
BCAN_A0503		hypothetical protein	0.383694	1.30468	0.131335	604.627	812.942	425.373	661.155	708.785	543.264
BCAN_A0505		Periplasmic thiol:disulfide interchange protein DsbA	-0.759102	-1.69244	0.204475	2219.89	1893.2	3885.05	3076.1	2056.55	3480.57
BCAN_A0506	smc	Chromosome partition protein smc	0.296935	1.22853	0.11217	824.996	986.362	847.902	626.506	905.679	737.204
BCAN_A0507		Cobalt-zinc-cadmium resistance protein CzcD	0.525185	1.43912	0.170718	840.949	747.664	558.622	545.257	794.306	551.94
BCAN_A0508		Glyoxalase family protein	0.686152	1.60899	0.163089	3389.55	3575.04	2181.79	2146.77	3482.3	2164.28
BCAN_A0509	ppdK	Pyruvate,phosphate dikinase	-0.975317	-1.96607	0.503275	390.175	361.5	724.751	753.099	375.838	738.925
BCAN_A0513		Metallo-beta-lactamase family protein	-1.24191	-2.36511	0.80491	405.706	526.244	1064.81	1139.36	465.975	1102.08
BCAN_A0514	bioY	Substrate-specific component BioY of biotin ECF transporter	0.503217	1.41737	0.0419236	13448.3	13856.9	6920.08	12344.6	13652.6	9632.36
BCAN_A0515	allA	Ureidoglycolate hydrolase	-0.645381	-1.56415	0.215322	719.722	768.971	1003.27	1325.27	744.346	1164.27
BCAN_A0516	pucM	Transthyretin family protein	-2.09604	-4.27535	0.999527	275.433	353.395	883.137	1805.32	314.414	1344.23
BCAN_A0517		hypothetical protein	0.427008	1.34444	0.13125	450.272	416.238	257.176	387.337	433.255	322.256
BCAN_A0518	capD	Nucleoside-diphosphate sugar epimerase/dehydratase	0.336348	1.26256	0.115815	964.017	1081.77	850.265	770.083	1022.89	810.174
BCAN_A0529		formyltransferase, putative	-0.877423	-1.83709	0.188223	5202.69	4726.68	9633.51	8607.65	4964.68	9120.58
BCAN_A0530		WbkB protein	-0.683658	-1.60621	0.120351	4529.67	3035.83	7537.38	4614.38	3782.75	6075.88
BCAN_A0531	rfbB	O-antigen export system, ATP-binding protein	0.889842	1.85297	0.167821	12526.8	11751	9317.06	3785.07	12138.9	6551.06
BCAN_A0532	rfbD	O-antigen export system permease protein RfbD	0.208914	1.15582	0.0134179	32713.1	26217.3	31668.8	19317.1	29465.2	25493
BCAN_A0534		GDP-mannose 4,6 dehydratase	-0.664659	-1.58519	0.0364304	27325.1	15548.8	39195.2	28768.2	21436.9	33981.7
BCAN_A0537		TRANSPOSASE	0.897406	1.86271	0.375993	394.3	521.038	181.963	309.438	457.669	245.7
BCAN_A0541		MANNOSYLTRANSFERASE	-0.412258	-1.33077	0.0924791	2486.64	1467.94	2610.71	2651.91	1977.29	2631.31
BCAN_A0542		TRANSPOSASE	-1.53209	-2.89204	0.953557	1466.22	930.374	2923.77	4007.27	1198.3	3465.52
BCAN_A0545		TRANSPOSASE	-0.457764	-1.37341	0.11509	237.647	212.855	292.082	326.643	225.251	309.362
BCAN_A0547		TRANSPOSASE	-0.754463	-1.687	0.219279	1594.14	1804.87	2965.15	2768.99	1699.51	2867.07
BCAN_A0548		TRANSPOSASE	-0.695177	-1.61908	0.253765	380.496	623.626	758.66	867.097	502.061	812.879
BCAN_A0549	manB	Phosphomannomutase	-0.241422	-1.18216	0.050579	4053.29	3638.08	4885.03	4207.38	3845.68	4546.2
BCAN_A0550		Mannose-1-phosphate guanylyltransferase (GDP)	0.550699	1.4648	0.0878677	5756.17	4804.69	4232.17	2977.61	5280.43	3604.89
BCAN_A0554		D-xylose transport ATP-binding protein XylG	3.25865	9.57085	1	1496.77	1921.89	168.891	188.305	1709.33	178.598
BCAN_A0555		Xylose ABC transporter, permease protein XylH	2.37731	5.19567	0.999967	2839.23	4626.46	643.419	793.487	3732.85	718.453
BCAN_A0557		Ribose ABC transporter, periplasmic ribose-binding protein RbsB	3.46184	11.0184	1	6789.35	9239.74	807.327	647.433	8014.55	727.38
BCAN_A0558		Inosose isomerase	2.46638	5.52656	0.999974	12922.2	17446	2937.06	2557.9	15184.1	2747.48
BCAN_A0559		Oxidoreductase, Gfo/Idh/MocA family	1.57287	2.97496	0.964768	3340.81	3756.54	1096.29	1289.41	3548.67	1192.85
BCAN_A0560	xylA	Xylose isomerase	1.93428	3.82189	0.998141	1760.94	3804.8	820.815	635.468	2782.87	728.142
BCAN_A0561	xylB	Xylulose kinase	1.62405	3.0824	0.971734	417.768	789.693	200.077	191.651	603.73	195.864
BCAN_A0562	degA	Novel Xylose regulator from LacI family	1.86911	3.65307	0.995281	529.125	814.58	184.851	182.978	671.852	183.915
BCAN_A0563		Transcriptional regulator, AraC family	0.188202	1.13934	0.0774883	1796.25	1895.15	1349.73	1890.21	1845.7	1619.97
BCAN_A0564	betB	Betaine aldehyde dehydrogenase	0.279952	1.21415	0.0771244	2166.09	2572.67	1606.67	2296.26	2369.38	1951.47
BCAN_A0565	betA	Choline dehydrogenase	-0.374992	-1.29683	0.123475	757.434	811.036	759.941	1274.1	784.235	1017.02
BCAN_A0566	betI	HTH-type transcriptional regulator BetI	-1.26294	-2.39984	0.820269	522.025	694.664	1101.54	1818.32	608.345	1459.93
BCAN_A0567		Hypothetical protein of L-Asparaginase type 2-like superfamily	-0.686983	-1.60991	0.151605	156.063	167.636	297.207	223.92	161.85	260.564
BCAN_A0568	greA	Transcription elongation factor GreB	-3.2013	-9.1979	1	304.691	298.076	3378.42	2165.76	301.383	2772.09
BCAN_A0569		Death on curing protein, Doc toxin	-0.757874	-1.691	0.179413	2476.9	2887.45	2686.88	6384.21	2682.17	4535.54
BCAN_A0570		Prevent host death protein, Phd antitoxin	-1.1203	-2.17392	0.246984	13615	16510	24191	41298.4	15062.5	32744.7
BCAN_A0571		MAGNESIUM AND COBALT TRANSPORT PROTEIN CORA	0.0685633	1.04867	0.082216	1544.01	1043.83	1153.41	1314.31	1293.92	1233.86
BCAN_A0572		Transcriptional regulator, GntR family	-2.09096	-4.26031	0.998845	127.8	136.281	550.89	574.179	132.041	562.535
BCAN_A0573		cyanate transport system protein CynX, putative	-2.98785	-7.93292	1	122.086	189.946	1363.93	1111.4	156.016	1237.66
BCAN_A0574		Mlr6145 protein	-0.113824	-1.08209	0.0747797	1630.68	1573.72	2085.03	1382.43	1602.2	1733.73
BCAN_A0575		ATPase	0.0749772	1.05334	0.0684872	2090.92	1886.69	1838.26	1937.92	1988.8	1888.09
BCAN_A0578		haloacid dehalogenase, type II	-1.73954	-3.33929	0.991367	683.273	622.138	2053.72	2305.42	652.706	2179.57
BCAN_A0579	sodB	Manganese superoxide dismutase	-3.00265	-8.01473	1	1140.59	586.292	6978.77	6861.77	863.443	6920.27
BCAN_A0581		Hypothetical Membrane Spanning Protein	-0.12782	-1.09264	0.0991877	511.003	554.59	655.305	509.006	532.796	582.155
BCAN_A0582	ptrB	Protease II	-0.33848	-1.26442	0.10873	1154.52	898.979	1621.37	975.118	1026.75	1298.25
BCAN_A0584	rosAR	Transcriptional regulatory protein, ros/mucR family	-0.511228	-1.42526	0.0641227	6170.24	4243.04	9349.62	5492.04	5206.64	7420.83
BCAN_A0585		hypothetical protein	-1.36787	-2.58089	0.876239	234.852	235.43	533.798	679.948	235.141	606.873
BCAN_A0586		Chromosomal replication initiator protein DnaA	-0.00409176	0.997168	0.0304421	138.445	125.103	147.543	116.753	131.774	132.148
BCAN_A0587		hypothetical protein	0.169124	1.12438	0.0465124	159.85	185.499	152.794	154.353	172.674	153.574
BCAN_A0589		Sulfur acceptor protein SufE for iron-sulfur cluster assembly	-2.11954	-4.34554	0.999528	178.517	264.175	1113.88	809.861	221.346	961.869
BCAN_A0590		hypothetical protein	0.471966	1.387	0.129221	383.94	328.226	246.215	267.243	356.083	256.729
BCAN_A0591		Signal transduction histidine kinase	1.3661	2.57773	0.857767	4137.62	3923.67	1455.42	1671.86	4030.65	1563.64
BCAN_A0592		peptidoglycan-binding protein, putative	0.426916	1.34436	0.0908188	2895.02	2896.59	1898.07	2410.01	2895.8	2154.04
BCAN_A0593		Mlr7652 protein	-0.284541	-1.21802	0.0685773	175.527	188.845	223.472	220.342	182.186	221.907
BCAN_A0594		hypothetical protein	0.817528	1.76238	0.244272	3108.64	3981.13	1789.26	2233.58	3544.89	2011.42
BCAN_A0595		hypothetical protein	-1.34233	-2.53561	0.831673	184.205	187.438	298.83	643.511	185.822	471.171
BCAN_A0596		hypothetical protein	-0.941367	-1.92035	0.422397	205.087	286.524	306.969	637.095	245.806	472.032
BCAN_A0597		Multimodular transpeptidase-transglycosylase	-0.895301	-1.86	0.401275	654.248	943.913	907.585	2064.99	799.08	1486.29
BCAN_A0598		hypothetical protein	-0.46637	-1.38163	0.150582	361.738	485.558	552.634	618.015	423.648	585.325
BCAN_A0599		Phage DNA Packaging Protein	0.09478	1.0679	0.0245435	116.879	127.109	103.954	124.521	121.994	114.237
BCAN_A0600		Phage portal protein	0.0391829	1.02753	0.0135553	83.4151	106.698	87.8914	97.128	95.0566	92.5097
BCAN_A0601		hypothetical protein	-0.411046	-1.32965	0.0768775	142.227	187.966	247.424	191.618	165.097	219.521
BCAN_A0602		Phage prohead protease, HK97 family	-0.390411	-1.31077	0.0232944	81.8188	98.023	95.7883	139.942	89.9209	117.865
BCAN_A0604		homologue of Rhodobacter capsulatus gene transfer agent (GTA) orfg6 (21% idenity)	-0.162299	-1.11907	0.0315943	86.0404	161.469	139.418	137.562	123.755	138.49
BCAN_A0605		hypothetical protein	0.0717854	1.05102	0.00762239	84.4291	74.6685	66.6397	84.7353	79.5488	75.6875
BCAN_A0606		hypothetical protein	-0.0924916	-1.06621	0.063024	170.592	243.185	190.09	251.083	206.888	220.587
BCAN_A0607		Gene Transfer Agent (GTA) ORFG08	-0.406119	-1.32512	0.060655	84.9279	195.954	174.69	197.512	140.441	186.101
BCAN_A0609		Gene Transfer Agent (GTA) ORFG10	0.0187207	1.01306	0.0562971	169.476	224.982	196.802	192.57	197.229	194.686
BCAN_A0611		Gene Transfer Agent (GTA) ORFG11	-0.0837174	-1.05975	0.0111003	83.0366	86.4699	97.1977	82.436	84.7532	89.8168
BCAN_A0617		hypothetical protein	-0.182255	-1.13466	0.0954756	696.514	1125.81	846.454	1221.25	911.159	1033.85
BCAN_A0618		hypothetical protein	0.234555	1.17654	0.0480073	4303.99	5440.52	4106.96	4175.36	4872.25	4141.16
BCAN_A0619		Two-component system response regulator QseB	1.4382	2.70982	0.924197	2515.65	2393.95	850.376	961.406	2454.8	905.891
BCAN_A0620	phoQ	Sensor histidine kinase	1.57691	2.98329	0.97252	1215.48	1279.6	409.531	426.818	1247.54	418.175
BCAN_A0621	omp	17 KD SURFACE ANTIGEN PRECURSOR	0.0102951	1.00716	0.0634741	2244.03	2165.28	2234.51	2143.44	2204.65	2188.98
BCAN_A0622		Cytochrome c heme lyase subunit CcmH	-1.72656	-3.30938	0.984222	168.053	168.733	543.865	570.685	168.393	557.275
BCAN_A0623	ccmE	Cytochrome c-type biogenesis protein CcmE, heme chaperone	-1.27043	-2.41233	0.806767	1078.16	879.637	2106.31	2616.54	978.898	2361.43
BCAN_A0624	ccmF	Cytochrome c heme lyase subunit CcmF	-1.12975	-2.18821	0.671442	305.638	297.975	513.33	807.501	301.806	660.415
BCAN_A0625		Cytochrome c heme lyase subunit CcmL	-1.18931	-2.28043	0.631697	147.714	174.742	300.678	434.662	161.228	367.67
BCAN_A0627	degP	HtrA protease/chaperone protein	-0.369487	-1.29189	0.0784026	2848.43	1905.01	3657.41	2483.54	2376.72	3070.47
BCAN_A0628	copR	DNA-binding heavy metal response regulator	-0.0332138	-1.02329	0.0905353	1038.24	741.949	981.703	839.94	890.092	910.822
BCAN_A0629		periplasmic sensor signal transduction histidine kinase	0.257305	1.19524	0.102882	1141.23	973.324	916.141	852.998	1057.28	884.57
BCAN_A0630	glnE	Glutamate-ammonia-ligase adenylyltransferase	0.372785	1.29485	0.114635	385.451	373.513	307.153	278.987	379.482	293.07
BCAN_A0631	lgtB	LPSA PROTEIN	0.610565	1.52686	0.177616	1725.56	1686.19	1049.41	1185.08	1705.87	1117.25
BCAN_A0632		Two-component sensor histidine kinase PleC	1.1203	2.17392	0.656331	1781.31	1896.83	776.097	915.843	1839.07	845.97
BCAN_A0633	pepN	Membrane alanine aminopeptidase N	-0.25767	-1.19555	0.0873758	1588.02	1243.77	1701.54	1684	1415.89	1692.77
BCAN_A0634		Membrane protein, putative	-2.68187	-6.41685	0.999999	416.947	408.338	1470.76	3824.97	412.642	2647.87
BCAN_A0635		TRANSPORTER, MFS superfamily	-0.934326	-1.911	0.461496	566.481	499.861	820.631	1217.15	533.171	1018.89
BCAN_A0636		Uracil-DNA glycosylase, family 4	-1.56181	-2.95223	0.967526	779.65	753.983	2399.02	2128.62	766.817	2263.82
BCAN_A0637		Electron transfer flavoprotein-ubiquinone oxidoreductase	0.54322	1.45722	0.151522	1879	1435.41	1034.46	1240.01	1657.2	1137.24
BCAN_A0638		AP endonuclease family 1 domain protein	-0.678428	-1.6004	0.183527	1678.58	1510	2479.09	2623.9	1594.29	2551.49
BCAN_A0639	amn	AMP nucleosidase	1.84728	3.59822	0.995694	4087.08	3582.81	934.005	1197.58	3834.95	1065.79
BCAN_A0642		Glutathione S-transferase	-0.0739493	-1.05259	0.066344	2319.7	1705.48	1931.85	2305.03	2012.59	2118.44
BCAN_A0643		conserved unknown protein	0.555119	1.46929	0.153237	2158.63	1324.23	1342.17	1028.27	1741.43	1185.22
BCAN_A0645		FOG: TPR repeat, SEL1 subfamily	0.256284	1.1944	0.0537459	3179.18	5338.11	4179.82	2951.21	4258.65	3565.52
BCAN_A0646		Transporter	-1.06633	-2.09409	0.59318	279.651	308.587	491.796	740.028	294.119	615.912
BCAN_A0647		hypothetical protein	0.979664	1.97201	0.184463	18157	20140.4	8514.16	10906.4	19148.7	9710.27
BCAN_A0648		Blr8100 protein	-0.692612	-1.61621	0.233688	1013.95	725.076	1107.24	1703.38	869.511	1405.31
BCAN_A0649	hisC	Biosynthetic Aromatic amino acid aminotransferase beta @ Histidinol-phosphate aminotransferase	-0.264302	-1.20105	0.0906171	1634.69	1002.03	1480.7	1686.14	1318.36	1583.42
BCAN_A0650	xerC	Integrase	0.296643	1.22828	0.0985419	334.742	341.695	235.869	314.848	338.218	275.359
BCAN_A0651	ropA	ATP/GTP-binding site motif A (P-loop) :Porin, alpha proteobacteria type	-0.299971	-1.23112	0.00940776	45809.6	48123.1	63589.9	52052.5	46966.4	57821.2
BCAN_A0654		OUTER MEMBRANE PORIN F PRECURSOR	0.41719	1.33532	0.0684705	2830.28	6416.43	3632.8	3291.9	4623.36	3462.35
BCAN_A0655		hypothetical protein	0.904531	1.87194	0.292079	2889.44	6169.32	2461.66	2377.59	4529.38	2419.63
BCAN_A0656		Brucella protein BruAb1_0660	0.279197	1.21352	0.0447689	5627.16	6441.6	5325.99	4619.27	6034.38	4972.63
BCAN_A0657		Soluble lytic murein transglycosylase precursor	-0.300858	-1.23188	0.0839431	1687.38	1763.19	1631.73	2618.96	1725.29	2125.34
BCAN_A0658		hypothetical protein	-0.58423	-1.49924	0.149406	1299.74	1690.22	1731.97	2750.69	1494.98	2241.33
BCAN_A0659	dapA	Dihydrodipicolinate synthase	-0.548429	-1.46249	0.138553	1738.5	1210.51	2557.63	1755.28	1474.51	2156.46
BCAN_A0660	smpB	tmRNA-binding protein SmpB	-1.56418	-2.95708	0.968115	240.403	388.625	1040.12	819.971	314.514	930.044
BCAN_A0661		Uracil-DNA glycosylase, family 5	-0.63385	-1.5517	0.150186	219.984	151.823	236.711	340.222	185.904	288.467
BCAN_A0664		DNA-directed RNA polymerase omega subunit	-2.40703	-5.30383	0.999971	1223.25	1018.71	6612.58	5278.38	1120.98	5945.48
BCAN_A0665		GTP pyrophosphokinase, (p)ppGpp synthetase II / Guanosine-3',5'-bis(diphosphate) 3'-pyrophosphohydrolase	0.424172	1.3418	0.139791	630.397	552.313	418.112	463.322	591.355	440.717
BCAN_A0666	pyrE	Orotate phosphoribosyltransferase	0.491592	1.406	0.151879	934.865	1257.97	731.435	828.194	1096.42	779.815
BCAN_A0667	fnrA	transcriptional regulator, Crp/Fnr family	-3.35553	-10.2356	1	544.179	580.241	5608.82	5900.31	562.21	5754.56
BCAN_A0669		Fosmidomycin resistance protein	-0.313627	-1.24283	0.118096	430.958	512.06	472.884	699.126	471.509	586.005
BCAN_A0670		Transcriptional regulator, AraC family	0.159301	1.11675	0.0472654	4891.74	3776.56	3247.91	4514.2	4334.15	3881.05
BCAN_A0671		hypothetical protein NAS141_09886	-0.450498	-1.36651	0.147537	505.387	464.133	604.136	720.724	484.76	662.43
BCAN_A0672	acpS	Holo-[acyl-carrier protein] synthase	-0.115556	-1.08339	0.0742422	1488.87	1771.77	1887.17	1645.38	1630.32	1766.28
BCAN_A0673	lepB	Signal peptidase I	0.107565	1.07741	0.0287779	8612.15	8706.68	8071.84	8002.69	8659.41	8037.26
BCAN_A0674	rnc	Ribonuclease III	0.516602	1.43058	0.165391	829.623	1001.5	623.375	656.608	915.56	639.992
BCAN_A0676	era	GTP-binding protein Era	0.935542	1.91261	0.339593	3474.95	4518.09	2161.14	2017.99	3996.52	2089.56
BCAN_A0677	recO	DNA recombination and repair protein RecO	-0.34743	-1.27229	0.123279	506.411	717.345	688.071	868.903	611.878	778.487
BCAN_A0678		hypothetical protein	-0.412035	-1.33056	0.0947297	129.677	269.675	281.728	249.634	199.676	265.681
BCAN_A0679		COG1896: Predicted hydrolases of HD superfamily	-0.707137	-1.63256	0.200561	214.323	198.857	342.001	332.541	206.59	337.271
BCAN_A0680		Folate-dependent protein for Fe/S cluster synthesis/repair in oxidative stress	-0.859834	-1.81483	0.384417	601.071	463.472	1135.11	796.856	532.272	965.983
BCAN_A0681	pyrC	Dihydroorotase	-0.254614	-1.19302	0.0844461	1715.95	1325.98	1821.8	1807.28	1520.97	1814.54
BCAN_A0682		hypothetical protein	-0.457187	-1.37286	0.131797	974.54	1084	1267.41	1558.68	1029.27	1413.04
BCAN_A0683		hypothetical protein	-0.451996	-1.36793	0.0619955	4434.22	4615.48	5560.47	6818.9	4524.85	6189.68
BCAN_A0684		hypothetical protein	-0.663623	-1.58406	0.133592	180.959	126.94	142.494	345.236	153.95	243.865
BCAN_A0685		MutT/nudix family protein	0.936383	1.91372	0.463271	1117.91	971.832	468.007	623.971	1044.87	545.989
BCAN_A0687		Transporter, LysE family	0.434608	1.35154	0.102837	2681.6	1974.61	1600.63	1844.48	2328.11	1722.56
BCAN_A0689		Cysteinyl-tRNA synthetase	-0.746048	-1.67719	0.239615	1200.91	1337.78	1603.58	2654.28	1269.34	2128.93
BCAN_A0691		(R)-citramalate synthase	-0.158468	-1.1161	0.0915548	925.009	1070.82	958.317	1269.23	997.914	1113.77
BCAN_A0692	rarD	CHLORAMPHENICOL-SENSITIVE PROTEIN RARD	-1.19637	-2.29162	0.755045	265.688	439.575	567.008	1049.19	352.632	808.099
BCAN_A0693		Peptidase, M23/M37 family	0.658357	1.57828	0.178705	2744.42	1994.08	1072.62	1929.7	2369.25	1501.16
BCAN_A0694	ksgA	Dimethyladenosine transferase	-0.280008	-1.2142	0.0783888	219.325	197.981	219.817	286.876	208.653	253.347
BCAN_A0695	pdxA	4-hydroxythreonine-4-phosphate dehydrogenase	0.505586	1.4197	0.158636	947.991	1102.7	678.814	765.64	1025.35	722.227
BCAN_A0696	surA	Survival protein SurA precursor (Peptidyl-prolyl cis-trans isomerase SurA)	-0.177773	-1.13114	0.0271203	10923.3	7471.57	10600.7	10206.4	9197.41	10403.5
BCAN_A0697	imp	Outer membrane protein Imp, required for envelope biogenesis / Organic solvent tolerance protein precursor	-0.0670345	-1.04756	0.0775544	1389.37	1471.56	1613.01	1383.99	1430.46	1498.5
BCAN_A0698		putative permeases	-0.00722474	-1.00502	0.0955582	486.787	574.47	451.917	614.668	530.628	533.292
BCAN_A0699		Predicted permease	0.959589	1.94476	0.292212	6049.68	7758.73	2589.19	4511.14	6904.2	3550.16
BCAN_A0701		Cytosol aminopeptidase PepA	0.449236	1.36532	0.0588479	8587.67	4721.22	4895.05	4852.79	6654.45	4873.92
BCAN_A0702		DNA polymerase III chi subunit	0.604663	1.52062	0.0524102	16864.8	13464.7	9051.61	10893.8	15164.7	9972.71
BCAN_A0703		hypothetical protein	0.238618	1.17986	0.104512	533.993	377.424	311.368	461.109	455.708	386.239
BCAN_A0704		ABC transporter ATP-binding protein uup	-0.52523	-1.43916	0.17064	321.877	581.169	754.51	545.12	451.523	649.815
BCAN_A0705		DINB PROTEIN	-0.882817	-1.84397	0.238319	118.231	162.859	247.952	270.37	140.545	259.161
BCAN_A0706	ndk	Nucleoside diphosphate kinase	-2.61031	-6.10634	0.999997	717.976	687.316	6621.92	1959.26	702.646	4290.59
BCAN_A0707		glycoprotein/polysaccharide metabolism	-0.13916	-1.10126	0.0396314	5172.45	4930.8	4227.29	6899.06	5051.63	5563.18
BCAN_A0708		Molybdenum cofactor biosynthesis protein MoaE; Molybdopterin converting factor subunit 2	0.661463	1.58169	0.226511	1283.55	923.138	561.159	833.991	1103.34	697.575
BCAN_A0709	moaD	Molybdenum cofactor biosynthesis protein MoaD	0.496185	1.41048	0.0633295	7230.03	6999.5	4291.29	5797.14	7114.76	5044.22
BCAN_A0710	pgsA	CDP-diacylglycerol--glycerol-3-phosphate 3-phosphatidyltransferase	0.971301	1.96061	0.303878	7194.26	6667.23	3177	3893	6930.75	3535
BCAN_A0711	uvrC	Excinuclease ABC subunit C	0.463912	1.37928	0.147944	913.492	948.319	753.171	596.675	930.905	674.923
BCAN_A0712	fabG	FolM Alternative dihydrofolate reductase 1	-2.5412	-5.82072	0.999993	257.3	270.958	2447.37	627.476	264.129	1537.42
BCAN_A0713		25 kDa outer-membrane immunogenic protein precursor	-0.127625	-1.09249	0.00688482	59646.2	58385.5	64165.3	64783.6	59015.9	64474.5
BCAN_A0714		Glutathione S-transferase family protein	-1.19413	-2.28806	0.731417	293.932	234.838	553.849	656.008	264.385	604.928
BCAN_A0716		RIBONUCLEASE PRECURSOR	0.195368	1.14502	0.103934	690.01	625.554	430.205	718.743	657.782	574.474
BCAN_A0717		hypothetical protein	-0.732815	-1.66188	0.143404	4331.1	2796.22	5068.04	6776.69	3563.66	5922.37
BCAN_A0718		Protein involved in catabolism of external DNA	0.437815	1.35455	0.0754404	204.999	216.546	159.649	151.557	210.772	155.603
BCAN_A0719		Integral membrane protein	-0.585001	-1.50004	0.0706308	122.323	112.667	186.157	166.338	117.495	176.247
BCAN_A0720		Anaerobic dehydrogenases, typically selenocysteine-containing	-0.9903	-1.9866	0.51725	545.311	779.417	962.877	1668.83	662.364	1315.85
BCAN_A0721		hypothetical protein	-1.05421	-2.07658	0.314611	5318.39	6451	9696.51	14743.6	5884.69	12220.1
BCAN_A0722	purN	Phosphoribosylglycinamide formyltransferase	-0.501273	-1.41546	0.0389978	105.808	91.7125	124.568	155.014	98.7601	139.791
BCAN_A0723	purM	Phosphoribosylformylglycinamidine cyclo-ligase	-0.79988	-1.74096	0.330865	439.003	547.471	1022.53	694.882	493.237	858.704
BCAN_A0726		Putative permease often clustered with de novo purine synthesis	1.3948	2.62952	0.856323	6213.21	5436.54	2084.98	2345.39	5824.87	2215.18
BCAN_A0727		Chromosomal replication initiator protein DnaA	0.522842	1.43678	0.16796	999.482	803.462	612.215	642.633	901.472	627.424
BCAN_A0728	galE	UDP-glucose 4-epimerase	0.297423	1.22895	0.106551	471.26	326.547	275.383	373.797	398.904	324.59
BCAN_A0729		Hypothetical exported proline-rich protein	-1.06965	-2.09892	0.608882	742.271	645.999	1264.88	1648.99	694.135	1456.93
BCAN_A0730		3-oxoacyl-[acyl-carrier protein] reductase	0.126047	1.0913	0.0955917	472.528	399.98	328.871	470.642	436.254	399.757
BCAN_A0731		hypothetical protein	-1.26982	-2.41131	0.829144	424.076	520.438	1127.51	1150.02	472.257	1138.76
BCAN_A0733		L-lactate permease	-0.973111	-1.96307	0.308437	2673.11	4254.15	11778.4	1820.32	3463.63	6799.35
BCAN_A0735		oxidoreductase, putative	-0.515196	-1.42919	0.0940003	2120.03	3459.33	4503.56	3470.4	2789.68	3986.98
BCAN_A0737		hypothetical protein	0.116394	1.08402	0.0444247	5512.5	3499.7	5209.4	3104.27	4506.1	4156.84
BCAN_A0738		exonuclease, putative	-0.658414	-1.57835	0.215395	885.559	829.834	1193.66	1513.83	857.696	1353.74
BCAN_A0739		Adenylate kinase, archaeal type	0.990387	1.98672	0.526059	923.413	1039.16	448.167	539.682	981.289	493.925
BCAN_A0741		TRANSCRIPTIONAL REGULATOR	1.08992	2.12863	0.33836	12873.5	14861.3	6295.69	6733.75	13867.4	6514.72
BCAN_A0745		transposition protein, putative	0.304095	1.23464	0.019677	123.934	100.207	77.6125	103.931	112.071	90.7717
BCAN_A0747		hypothetical protein	-0.690057	-1.61335	0.166167	2128.25	2127.57	2837.43	4028.68	2127.91	3433.06
BCAN_A0748		hypothetical protein	-0.305823	-1.23612	0.11223	764.475	790.597	797.755	1124.51	777.536	961.131
BCAN_A0749		exclusion of bacteriophage Ap1	-0.111453	-1.08032	0.0747719	210.494	281.805	293.065	238.773	246.149	265.919
BCAN_A0750		hypothetical protein	0.0567089	1.04009	0.0955683	707.325	675.697	798.778	530.936	691.511	664.857
BCAN_A0754		Cystathionine beta-lyase	-0.238463	-1.17974	0.0460368	5187.11	3719.65	4905.07	5602.55	4453.38	5253.81
BCAN_A0756		Glutamate/glutamine/aspartate/asparagine ABC transporter, periplasmic substrate-binding protein	1.32162	2.49947	0.86864	1173.19	1132	637.952	284.318	1152.59	461.135
BCAN_A0758		Glutamate Aspartate transport system permease protein GltJ	2.11036	4.31799	0.999563	4087.43	4051.34	1277.08	607.771	4069.38	942.426
BCAN_A0759		Glutamate Aspartate transport system permease protein GltK	1.63914	3.1148	0.978127	3765.5	3462.55	1433.25	887.303	3614.03	1160.27
BCAN_A0760	bztD	ABC-type polar amino acid transport system, ATPase component	0.917616	1.88899	0.256867	6535.27	6731.88	3854.8	3168.6	6633.57	3511.7
BCAN_A0761		Salicylate hydroxylase	-0.0796375	-1.05675	0.0963181	480.965	478.435	450.187	563.662	479.7	506.924
BCAN_A0762		hypothetical protein	-1.57024	-2.96955	0.955495	1319.53	2405.02	5450.2	5610.03	1862.27	5530.12
BCAN_A0764		Exopolyphosphatase	1.01881	2.02625	0.559296	978.361	846.973	466.033	434.81	912.667	450.422
BCAN_A0765	rnd	Ribonuclease D	-0.655733	-1.57542	0.176917	1620.18	1406.98	2623.02	2146.02	1513.58	2384.52
BCAN_A0766	aspS	Aspartyl-tRNA synthetase @ Aspartyl-tRNA(Asn) synthetase ## unambiguous	-1.03692	-2.05184	0.576627	484.377	714.524	1540.74	919.213	599.45	1229.98
BCAN_A0769		Topoisomerase IV subunit A	0.530887	1.44482	0.145397	1948.66	1476.09	1317.32	1053.05	1712.38	1185.19
BCAN_A0770	ate	Arginine-tRNA-protein transferase	-0.648549	-1.56759	0.198414	991.86	1115.68	1030.66	2273.11	1053.77	1651.88
BCAN_A0771		hypothetical protein	-1.70098	-3.25122	0.98328	1893.88	1509.26	5015.61	6048.74	1701.57	5532.18
BCAN_A0772	hemB	Porphobilinogen synthase	-1.93339	-3.8195	0.996925	163.991	174.282	608.64	683.395	169.137	646.018
BCAN_A0774		Permeases of the major facilitator superfamily	0.0822966	1.0587	0.0627166	2488.92	2279.78	2358.12	2146.17	2384.35	2252.14
BCAN_A0775		Transcriptional regulator, MarR family	-0.306492	-1.2367	0.104078	1101.07	961.548	1388.62	1162.22	1031.31	1275.42
BCAN_A0776		hypothetical protein	-0.153362	-1.11216	0.100775	517.461	598.823	599.482	642.002	558.142	620.742
BCAN_A0777		hypothetical protein	-0.635111	-1.55306	0.14104	2501.35	1927.57	2812.85	4065.51	2214.46	3439.18
BCAN_A0778	glyA	Serine hydroxymethyltransferase	-0.866576	-1.82333	0.186371	3122.88	6345.48	5935.62	11328.3	4734.18	8631.97
BCAN_A0779	nrdR	Ribonucleotide reductase transcriptional regulator NrdR	0.352161	1.27647	0.115698	1071.58	1199.2	791.493	987.455	1135.39	889.474
BCAN_A0780	ribD	Diaminohydroxyphosphoribosylaminopyrimidine deaminase / 5-amino-6-(5-phosphoribosylamino)uracil reductase	0.764989	1.69936	0.280079	1529.46	1482.72	805.363	967.173	1506.09	886.268
BCAN_A0781	ribE	Riboflavin synthase alpha chain	-0.703731	-1.62871	0.168497	2165.97	2300.41	4403.28	2871.17	2233.19	3637.22
BCAN_A0782	ribH	6,7-dimethyl-8-ribityllumazine synthase	-0.0470276	-1.03313	0.0961821	425.187	686.025	626.792	521.238	555.606	574.015
BCAN_A0783	nusB	Transcription termination protein NusB	-0.805986	-1.74834	0.30094	797.374	1243.98	1729.38	1839.61	1020.68	1784.49
BCAN_A0784	hppA	Pyrophosphate-energized proton pump	1.31767	2.49262	0.63737	17972.6	16251.3	5804.43	7925.65	17112	6865.04
BCAN_A0785		Outer membrane lipoprotein OmlA	0.798966	1.73985	0.112666	13025.9	13372.8	7543.65	7629.3	13199.4	7586.47
BCAN_A0786		Ubiquinol-cytochrome C chaperone	-0.828577	-1.77593	0.323993	848.769	1086.97	1597.47	1840.28	967.872	1718.88
BCAN_A0787		hypothetical protein	-0.696673	-1.62076	0.192949	1493.89	1678.09	3038.03	2103	1585.99	2570.51
BCAN_A0788	plsX	Phosphate:acyl-ACP acyltransferase PlsX	-0.199444	-1.14826	0.0546101	2549.58	3829.7	4618.3	2706.74	3189.64	3662.52
BCAN_A0789	fabH	3-oxoacyl-[acyl-carrier-protein] synthase, KASIII	0.479044	1.39382	0.133377	1536.48	1595.02	1330.89	915.815	1565.75	1123.35
BCAN_A0790	ihfA	Integration host factor alpha subunit	-0.826357	-1.7732	0.277881	1976.15	1128.04	3079.85	2424.51	1552.1	2752.18
BCAN_A0791		Transcriptional regulator, MerR family	0.59808	1.5137	0.0311169	28491	33648.2	17330.3	23720.9	31069.6	20525.6
BCAN_A0792	sugE	Quaternary ammonium compound-resistance protein sugE	-1.01853	-2.02586	0.410746	133.249	186.166	302.924	344.166	159.708	323.545
BCAN_A0797		Polysaccharide export protein	1.59424	3.01935	0.964643	3857.77	6052.52	1621.77	1660.48	4955.15	1641.13
BCAN_A0798		ATPase, ParA FAMILY	0.276385	1.21116	0.111259	822.114	789.267	442.931	887.518	805.69	665.224
BCAN_A0799		hypothetical protein	-1.27013	-2.41183	0.827517	533.507	619.451	1313.4	1467.34	576.479	1390.37
BCAN_A0800		Heme A synthase, cytochrome oxidase biogenesis protein Cox15-CtaA	-0.753846	-1.68628	0.288955	632.971	648.981	1092.38	1069.36	640.976	1080.87
BCAN_A0801	argC	N-acetyl-gamma-glutamyl-phosphate reductase	-0.330602	-1.25754	0.120849	641.658	522.768	661.542	802.769	582.213	732.155
BCAN_A0802	speB	Agmatinase	0.138674	1.10089	0.0995141	701.377	636.957	588.402	627.278	669.167	607.84
BCAN_A0803	rpsI	SSU ribosomal protein S9p (S16e)	-1.96772	-3.91148	0.997766	1579.23	2643.11	10920.4	5595.25	2111.17	8257.8
BCAN_A0804	rplM	LSU ribosomal protein L13p (L13Ae)	-1.81749	-3.52468	0.986988	3571.88	6200.98	21319	13127.3	4886.43	17223.1
BCAN_A0805		Phenylacetic acid degradation-related protein	-0.522979	-1.43692	0.157283	269.615	350.042	550.37	340.027	309.828	445.198
BCAN_A0806		O-acetylhomoserine sulfhydrylase / O-succinylhomoserine sulfhydrylase	-2.18021	-4.53218	0.999747	1346.75	1011.07	4025.41	6660.66	1178.91	5343.03
BCAN_A0807		hypothetical protein	-1.43013	-2.69472	0.928742	477.593	359.118	930.288	1324.41	418.356	1127.35
BCAN_A0811		hypothetical protein	-0.252549	-1.19131	0.0810863	1574.37	1737.38	1848.4	2096.93	1655.88	1972.66
BCAN_A0816		hypothetical protein	-2.12171	-4.35208	0.999614	215.025	375.95	1095.24	1476.73	295.487	1285.99
BCAN_A0817	nuoA	NADH ubiquinone oxidoreductase chain A	-0.337984	-1.26399	0.032151	6527.94	11765.9	10408.3	12714.9	9146.9	11561.6
BCAN_A0818		NADH-ubiquinone oxidoreductase chain B	-0.0958081	-1.06866	0.0348516	4073.86	7949.06	6282.19	6566.27	6011.46	6424.23
BCAN_A0819	nuoC	NADH-ubiquinone oxidoreductase chain C	-0.86561	-1.82211	0.210696	2744.25	4734.02	6757.29	6868.95	3739.14	6813.12
BCAN_A0820	nuoD	NADH-ubiquinone oxidoreductase chain D	-0.540093	-1.45407	0.0954747	2186.96	3799.32	4526.56	4177.88	2993.14	4352.22
BCAN_A0821	nuoE	NADH-ubiquinone oxidoreductase chain E	-0.964277	-1.95109	0.34237	1968.31	3112.31	4956.15	4956.59	2540.31	4956.37
BCAN_A0822	nuoF	NADH-ubiquinone oxidoreductase chain F	-1.36275	-2.57176	0.835238	1458.1	2672.75	5138.22	5485.34	2065.43	5311.78
BCAN_A0823		NADH-ubiquinone oxidoreductase chain G	-0.697842	-1.62208	0.131534	2573.92	4368.25	5685.05	5575.68	3471.08	5630.36
BCAN_A0824	nuoH	NADH-ubiquinone oxidoreductase chain H	-0.942721	-1.92215	0.212099	5271.08	6717.72	10908.2	12136.1	5994.4	11522.1
BCAN_A0825		NADH-ubiquinone oxidoreductase chain I	-1.49151	-2.81184	0.949761	549.944	807.199	2029.64	1786.43	678.571	1908.03
BCAN_A0826	nuoJ	NADH-ubiquinone oxidoreductase chain J	-1.43292	-2.69993	0.725312	10670	10855.6	29330.2	28787.4	10762.8	29058.8
BCAN_A0827	nuoK	NADH-ubiquinone oxidoreductase chain K	-1.11942	-2.1726	0.51071	2396.8	3205.93	6163.25	6009.21	2801.36	6086.23
BCAN_A0828		NADH-ubiquinone oxidoreductase chain L	-1.25973	-2.39452	0.562681	5394.58	7710.24	15706	15673.6	6552.41	15689.8
BCAN_A0829		NADH-ubiquinone oxidoreductase chain M	-0.987208	-1.98234	0.305114	3481.97	4351.77	8233.81	7295.35	3916.87	7764.58
BCAN_A0830		NADH-ubiquinone oxidoreductase chain N	-0.887915	-1.8505	0.183634	4378.11	6683.04	10496.4	9972.29	5530.58	10234.3
BCAN_A0831		Biotin-protein ligase	-0.424761	-1.34235	0.106938	733.52	2309.58	2230.61	1854.3	1521.55	2042.45
BCAN_A0832		Metallo-beta-lactamase family protein, RNA-specific	0.306952	1.23709	0.116893	446.829	700.465	511.146	416.267	573.647	463.706
BCAN_A0833		Methylmalonyl-CoA epimerase; Ethylmalonyl-CoA epimerase	-0.181081	-1.13373	0.0985672	548.438	1041.52	807.653	994.937	794.98	901.295
BCAN_A0834		hypothetical protein	0.628625	1.54609	0.185589	1299.85	2147.27	1207.35	1022.22	1723.56	1114.78
BCAN_A0835		hypothetical protein	1.23717	2.35736	0.799928	1017.23	1475.53	518.483	538.952	1246.38	528.717
BCAN_A0837		Prolyl-tRNA synthetase ## Bacterial type	0.250883	1.18994	0.0453414	6211.51	4853.38	5493.63	3805.09	5532.44	4649.36
BCAN_A0838		Lipoprotein releasing system transmembrane protein LolC	0.929766	1.90497	0.283546	5986.46	5772.56	3143.3	3029.52	5879.51	3086.41
BCAN_A0839	lolD	Lipoprotein releasing system ATP-binding protein LolD	0.498632	1.41287	0.119289	2401.52	2203.58	1742.85	1516.54	2302.55	1629.69
BCAN_A0840	dnaE	DNA polymerase III alpha subunit	1.0026	2.0036	0.502996	1870.1	2039.8	784.223	1167.21	1954.95	975.716
BCAN_A0841		Msr0042 protein	-1.5604	-2.94935	0.967595	734.144	731.761	1696.41	2627.06	732.953	2161.73
BCAN_A0842		hypothetical protein	-1.05894	-2.0834	0.494949	1935.94	1767.67	2966.51	4749.58	1851.81	3858.04
BCAN_A0843		EXTENSIN-LIKE PROTEIN	0.56653	1.48096	0.172708	1515.89	1084.54	837.114	918.796	1300.21	877.955
BCAN_A0845		SSU ribosomal protein S4p (S9e)	-2.15388	-4.45024	0.999679	987.423	1351.13	7282.8	3124.32	1169.28	5203.56
BCAN_A0846		tRNA(Cytosine32)-2-thiocytidine synthetase	-0.095227	-1.06823	0.0975429	589.793	587.738	562.826	695.053	588.766	628.939
BCAN_A0847		Inositol monophosphatase and related sulfite synthesis enzyme	-0.0313658	-1.02198	0.0948436	496.494	448.255	459.599	505.915	472.375	482.757
BCAN_A0848		MFS family multidrug efflux protein, similarity to bicyclomycin resistance protein Bcr	-0.998253	-1.99758	0.512144	762.353	891.771	1735.98	1568.26	827.062	1652.12
BCAN_A0850		Uncharacterized monothiol glutaredoxin ycf64-like	-2.7404	-6.68257	0.999998	4219.55	3369.53	26934.1	23780.4	3794.54	25357.3
BCAN_A0851		YrbA protein	-1.29804	-2.45894	0.845097	742.457	663.62	1560.76	1896.69	703.038	1728.73
BCAN_A0852	purL	Phosphoribosylformylglycinamidine synthase, synthetase subunit	0.218941	1.16388	0.0785099	1308.63	2554.01	2027.94	1290.83	1931.32	1659.38
BCAN_A0853		lipoprotein, putative	0.688911	1.61207	0.198208	362.616	341.287	255.415	181.231	351.951	218.323
BCAN_A0854		Glutathione S-transferase family protein	0.604313	1.52025	0.125575	3740.9	3526.23	2252.59	2527.61	3633.56	2390.1
BCAN_A0855	purQ	Phosphoribosylformylglycinamidine synthase, glutamine amidotransferase subunit	-0.58628	-1.50137	0.120829	1804.84	2926.08	3634.31	3468.56	2365.46	3551.43
BCAN_A0856	purS	Phosphoribosylformylglycinamidine synthase, PurS subunit	-0.473714	-1.38868	0.0963613	1622.38	2927.07	4069.4	2248.32	2274.72	3158.86
BCAN_A0857	purC	Phosphoribosylaminoimidazole-succinocarboxamide synthase	-0.825152	-1.77172	0.302559	771.72	1621.27	2686.55	1553.17	1196.5	2119.86
BCAN_A0858		hypothetical protein perhaps implicated in de Novo purine biosynthesis	-0.615187	-1.53176	0.0667275	7454.51	7029.86	12558.6	9627.96	7242.19	11093.3
BCAN_A0860		Predicted esterase of the alpha/beta hydrolase fold	-2.29805	-4.91794	0.999929	291.977	414.689	2126.27	1349.07	353.333	1737.67
BCAN_A0861		Glyoxalase family protein	-1.93571	-3.82567	0.998208	386.373	348.924	1376.36	1436.64	367.648	1406.5
BCAN_A0862	purB	Adenylosuccinate lyase	-0.731872	-1.66079	0.274983	487.554	726.917	1297.59	719.391	607.236	1008.49
BCAN_A0863	rpe	Ribulose-phosphate 3-epimerase	-0.580312	-1.49517	0.181465	627.684	1001.19	1390.28	1045.16	814.435	1217.72
BCAN_A0864		Lipid A biosynthesis lauroyl acyltransferase	-0.653271	-1.57273	0.22765	415.303	725.778	1001.7	792.91	570.54	897.306
BCAN_A0865		Alcohol dehydrogenase	-0.827464	-1.77456	0.30796	947.407	1356.94	2453.36	1635.85	1152.17	2044.61
BCAN_A0866	tcmK	3-oxoacyl-[acyl-carrier-protein] synthase, KASII	-0.528426	-1.44235	0.128367	1258.79	1921.91	2355.5	2232.19	1590.35	2293.85
BCAN_A0867		3-oxoacyl-(acyl carrier protein) synthase	0.00872314	1.00606	0.0489515	3018.51	3998.3	3346.05	3628.46	3508.41	3487.26
BCAN_A0868	acpXL	Acyl carrier protein	-0.251598	-1.19052	0.0330935	7338.28	7692.05	9017.58	8876.4	7515.17	8946.99
BCAN_A0869		SECRETION ACTIVATOR PROTEIN	-0.665089	-1.58567	0.0604644	9558.22	11148.1	13798.3	19035	10353.1	16416.6
BCAN_A0870		Aldose 1-epimerase	-0.284491	-1.21798	0.114133	468.415	556.44	425.736	822.518	512.428	624.127
BCAN_A0871	kdgK	2-dehydro-3-deoxygluconate kinase	-1.12749	-2.18478	0.659937	257.253	294.899	549.463	656.865	276.076	603.164
BCAN_A0872		Protein RcsF	-0.532508	-1.44644	0.151838	1257.25	855.851	1360.8	1695.67	1056.55	1528.24
BCAN_A0873	phnM	Metal-dependent hydrolase involved in phosphonate metabolism	-0.726165	-1.65424	0.24438	297.009	236.332	396.736	485.537	266.671	441.137
BCAN_A0874		Putative phosphatase YfbT	-0.617037	-1.53372	0.192605	329.885	263.228	475.979	433.691	296.557	454.835
BCAN_A0876		tRNA dihydrouridine synthase A	0.13729	1.09984	0.0948885	845.205	987.173	657.553	1008.49	916.189	833.023
BCAN_A0879		CblX, a non-orthologous displasment for Alpha-ribazole-5'-phosphate phosphatase	-0.677779	-1.59967	0.242158	389.365	480.061	899.885	490.914	434.713	695.399
BCAN_A0880	cobS	Cobalamin synthase	-0.296543	-1.2282	0.101966	974.871	1140.11	1200.49	1397.13	1057.49	1298.81
BCAN_A0881	cobT	Nicotinate-nucleotide--dimethylbenzimidazole phosphoribosyltransferase	-1.7693	-3.40888	0.980783	113.033	125.843	577.101	237.199	119.438	407.15
BCAN_A0882		Transcriptional regulator, AsnC family	-1.85631	-3.62079	0.993012	2200.41	3850.26	11213.6	10694.6	3025.33	10954.1
BCAN_A0883		Hypothetical protein VC0266 (sugar utilization related?)	-2.52557	-5.75799	0.999988	165.712	215.984	1112.64	1085.17	190.848	1098.9
BCAN_A0884		SUCCINOGLYCAN BIOSYNTHESIS PROTEIN EXOI	-0.422628	-1.34037	0.0743441	136.327	179.266	214.87	208.141	157.797	211.505
BCAN_A0886		exopolysacchride production negative regulator exoR	0.198647	1.14762	0.064377	2755.64	2711.33	1649.32	3114.42	2733.49	2381.87
BCAN_A0887		Exodeoxyribonuclease III	0.436121	1.35296	0.140699	1069.88	747.743	663.173	680.268	908.812	671.721
BCAN_A0888		putative membrane protein	-2.60198	-6.07119	0.999996	1576.06	992.289	10696.1	4896.81	1284.17	7796.46
BCAN_A0889		probable iron binding protein from the HesB_IscA_SufA family	-2.24691	-4.74665	0.99988	371.637	258.87	1634.23	1358.56	315.253	1496.4
BCAN_A0890	dgt	Deoxyguanosinetriphosphate triphosphohydrolase	0.124635	1.09023	0.0984437	756.598	623.676	679.908	586.129	690.137	633.019
BCAN_A0891	argS	Arginyl-tRNA synthetase	-0.726282	-1.65437	0.237426	1119.79	1110.47	2145.63	1544.05	1115.13	1844.84
BCAN_A0892		Soluble lytic murein transglycosylase	-0.341971	-1.26749	0.0450676	5659.58	5491.86	5591.12	8543.19	5575.72	7067.16
BCAN_A0893	nagZ	Beta N-acetyl-glucosaminidase	0.250683	1.18977	0.10168	988.17	1155.51	948.145	853.615	1071.84	900.88
BCAN_A0894	scpA	Segregation and condensation protein A	0.913503	1.88361	0.417321	1379.52	1745.78	584.339	1074.87	1562.65	829.603
BCAN_A0895	scpB	Segregation and condensation protein B	-0.736993	-1.6667	0.267262	292.876	342.874	386.674	672.929	317.875	529.802
BCAN_A0896	tatA	Twin-arginine translocation protein TatA	-1.28002	-2.42842	0.575057	6025.65	8425.35	20354.1	14739	7225.5	17546.6
BCAN_A0897	tatB	Twin-arginine translocation protein TatB	-0.382353	-1.30347	0.0351286	6211.72	11544.1	11141.9	12002.2	8877.89	11572
BCAN_A0898	tatC	Twin-arginine translocation protein TatC	-0.33773	-1.26377	0.063685	2680.04	3649.61	3540.63	4458.58	3164.83	3999.6
BCAN_A0899	serS	Seryl-tRNA synthetase	-0.15596	-1.11416	0.0617832	1716.38	3164.97	2945.25	2493.35	2440.67	2719.3
BCAN_A0900	surE	5-nucleotidase SurE	-0.246486	-1.18631	0.0731041	2005.15	2041.47	2412.79	2387.77	2023.31	2400.28
BCAN_A0901	pcm	Protein-L-isoaspartate O-methyltransferase	-1.04376	-2.0616	0.581287	355.401	357.315	718.505	750.828	356.358	734.667
BCAN_A0902	lppB	LIPOPROTEIN NLPD	-0.238599	-1.17985	0.0340507	7113.36	7026.54	8105.19	8577.73	7069.95	8341.46
BCAN_A0903		ATP-DEPENDENT PROTEASE SUBUNIT	-1.08802	-2.12582	0.635849	420.099	317.603	874.199	694.026	368.851	784.112
BCAN_A0904	yajC	Preprotein translocase subunit YajC	-0.702359	-1.62716	0.151955	2648.48	2794.21	4917.46	3938.68	2721.35	4428.07
BCAN_A0905	secD	Protein-export membrane protein SecD ) / Protein-export membrane protein SecF	-0.119361	-1.08625	0.0483347	3998.56	3259.91	3437.86	4446.68	3629.24	3942.27
BCAN_A0906		hypothetical protein	0.0425247	1.02991	0.0844384	314.987	338.327	319.177	315.16	326.657	317.169
BCAN_A0907	crtB	Phytoene synthase	0.0323083	1.02265	0.0774571	254.791	307.268	286.785	262.826	281.029	274.806
BCAN_A0908	gid	tRNA uridine 5-carboxymethylaminomethyl modification enzyme gid	-0.198964	-1.14787	0.104335	510.383	610.836	772.647	514.372	560.61	643.51
BCAN_A0909		hypothetical protein	-5.13082	-35.0374	1	1541.81	1490.6	58029.3	48218.3	1516.2	53123.8
BCAN_A0910		membrane protein, putative	0.701868	1.62661	0.164181	3907.24	3673.59	1789.88	2870.63	3790.41	2330.25
BCAN_A0911		hypothetical protein	0.556525	1.47072	0.178759	533.479	580.38	329.363	427.992	556.93	378.678
BCAN_A0913	tig	Cell division trigger factor	-0.0469768	-1.0331	0.0155302	15980	22181.2	24994.8	14429.4	19080.6	19712.1
BCAN_A0914	gatB	Aspartyl-tRNA(Asn) amidotransferase subunit B @ Glutamyl-tRNA(Gln) amidotransferase subunit B	0.184184	1.13617	0.0852453	1120.49	1800.87	1451.52	1119.7	1460.68	1285.61
BCAN_A0915		Acetyltransferase, GNAT family	0.34324	1.2686	0.11753	762.675	1247.77	823.538	761.237	1005.22	792.387
BCAN_A0916		NADH:ubiquinone oxidoreductase 17.2 kD subunit	-1.25557	-2.38762	0.67815	3045.1	3006.32	6724.26	7724.24	3025.71	7224.25
BCAN_A0917		Retrovirus-related POL polyprotein	-0.254619	-1.19302	0.0423629	5136.5	5263.3	5504.86	6902.31	5199.9	6203.59
BCAN_A0919		Biotin carboxylase of acetyl-CoA carboxylase	-0.609408	-1.52563	0.0757369	5281.41	6345.35	9431.6	8306.59	5813.38	8869.09
BCAN_A0920	accB	Biotin carboxyl carrier protein of acetyl-CoA carboxylase	-0.46585	-1.38113	0.0551566	4594.98	6753.79	8843.74	6830.4	5674.38	7837.07
BCAN_A0921	aroQ	3-dehydroquinate dehydratase II	-0.104542	-1.07515	0.0144758	19770	22735.4	25010.8	20689	21252.7	22849.9
BCAN_A0922		Protein-disulfide isomerase	0.41044	1.32909	0.0515775	7748.18	6495.32	5691.54	5025.18	7121.75	5358.36
BCAN_A0923		Putative Zn-dependent protease, contains TPR repeats	-0.280878	-1.21493	0.109163	844.747	690.77	796.652	1068.9	767.759	932.776
BCAN_A0924		Aspartate/tyrosine/aromatic aminotransferase	-0.925257	-1.89902	0.450819	355.207	476.688	877.189	702.599	415.948	789.894
BCAN_A0925		Cytoplasmic axial filament protein CafA and Ribonuclease G	0.234834	1.17677	0.0743117	2107.65	2401.4	2320.99	1510.72	2254.52	1915.86
BCAN_A0927		N-acetylmuramoyl-L-alanine amidase	-0.352064	-1.27639	0.101012	1420.61	1226.56	1463.99	1914.82	1323.58	1689.4
BCAN_A0928		Multimodular transpeptidase-transglycosylase	-0.450609	-1.36662	0.0607418	5187.06	4122.54	5529.22	7193.43	4654.8	6361.33
BCAN_A0929	prfB	Peptide chain release factor 2; programmed frameshift-containing	-0.643904	-1.56255	0.187195	1017.12	1404.78	2681.46	1102.88	1210.95	1892.17
BCAN_A0933		hypothetical protein	-0.951632	-1.93406	0.450953	282.29	273.457	559.19	515.657	277.873	537.424
BCAN_A0936		Large exoproteins involved in heme utilization or adhesion	0.937321	1.91497	0.464873	1200.91	831.934	433.293	628.264	1016.42	530.778
BCAN_A0937	tyrS	Tyrosyl-tRNA synthetase ## cluster 1	-1.11113	-2.16015	0.652376	743.376	786.502	1984.03	1320.73	764.939	1652.38
BCAN_A0938	anmK	Anhydro-N-acetylmuramic acid kinase	-0.0622948	-1.04413	0.0959109	667.225	630.734	678.812	676.42	648.98	677.616
BCAN_A0939	qacF	Ethidium bromide-methyl viologen resistance protein EmrE	-0.820557	-1.76609	0.294587	1180.76	1322.7	3091.33	1330	1251.73	2210.66
BCAN_A0940		Alpha/beta hydrolase	-1.95532	-3.87802	0.997726	1868.89	1743.88	8245.83	5764.53	1806.38	7005.18
BCAN_A0941	iscS	Cysteine desulfurase	-0.431695	-1.34882	0.128169	260.224	332.819	397.4	402.506	296.521	399.953
BCAN_A0942	sufB	Iron-sulfur cluster assembly protein SufB	0.467352	1.38257	0.0461093	11109.4	9578.85	9070.75	5892.89	10344.1	7481.82
BCAN_A0943	sufC	Iron-sulfur cluster assembly ATPase protein SufC	0.913512	1.88363	0.208462	10045.9	9333.21	6723.84	3564.37	9689.58	5144.11
BCAN_A0944	sufD	Iron-sulfur cluster assembly protein SufD	0.91802	1.88952	0.207202	11333.5	8889.78	6802.81	3900.04	10111.6	5351.42
BCAN_A0945	sufS	Cysteine desulfurase, SufS subfamily	0.524877	1.43881	0.159907	1437.83	966.44	984.66	686.352	1202.13	835.506
BCAN_A0946		PaaD-like protein (DUF59) involved in Fe-S cluster assembly	-1.54468	-2.91739	0.962444	864.788	832.731	2505.2	2447.12	848.759	2476.16
BCAN_A0947		Glycosyl transferase, group 2 family protein	0.562414	1.47674	0.0436492	18268.7	14566.7	10141.9	12093.3	16417.7	11117.6
BCAN_A0949	ppnK	NAD kinase	-0.257804	-1.19566	0.103491	1003.35	729.434	1129.89	941.928	866.391	1035.91
BCAN_A0950		ATP-dependent RNA helicase Atu1833	-0.425411	-1.34295	0.111684	1104.12	1652.52	1644.52	2057.52	1378.32	1851.02
BCAN_A0951	sufA	Iron binding protein SufA for iron-sulfur cluster assembly	-2.1796	-4.53027	0.999642	2477.62	2060.65	9668.18	10891.4	2269.13	10279.8
BCAN_A0953		hypothetical protein	0.102732	1.0738	0.0179752	17258.2	16503.4	15872.1	15569	16880.8	15720.5
BCAN_A0954		Copper chaperone	0.115061	1.08302	0.0848287	1314.2	1232.46	1447.7	903.747	1273.33	1175.72
BCAN_A0956		Protein-L-isoaspartate O-methyltransferase	-0.341246	-1.26685	0.0655961	3117.26	2950.64	3953.87	3733.25	3033.95	3843.56
BCAN_A0957		Type I secretion outer membrane protein, TolC precursor	-0.812713	-1.75651	0.198136	3270.1	2828.66	5197.33	5515.2	3049.38	5356.26
BCAN_A0958		hypothetical protein	0.329076	1.25621	0.055149	5653.22	4249.76	3871.29	4011.94	4951.49	3941.61
BCAN_A0959	valS	Valyl-tRNA synthetase	-0.73092	-1.6597	0.249929	984.073	970.591	1875.63	1368.52	977.332	1622.08
BCAN_A0960		Membrane protein involved in aromatic hydrocarbon degradation	-0.352338	-1.27663	0.124806	512.179	634.849	906.514	557.814	573.514	732.164
BCAN_A0961		Membrane protein involved in aromatic hydrocarbon degradation	0.244519	1.1847	0.0665262	219.523	223.378	154.404	219.448	221.45	186.926
BCAN_A0962		3-hydroxyisobutyrate dehydrogenase	-0.0119741	-1.00833	0.075347	1508.8	1539.93	1498.79	1575.35	1524.36	1537.07
BCAN_A0970		Molybdenum cofactor biosynthesis protein MoaA	-1.68474	-3.21482	0.982364	1453.62	1531.75	4693.34	4904.08	1492.69	4798.71
BCAN_A0971		COG3536: Uncharacterized protein conserved in bacteria	-1.12424	-2.17986	0.471207	124.898	136.997	279.327	291.568	130.947	285.447
BCAN_A0972		Salicylate hydroxylase	-1.15926	-2.23343	0.688613	709.835	1294.16	3450.52	1025.26	1002	2237.89
BCAN_A0973		Fumarate hydratase class I, aerobic	-2.37471	-5.18631	0.999966	327.086	375.126	2093.13	1548.76	351.106	1820.94
BCAN_A0974		hypothetical protein	-1.01372	-2.01912	0.425134	1806.92	2328.32	3921.86	4427.68	2067.62	4174.77
BCAN_A1006		Arsenate reductase	-1.43526	-2.7043	0.896761	2204.37	1416.63	5199.76	4592.51	1810.5	4896.13
BCAN_A1007	rlpA	Rare lipoprotein A precursor	0.00197086	1.00137	0.0685064	1807.98	1963.81	1747.05	2019.58	1885.89	1883.32
BCAN_A1008		D-alanyl-D-alanine carboxypeptidase	-0.223344	-1.16744	0.102692	331.316	437.31	448.115	449.207	384.313	448.661
BCAN_A1009	tmk	Thymidylate kinase	0.463717	1.37909	0.142854	499.451	428.665	341.63	331.362	464.058	336.496
BCAN_A1010	holB	DNA polymerase III delta prime subunit	0.665811	1.58646	0.163735	297.651	291.156	179.397	191.748	294.403	185.572
BCAN_A1012		Methionyl-tRNA synthetase	-0.0242633	-1.01696	0.0900702	729.889	1085.13	1097.16	748.642	907.511	922.903
BCAN_A1013		Putative deoxyribonuclease YcfH	-0.155282	-1.11364	0.069385	1280.06	2626.25	2596.47	1753.74	1953.15	2175.11
BCAN_A1014		Metal-dependent hydrolases of the beta-lactamase superfamily I; PhnP protein	-0.195749	-1.14532	0.0976663	301.234	408.696	433.189	379.908	354.965	406.548
BCAN_A1015		Beta-(1-->2)glucan export ATP-binding/permease protein NdvA	-1.49437	-2.81741	0.947588	351.756	222.403	806.453	811.186	287.08	808.82
BCAN_A1016		Ribosomal large subunit pseudouridine synthase C ## LSU Psi955, Psi2504 and Psi2580	-0.558029	-1.47226	0.161933	243.556	305.55	400.906	407.519	274.553	404.212
BCAN_A1017		membrane protein, putative	-0.083478	-1.05957	0.0833128	200.461	396.118	318.289	313.829	298.29	316.059
BCAN_A1018		Similar to phosphoglycolate phosphatase, clustered with ribosomal large subunit pseudouridine synthase C	-0.397819	-1.31751	0.0857118	148.385	223.176	238.85	250.687	185.781	244.769
BCAN_A1019		hypothetical protein	-0.417473	-1.33559	0.138474	566.325	591.66	854.65	691.939	578.993	773.295
BCAN_A1020	glnA	Glutamine synthetase type I	0.101788	1.0731	0.0364683	6752.83	5315.62	5918.95	5327.36	6034.22	5623.15
BCAN_A1021	glnB	Nitrogen regulatory protein P-II	-0.0256624	-1.01795	0.0697169	1838.88	1774.14	1791.44	1886.43	1806.51	1838.93
BCAN_A1022		YjeF protein, function unknown	0.36253	1.28568	0.122075	529.504	414.786	282.222	452.246	472.145	367.234
BCAN_A1023		hypothetical protein	-0.131238	-1.09523	0.0769167	282.644	218.123	240.222	308.235	250.383	274.228
BCAN_A1024	gph	Phosphoglycolate phosphatase	0.383685	1.30467	0.0865941	2914.8	2438.34	1953.66	2149.41	2676.57	2051.53
BCAN_A1025	rpiA	Ribose 5-phosphate isomerase A	0.252061	1.19091	0.0461738	5500.91	5279.71	4520.13	4532.3	5390.31	4526.22
BCAN_A1026		hypothetical protein	-0.563205	-1.47755	0.0614371	6492.68	6921.57	10735.6	9084.57	6707.12	9910.1
BCAN_A1027	gor	Glutathione reductase	-0.750382	-1.68224	0.215038	1716.89	1749.63	2901.85	2929.66	1733.26	2915.76
BCAN_A1028		2-keto-3-deoxy-D-arabino-heptulosonate-7-phosphate synthase II	-1.12911	-2.18723	0.568273	1870.78	2271.92	4308.38	4752.68	2071.35	4530.53
BCAN_A1029	dgkA	Diacylglycerol kinase	-0.922783	-1.89577	0.342811	204.336	160.035	269.76	421.003	182.186	345.382
BCAN_A1030	nadE	NAD synthetase / Glutamine amidotransferase chain of NAD synthetase	0.029056	1.02034	0.0692545	2040.71	1696.79	1936.61	1726.37	1868.75	1831.49
BCAN_A1031	gltX	Glutamyl-tRNA(Gln) synthetase	-0.192446	-1.1427	0.10364	583.253	576.578	706.845	618.493	579.916	662.669
BCAN_A1032		NAD-dependent malic enzyme	-0.551081	-1.46518	0.115828	2245.63	2132.34	3449.37	2965.16	2188.99	3207.27
BCAN_A1033		Muconate cycloisomerase	0.0236268	1.01651	0.0958294	670.864	505.859	516.61	640.999	588.362	578.805
BCAN_A1034		toulene ABC transporter, permease protein, putative	-0.333215	-1.25982	0.100342	1330.77	1187.8	1562.22	1610.72	1259.28	1586.47
BCAN_A1035		Methionine ABC transporter ATP-binding protein	0.36465	1.28757	0.0877337	2031.74	2822.19	1518.5	2251.34	2426.97	1884.92
BCAN_A1036		ABC-type transport system involved in resistance to organic solvents, periplasmic component USSDB6C	0.0656194	1.04653	0.0795809	1403.65	1404.35	1261.3	1421.85	1404	1341.57
BCAN_A1037		membrane lipoprotein lipid attachment site containing protein	-0.924737	-1.89834	0.43294	367.569	251.382	517.764	657.214	309.475	587.489
BCAN_A1038		Kinesin-like protein	0.359913	1.28335	0.0511208	6948.83	5311.14	5287.78	4265.32	6129.98	4776.55
BCAN_A1040		Ferredoxin, 2Fe-2S	-2.24717	-4.74751	0.999629	102.015	127.093	737.189	350.503	114.554	543.846
BCAN_A1042		Mlr0789 protein	0.25577	1.19397	0.103509	431.524	399.698	324.244	371.939	415.611	348.091
BCAN_A1043	folP	Dihydropteroate synthase	0.208823	1.15575	0.0668412	226.686	226.37	170.865	221.138	226.528	196.002
BCAN_A1044	folB	Dihydroneopterin aldolase	0.0245377	1.01715	0.0946263	598.121	820.858	680.427	714.622	709.489	697.524
BCAN_A1045	folK	2-amino-4-hydroxy-6-hydroxymethyldihydropteridine pyrophosphokinase	-0.251182	-1.19018	0.10893	588.34	666.032	735.335	757.596	627.186	746.465
BCAN_A1046		Mlr0777 protein	-0.703859	-1.62886	0.22242	1263.15	1015.99	1844.14	1868.26	1139.57	1856.2
BCAN_A1047		GTP-binding protein	-0.440344	-1.35693	0.13381	988.301	775.627	1201.87	1191.65	881.964	1196.76
BCAN_A1048		Amino acid regulated cytosolic protein	-1.14999	-2.21912	0.705322	672.723	631.534	1647.38	1246.92	652.129	1447.15
BCAN_A1050		C4-type zinc finger protein, DksA/TraR family	-4.59675	-24.197	1	457.231	263.655	7969.85	9473.39	360.443	8721.62
BCAN_A1051		procollagen, type VI, alpha 3	-1.38321	-2.60847	0.608082	15519.2	13288.4	34640.5	40503.6	14403.8	37572
BCAN_A1052		Sensory Transduction Protein Kinase	0.576401	1.49113	0.182089	1212.44	1087.19	852.388	689.825	1149.82	771.106
BCAN_A1053		NAD(FAD)-utilizing dehydrogenases	0.410645	1.32928	0.133701	971.518	891.562	670	731.571	931.54	700.785
BCAN_A1054		6-aminohexanoate-dimer hydrolase	-0.365336	-1.28818	0.110431	1359.09	841.621	1098.15	1736.75	1100.35	1417.45
BCAN_A1056		Ribonucleotide reductase of class II (coenzyme B12-dependent)	0.924184	1.89761	0.152301	20484.3	15501	8580.78	10382.7	17992.7	9481.75
BCAN_A1058		NUDIX hydrolase	-0.0446988	-1.03147	0.0511409	3084.82	3362.12	2610.74	4039.08	3223.47	3324.91
BCAN_A1061		Universal stress protein UspA and related nucleotide-binding proteins	-0.644846	-1.56357	0.065942	7996.62	8683.62	8056.78	18024	8340.12	13040.4
BCAN_A1062		Similar to N-terminal domain of competence/damage-inducible protein CinA, molybdopterin binding motif	0.40344	1.32266	0.0615456	6236.85	4266.55	3623.13	4318	5251.7	3970.56
BCAN_A1063	wrbA	Trp repressor binding protein	0.240969	1.18179	0.0457003	5598.14	5090.77	3931.95	5112.76	5344.46	4522.35
BCAN_A1067		ATP-dependent RNA helicase RhlE	3.1049	8.60335	1	2188.99	5968.97	531.436	416.795	4078.98	474.115
BCAN_A1068		Cysteine synthase B	-0.165945	-1.1219	0.0910034	1122.21	943.995	1425.17	892.9	1033.1	1159.04
BCAN_A1069	alaS	Alanyl-tRNA synthetase domain protein	0.755953	1.68875	0.250444	2113.16	1956.01	1281.9	1127.68	2034.59	1204.79
BCAN_A1070		Thiosulfate sulfurtransferase, rhodanese	1.07262	2.10326	0.270134	18848	19425.8	9159.93	9037.45	19136.9	9098.69
BCAN_A1071		Acetyltransferase, GNAT family	1.86324	3.63825	0.993235	12767.4	10093.4	3125.1	3158.37	11430.4	3141.73
BCAN_A1072		Diguanylate cyclase/phosphodiesterase domain 1 (GGDEF)	-0.0906698	-1.06486	0.048409	150.61	183.116	162.022	193.352	166.863	177.687
BCAN_A1073		Acetyl-CoA hydrolase/transferase family protein	-0.679168	-1.60122	0.137346	3453.44	2382.14	3993	5351.03	2917.79	4672.01
BCAN_A1074		Multidrug resistance protein B	0.843231	1.79406	0.241216	5238.19	3576.31	2145.58	2767.57	4407.25	2456.57
BCAN_A1076		Alcohol dehydrogenase	-1.651	-3.14052	0.982274	790.429	866.326	798.976	4404.09	828.377	2601.54
BCAN_A1078		3-DEMETHYLUBIQUINONE-9 3-METHYLTRANSFERASE	-0.323506	-1.25137	0.118941	418.011	460.542	445.762	653.631	439.277	549.697
BCAN_A1079		Sodium/bile acid symporter family	-0.594135	-1.50957	0.191867	615.914	834.813	1027.24	1162.73	725.363	1094.98
BCAN_A1081	galE	UDP-glucose 4-epimerase	-0.445061	-1.36137	0.144467	629.805	612.578	895.081	796.264	621.192	845.673
BCAN_A1082	mazG	Nucleoside triphosphate pyrophosphohydrolase MazG	-0.888929	-1.8518	0.392493	827.89	823.572	1438.92	1619.25	825.731	1529.09
BCAN_A1083		Nitrilotriacetate monooxygenase component B	-0.274834	-1.20986	0.0960936	1190.55	1141.23	1242.07	1579.05	1165.89	1410.56
BCAN_A1084		Nitroreductase family protein	0.494779	1.40911	0.106057	2677.07	3099.36	1900.83	2198.54	2888.22	2049.68
BCAN_A1085		hypothetical protein	0.214086	1.15997	0.0572363	3358.78	3605.58	2384.06	3619.86	3482.18	3001.96
BCAN_A1086	thrS	Threonyl-tRNA synthetase	-1.01814	-2.0253	0.468071	1445.92	1681.85	3520.15	2814.54	1563.89	3167.35
BCAN_A1088		Protein YidD	-1.07866	-2.11208	0.442298	106.235	176.426	276.342	320.659	141.33	298.501
BCAN_A1089		Putative iron-sulfur cluster assembly scaffold protein for SUF system, SufE2	-1.91396	-3.76841	0.997323	1185.14	1324.28	4669.2	4787.3	1254.71	4728.25
BCAN_A1090	folE	GTP cyclohydrolase I type 1	-1.7439	-3.34938	0.984597	2944.84	2262.64	9185.53	8256.34	2603.74	8720.94
BCAN_A1091	hisI	Phosphoribosyl-AMP cyclohydrolase	-1.15138	-2.22126	0.711862	610.034	505.916	1099.43	1379.39	557.975	1239.41
BCAN_A1092		putative patatin-like phospholipase	-0.240709	-1.18157	0.070247	2219.76	2105	1575.79	3534.23	2162.38	2555.01
BCAN_A1102		L-carnitine dehydratase/bile acid-inducible protein F	-1.07824	-2.11145	0.627551	542.181	588.966	1325	1063.36	565.573	1194.18
BCAN_A1104		Transcriptional regulator, LysR family	-0.0680612	-1.04831	0.064483	221.839	208.461	204.639	246.448	215.15	225.543
BCAN_A1105		bacterial luciferase family protein	-0.678858	-1.60087	0.241128	750.321	453.201	803.42	1123.26	601.761	963.342
BCAN_A1107		Probable RND efflux membrane fusion protein	-1.41586	-2.66819	0.922147	400.578	412.61	867.599	1302.14	406.594	1084.87
BCAN_A1108		Transcriptional regulator, TetR family	0.443774	1.36016	0.141428	1062.13	863.497	643.383	772.351	962.811	707.867
BCAN_A1109	tgt	tRNA-guanine transglycosylase	-0.0123008	-1.00856	0.093206	392.003	473.406	490.952	381.867	432.705	436.41
BCAN_A1110	queA	S-adenosylmethionine:tRNA ribosyltransferase-isomerase	-0.238264	-1.17957	0.105586	669.961	764.633	940.264	751.943	717.297	846.103
BCAN_A1111		Peptidyl-prolyl cis-trans isomerase	-0.801567	-1.74299	0.310142	859.684	864.618	1760.32	1245.12	862.151	1502.72
BCAN_A1112		Peptidyl-prolyl cis-trans isomerase	-0.437612	-1.35436	0.0294107	14818.3	11592.5	22076.1	13693.7	13205.4	17884.9
BCAN_A1113	coaD	Phosphopantetheine adenylyltransferase	0.267169	1.20344	0.0746646	2352.96	2517.57	2072	1975.16	2435.26	2023.58
BCAN_A1117		DNA gyrase subunit A	0.355215	1.27918	0.0674884	4285.8	3366.22	3577.11	2404.89	3826.01	2991
BCAN_A1118		Membrane protein, MarC family	0.168346	1.12377	0.0543307	3517.73	3457.88	2500.01	3707.32	3487.8	3103.66
BCAN_A1119	phnN	ATP-binding protein PhnN; Guanylate kinase	-0.713628	-1.63992	0.254493	353.69	311.691	452.483	638.69	332.69	545.587
BCAN_A1120	phnF	Transcriptional regulator PhnF	0.0108943	1.00758	0.0829753	1054.1	1347.67	1236.63	1147.07	1200.88	1191.85
BCAN_A1122		Single-stranded DNA-binding protein	-0.798919	-1.7398	0.109837	7605.34	8190.91	11017.1	16465.1	7898.13	13741.1
BCAN_A1124		Excinuclease ABC subunit A	-0.800483	-1.74168	0.309385	903.761	817.508	1465.71	1532.19	860.634	1498.95
BCAN_A1125		DNA-binding protein HU-beta	-0.377615	-1.29919	0.0115419	40354.9	42646.9	59447.3	48388	41500.9	53917.6
BCAN_A1126	lon	ATP-dependent protease La Type I	-0.330039	-1.25705	0.0597373	3170.7	3755.35	5431.84	3274.54	3463.02	4353.19
BCAN_A1127	clpX	ATP-dependent Clp protease ATP-binding subunit ClpX	-0.182049	-1.13449	0.0171507	18634.1	16719.4	16698.2	23410.1	17676.7	20054.2
BCAN_A1128	clpP	ATP-dependent Clp protease proteolytic subunit	-0.0523318	-1.03694	0.0302717	6784.19	7937.89	8997.07	6268.84	7361.04	7632.95
BCAN_A1129		GTP-binding protein HflX	0.459149	1.37473	0.1424	910.126	1255.4	895.533	679.702	1082.76	787.618
BCAN_A1130	hfq	RNA-binding protein Hfq	-1.19525	-2.28984	0.66798	1991.84	1689.68	4603.64	3826.44	1840.76	4215.04
BCAN_A1132		hypothetical protein	-0.64472	-1.56344	0.214663	512.362	987.569	714.408	1630.64	749.966	1172.52
BCAN_A1133	trkA	Trk system potassium uptake protein TrkA	-0.172931	-1.12735	0.100423	460.233	405.152	480.537	495.052	432.693	487.795
BCAN_A1134	ntrX	NITROGEN ASSIMILATION REGULATORY PROTEIN NTRX	0.190258	1.14097	0.0604489	3360.99	2665.93	2715.43	2566.85	3013.46	2641.14
BCAN_A1135		Nitrogen regulation protein	1.08879	2.12695	0.607701	2234.33	1879	999.233	934.677	2056.66	966.955
BCAN_A1136	ntrC	Nitrogen assimilation regulatory protein	0.785453	1.72363	0.233745	3156.7	3034.1	1582.27	2009.45	3095.4	1795.86
BCAN_A1137	ntrB	Nitrogen regulation protein NR(II)	0.508736	1.4228	0.165243	748.395	774.674	506.401	564.07	761.534	535.235
BCAN_A1138		tRNA dihydrouridine synthase B	0.756801	1.68974	0.25845	1786.69	1928.21	918.429	1280.07	1857.45	1099.25
BCAN_A1139	ispDF	2-C-methyl-D-erythritol 4-phosphate cytidylyltransferase / 2-C-methyl-D-erythritol 2,4-cyclodiphosphate synthase	-0.322602	-1.25058	0.0759646	183.378	194.459	244.257	228.26	188.919	236.259
BCAN_A1140		Protein Implicated in DNA repair function with RecA and MutS	-0.139937	-1.10186	0.0751142	243.728	237.206	241.366	288.555	240.467	264.96
BCAN_A1141	bacC	Short chain dehydrogenase	-0.0146476	-1.0102	0.024221	10538.6	9931.21	8204.89	12473.8	10234.9	10339.3
BCAN_A1142		Putative oligoketide cyclase/lipid transport protein, similarity with yeast ubiquinone-binding protein YOL008W	-0.731037	-1.65983	0.276857	399.634	474.698	540.377	910.865	437.166	725.621
BCAN_A1143	lipA	Lipoate synthase	-0.905388	-1.87305	0.186523	5487.89	6479.37	8565.13	13850.1	5983.63	11207.6
BCAN_A1144		hypothetical protein	-0.224708	-1.16854	0.0364894	5941.65	6567.86	6268.72	8349.15	6254.76	7308.94
BCAN_A1145	lpdA	Dihydrolipoamide dehydrogenase of pyruvate dehydrogenase complex	-0.785319	-1.72347	0.116658	6240.67	7106.43	8862.33	14141	6673.55	11501.7
BCAN_A1146		Dihydrolipoamide acetyltransferase component of pyruvate dehydrogenase complex	-0.319657	-1.24803	0.038438	7195.38	6348.27	6790.72	10112.2	6771.82	8451.47
BCAN_A1147		Pyruvate dehydrogenase E1 component beta subunit	-0.553158	-1.46729	0.047026	10936.2	8355.99	11572.5	16734.7	9646.07	14153.6
BCAN_A1148		Pyruvate dehydrogenase E1 component alpha subunit	-0.421918	-1.33971	0.0278131	15356.6	12060.7	15938.8	20792.4	13708.6	18365.6
BCAN_A1149		Septum formation initiator	0.559963	1.47423	0.181979	607.823	582.752	399.584	408.006	595.287	403.795
BCAN_A1150		tellurite resistance protein-related protein	-1.41083	-2.6589	0.892566	197.601	210.064	391.71	692.227	203.832	541.968
BCAN_A1151	eno	Enolase	-1.51368	-2.85538	0.954913	338.654	273.62	805.653	942.621	306.137	874.137
BCAN_A1152	kdsA	2-Keto-3-deoxy-D-manno-octulosonate-8-phosphate synthase	-0.721415	-1.6488	0.158611	2747.82	2809.54	4213.07	4949.89	2778.68	4581.48
BCAN_A1153	pyrG	CTP synthase	-0.491575	-1.40598	0.0888688	3002.35	2640.42	4548.53	3385.09	2821.38	3966.81
BCAN_A1155		(AF101072) ATP synthase subunit	-1.13497	-2.19614	0.695391	480.314	508.099	1118.22	1052.47	494.206	1085.35
BCAN_A1156	secG	Preprotein translocase subunit SecG	-0.74068	-1.67096	0.2275	1339.71	1476.14	2829.54	1875.66	1407.93	2352.6
BCAN_A1157	tpiA	Triosephosphate isomerase	-0.987217	-1.98236	0.45531	1113.71	1471.38	2751.34	2373.23	1292.55	2562.29
BCAN_A1158		Peptidyl-prolyl cis-trans isomerase ppiD	0.110821	1.07984	0.0287344	8478.82	8943.16	8377.48	7756.34	8710.99	8066.91
BCAN_A1159	trpD	Anthranilate phosphoribosyltransferase	0.386596	1.3073	0.126647	833.636	1148.69	796.485	719.861	991.163	758.173
BCAN_A1160	trpC	Indole-3-glycerol phosphate synthase	-0.0545566	-1.03854	0.0958766	485.262	511.346	484.148	550.868	498.304	517.508
BCAN_A1161	moaC	Molybdenum cofactor biosynthesis protein MoaC	0.386235	1.30698	0.104255	1616.41	2017.21	1462.94	1317.23	1816.81	1390.08
BCAN_A1162		Molybdopterin biosynthesis protein MoeA	-0.476397	-1.39126	0.146345	830.104	782.184	1065.24	1177.88	806.144	1121.56
BCAN_A1163	lexA	SOS-response repressor and protease LexA	-0.308848	-1.23872	0.107338	1078.72	805.391	1070.62	1263.26	942.057	1166.94
BCAN_A1166		Glutamyl-tRNA synthetase	-0.70025	-1.62479	0.25411	500.702	708.729	1239.2	725.869	604.715	982.533
BCAN_A1167	gltA	Citrate synthase (si)	-0.879045	-1.83916	0.193927	5219.18	4276.94	9683.12	7781.75	4748.06	8732.43
BCAN_A1168	lpxB	Lipid-A-disaccharide synthase	1.18791	2.27823	0.750263	1358.39	1259.63	567.556	581.591	1309.01	574.573
BCAN_A1169		Protein of unknown function DUF1009 clustered with KDO2-Lipid A biosynthesis genes	1.22762	2.34181	0.791636	969.735	1350.98	627.81	363.179	1160.35	495.495
BCAN_A1170	lpxA	Acyl-[acyl-carrier-protein]--UDP-N-acetylglucosamine O-acyltransferase	1.34118	2.53358	0.84489	2614.85	4518.13	1730.16	1085.22	3566.49	1407.69
BCAN_A1171	fabZ	(3R)-hydroxymyristoyl-[acyl carrier protein] dehydratase	0.494436	1.40877	0.0888065	3214.67	4829.05	3320.55	2389.19	4021.86	2854.87
BCAN_A1172	lpxD	UDP-3-O-[3-hydroxymyristoyl] glucosamine N-acyltransferase	0.216119	1.1616	0.102247	773.02	1000.72	876.908	650.064	886.869	763.486
BCAN_A1173	yaeT	Outer membrane protein assembly factor YaeT precursor	-0.689763	-1.61302	0.0980707	6117.69	4857.01	10845.4	6856.97	5487.35	8851.2
BCAN_A1174		Membrane-associated zinc metalloprotease	0.50496	1.41908	0.131628	1639.86	2146.8	1409.74	1258.65	1893.33	1334.19
BCAN_A1175	cdsA	Phosphatidate cytidylyltransferase	0.182461	1.13482	0.0758577	1863.58	1953.22	1631.41	1731.94	1908.4	1681.68
BCAN_A1176	uppS	Undecaprenyl pyrophosphate synthetase	-0.205891	-1.1534	0.0985458	798.743	933.078	1060.51	936.974	865.91	998.74
BCAN_A1177	frr	Ribosome recycling factor	-0.776548	-1.71303	0.216214	2102.63	1955.06	4006.14	2944.79	2028.85	3475.47
BCAN_A1178	pyrH	Uridylate kinase	0.183239	1.13543	0.0139679	95.4194	102.269	89.1059	85.0029	98.8442	87.0544
BCAN_A1179	tsf	Translation elongation factor Ts	-0.95819	-1.94287	0.341065	1633.49	3268.69	6776.46	2747.83	2451.09	4762.15
BCAN_A1180	rpsB	SSU ribosomal protein S2p (SAe)	-1.04939	-2.06966	0.483626	1231.67	2460.27	5226.23	2414.83	1845.97	3820.53
BCAN_A1181		hypothetical protein	-0.650743	-1.56998	0.0377724	21403.6	17049.3	39588.7	20781.4	19226.4	30185
BCAN_A1182		ATP/GTP-binding site motif A	0.487071	1.4016	0.0629905	9245.75	4587.81	5149.36	4720.5	6916.78	4934.93
BCAN_A1183		Endoribonuclease L-PSP	1.04729	2.06664	0.421085	6530.51	4980.75	2888.5	2681.53	5755.63	2785.02
BCAN_A1184		Glycerophosphoryl diester phosphodiesterase	1.32737	2.50944	0.789288	6017.61	5936.3	2575.79	2187.78	5976.96	2381.79
BCAN_A1185		hypothetical protein	1.44267	2.71823	0.929541	2226.32	1990.62	663.472	887.883	2108.47	775.678
BCAN_A1186		Bis(5'-nucleosyl)-tetraphosphatase (asymmetrical)	0.337797	1.26383	0.103048	1549.91	1468.28	1413.93	974.205	1509.09	1194.07
BCAN_A1187	clpA	ATP-dependent Clp protease ATP-binding subunit ClpA	0.175243	1.12915	0.025702	11558	10836.9	9133.74	10699.6	11197.5	9916.68
BCAN_A1188	clpS	ATP-dependent Clp protease adaptor protein ClpS	-0.572405	-1.487	0.0480704	11426.5	8605.86	16336.4	13451.7	10016.2	14894
BCAN_A1190		D-alanyl-D-alanine carboxypeptidase	-0.335143	-1.2615	0.0586461	3692.45	3533.13	4459.13	4655.97	3612.79	4557.55
BCAN_A1191		hypothetical protein	-1.49515	-2.81893	0.936847	1372.83	1418.67	3732.09	4136.93	1395.75	3934.51
BCAN_A1193		hypothetical protein	-0.788651	-1.72746	0.258264	1329.93	1516.98	2448.05	2469.87	1423.45	2458.96
BCAN_A1195	sdaA	L-serine dehydratase	-1.12393	-2.1794	0.63631	1071.55	1173.06	2101.42	2790.48	1122.3	2445.95
BCAN_A1196		hypothetical protein	-2.61415	-6.12261	0.999996	790.814	1571.06	8096.5	6364.32	1180.94	7230.41
BCAN_A1197		Putative membrane protein	-0.263473	-1.20037	0.110504	501.982	407.106	473.639	617.598	454.544	545.619
BCAN_A1198		Mlr1315 protein	-0.00779157	-1.00542	0.0615811	2584.47	2058.11	2332.45	2335.27	2321.29	2333.86
BCAN_A1199		Predicted transcriptional regulator LiuR of leucine degradation pathway, MerR family	-0.491935	-1.40633	0.159682	535.176	544.9	715.974	802.969	540.038	759.472
BCAN_A1200		hypothetical protein	0.905849	1.87365	0.355507	2842.72	2572.15	1374.09	1515.93	2707.44	1445.01
BCAN_A1201		hypothetical protein	0.233556	1.17573	0.0886462	1573.37	1459.99	1240.14	1339.84	1516.68	1289.99
BCAN_A1202		hypothetical protein	0.601068	1.51684	0.0540626	13721.3	14773.8	9349.13	9436.7	14247.5	9392.91
BCAN_A1204	queF	NADPH dependent preQ0 reductase	0.746611	1.67785	0.20794	2166.26	3973.2	2021.55	1637.58	3069.73	1829.56
BCAN_A1206		hypothetical protein	0.103994	1.07474	0.097948	537.708	595.827	612.736	441.966	566.767	527.351
BCAN_A1207		Putative transmembrane protein	-0.0501386	-1.03536	0.0727001	281.844	216.453	233.121	282.798	249.148	257.959
BCAN_A1208		Transcriptional regulator, XRE family	0.128694	1.0933	0.0736857	273.544	245.959	241.883	233.286	259.752	237.584
BCAN_A1211		Propionyl-CoA carboxylase biotin-containing subunit	1.26237	2.39889	0.80042	2592.21	2018.4	1452.62	469.35	2305.3	960.986
BCAN_A1215		hypothetical protein	0.944064	1.92394	0.408628	525.422	332.74	224.63	221.413	429.081	223.022
BCAN_A1216		TRAP transporter solute receptor, TAXI family precursor	0.035685	1.02504	0.0579018	3017.33	2294.9	2849.45	2332.99	2656.11	2591.22
BCAN_A1217	murI	Glutamate racemase	0.240297	1.18124	0.0612033	3226.08	3344.63	2148.22	3414.35	3285.35	2781.29
BCAN_A1218		tRNA:Cm32/Um32 methyltransferase	0.532651	1.44658	0.126007	2272.65	2619.76	1425.15	1956.9	2446.2	1691.02
BCAN_A1219		ThiJ/PfpI family protein	0.894722	1.85925	0.162301	18677.3	7880.07	5980.52	8303.41	13278.7	7141.96
BCAN_A1220		hypothetical protein	0.109451	1.07882	0.0544391	3526.7	2837.93	1796.03	4103.61	3182.32	2949.82
BCAN_A1221		Isocitrate dehydrogenase [NADP]	-1.41128	-2.65973	0.807301	3922.15	5189.3	16573.9	7660.09	4555.72	12117
BCAN_A1222	phoA	Alkaline phosphatase	0.68148	1.60378	0.217933	542.846	319.777	327.684	210.183	431.312	268.934
BCAN_A1223	alaS	Alanyl-tRNA synthetase	-0.809412	-1.7525	0.326853	771.075	691.862	1562.58	1001.21	731.468	1281.9
BCAN_A1224	recA	RecA protein	0.80014	1.74127	0.157285	8695.73	6497.74	4479.51	4246	7596.73	4362.76
BCAN_A1225		hypothetical protein	-0.272747	-1.20811	0.0108926	68.1894	83.3449	95.0716	87.9978	75.7671	91.5347
BCAN_A1226		Outer membrane protein and related peptidoglycan-associated (lipo)proteins	-0.599386	-1.51507	0.0785493	6263.12	4270.19	8868.67	7090.04	5266.65	7979.35
BCAN_A1227		lipoprotein, putative	0.590927	1.50621	0.0880564	6437.84	6293.26	3758.85	4693.54	6365.55	4226.19
BCAN_A1228		ATPase associated with chromosome architecture/replication	-0.422443	-1.3402	0.140196	535.248	545.297	699.077	749.064	540.272	724.07
BCAN_A1229	degP	serine protease	0.113657	1.08197	0.0721514	2076.08	1671.02	1521.3	1941.93	1873.55	1731.61
BCAN_A1230	rplQ	LSU ribosomal protein L17p	-0.00240508	0.998334	0.0253663	6165.32	13050.1	14037.1	5210.35	9607.72	9623.75
BCAN_A1231	rpoA	DNA-directed RNA polymerase alpha subunit	-1.02764	-2.03869	0.33327	3343.79	5243.91	11449.7	6057.95	4293.85	8753.83
BCAN_A1232	rpsK	SSU ribosomal protein S11p (S14e)	-0.660605	-1.58075	0.06972	6109.95	10293.4	17703.3	8226.25	8201.68	12964.8
BCAN_A1233	rpsM	SSU ribosomal protein S13p (S18e)	-0.500642	-1.41484	0.0362332	8621.38	14982.1	21065.1	12330.1	11801.8	16697.6
BCAN_A1235	adk	Adenylate kinase	-0.057975	-1.041	0.0287876	6603.12	9259.32	9190.49	7322.36	7931.22	8256.43
BCAN_A1236	secY	Preprotein translocase secY subunit	-0.165242	-1.12135	0.0176163	13707.5	19856.9	21374	16263.6	16782.2	18818.8
BCAN_A1237	rplO	LSU ribosomal protein L15p (L27Ae)	-0.810688	-1.75405	0.233887	1392.06	2854.09	4922.81	2525.14	2123.07	3723.97
BCAN_A1238	rpmD	LSU ribosomal protein L30p (L7e)	-1.40532	-2.64876	0.790997	4103.6	5899.02	17954.6	8540	5001.31	13247.3
BCAN_A1239	rpsE	SSU ribosomal protein S5p (S2e)	-1.11774	-2.17007	0.574496	1543.73	2017.59	5070.87	2657.42	1780.66	3864.15
BCAN_A1240	rplR	LSU ribosomal protein L18p (L5e)	-0.593116	-1.5085	0.0535248	6981.34	11505.8	19507.5	8380.41	9243.57	13943.9
BCAN_A1241	rplF	LSU ribosomal protein L6p (L9e)	-0.549635	-1.46372	0.0475663	6644.18	12090.3	19870.7	7551.2	9367.24	13711
BCAN_A1242	rpsH	SSU ribosomal protein S8p (S15Ae)	-0.821136	-1.7668	0.135385	4402.3	8282.34	16219.1	6192.09	6342.32	11205.6
BCAN_A1243	rpsN	SSU ribosomal protein S14p (S29e) ## Zinc-independent	-0.720713	-1.648	0.0778702	6775.81	11437.4	21730.2	8285.18	9106.62	15007.7
BCAN_A1244	rplE	LSU ribosomal protein L5p (L11e)	-0.435611	-1.35248	0.0213607	12673	28475.7	40453.6	15199.5	20574.4	27826.5
BCAN_A1245	rplX	LSU ribosomal protein L24p (L26e)	-0.229245	-1.17222	0.0125573	23388.4	33784.6	48605.6	18413.8	28586.5	33509.7
BCAN_A1246	rplN	LSU ribosomal protein L14p (L23e)	-0.999342	-1.99909	0.318964	2677.61	5060.51	10063.1	5406.08	3869.06	7734.59
BCAN_A1247	rpsQ	SSU ribosomal protein S17p (S11e)	-0.222262	-1.16656	0.0176658	12000.6	23415.4	28259.5	13055.3	17708	20657.4
BCAN_A1248	rpmC	LSU ribosomal protein L29p (L35e)	-0.130293	-1.09452	0.0279332	5773.76	11216.6	12281.9	6314.36	8495.19	9298.12
BCAN_A1249	rplP	LSU ribosomal protein L16p (L10e)	-0.475696	-1.39059	0.0194517	20026	32355.9	49785.1	23056.6	26191	36420.9
BCAN_A1250	rpsC	SSU ribosomal protein S3p (S3e)	-0.175609	-1.12944	0.0229758	9761.73	13534.3	18116.7	8194.82	11648	13155.7
BCAN_A1251	rplV	LSU ribosomal protein L22p (L17e)	-0.647354	-1.56629	0.092116	3936.42	6067.84	11031.7	4637.9	5002.13	7834.8
BCAN_A1252	rpsS	SSU ribosomal protein S19p (S15e)	-1.03151	-2.04416	0.213612	8319.2	12814.8	32197	11004.3	10567	21600.6
BCAN_A1253	rplB	LSU ribosomal protein L2p (L8e)	-0.506246	-1.42035	0.0407676	7412.45	12851.3	22197.1	6584.42	10131.9	14390.8
BCAN_A1254	rplW	LSU ribosomal protein L23p (L23Ae)	-0.808582	-1.75149	0.142182	4031.45	6866.72	14932	4155.98	5449.09	9544.01
BCAN_A1255	rplD	LSU ribosomal protein L4p (L1e)	-0.557048	-1.47126	0.0713196	3858.13	6535.74	10826.7	4465.33	5196.93	7646.01
BCAN_A1256	rplC	LSU ribosomal protein L3p (L3e)	-0.943379	-1.92303	0.323647	1994.83	3009.54	7281.14	2342.39	2502.18	4811.76
BCAN_A1257	rpsJ	SSU ribosomal protein S10p (S20e)	-1.06073	-2.08598	0.423589	2219.84	3869.99	9335.66	3367.62	3044.92	6351.64
BCAN_A1258	tuf	Translation elongation factor Tu	-0.881151	-1.84184	0.129366	6960.29	12213	21201.5	14112.8	9586.66	17657.1
BCAN_A1259	fusA	Translation elongation factor G	0.0601214	1.04255	0.0234434	6361.07	15925.2	15779	5597.67	11143.2	10688.3
BCAN_A1260	rpsG	SSU ribosomal protein S7p (S5e)	0.472036	1.38707	0.0341786	8077.5	24529	17288.6	6218.99	16303.3	11753.8
BCAN_A1261	rpsL	SSU ribosomal protein S12p (S23e)	0.397404	1.31714	0.0478078	3705.95	11620.5	8641.9	2994.31	7663.24	5818.11
BCAN_A1263		hypothetical protein	-0.971894	-1.96141	0.503113	677.401	419.047	1496.34	654.247	548.224	1075.3
BCAN_A1264	rpoC	DNA-directed RNA polymerase beta' subunit	0.150076	1.10963	0.0251611	10127.4	12100.7	11905.1	8127.02	11114.1	10016
BCAN_A1266	rpoB	DNA-directed RNA polymerase beta subunit	-0.553925	-1.46807	0.0781356	4433.34	4438.09	7309.8	5714.12	4435.72	6511.96
BCAN_A1267	rplL	LSU ribosomal protein L7/L12 (P1/P2)	-0.305634	-1.23596	0.0314729	6062.44	11645.7	17370.9	4515.65	8854.07	10943.3
BCAN_A1268	rplJ	LSU ribosomal protein L10p (P0)	-0.0967615	-1.06937	0.0120235	19796.9	34908.5	41952.2	16548.2	27352.7	29250.2
BCAN_A1269	rplA	LSU ribosomal protein L1p (L10Ae)	-0.352523	-1.27679	0.0302944	8762.09	11800.4	15261.4	10992.6	10281.2	13127
BCAN_A1270	rplK	LSU ribosomal protein L11p (L12e)	-0.990155	-1.9864	0.199292	8301.69	9876.03	20979.5	15128.7	9088.86	18054.1
BCAN_A1271	nusG	Transcription antitermination protein NusG	0.604476	1.52043	0.202033	819.064	998.845	610.941	584.717	908.955	597.829
BCAN_A1272	secE	Preprotein translocase subunit SecE	-0.575012	-1.48969	0.0304856	16720.6	22084.6	21614.5	36193.3	19402.6	28903.9
BCAN_A1278		rRNA methylases	-0.431753	-1.34887	0.128551	798.036	1126.38	1282.9	1312.9	962.21	1297.9
BCAN_A1279		INTEGRAL MEMBRANE PROTEIN (Rhomboid family)	-1.24822	-2.37548	0.709628	2245.35	2182.55	5834.85	4683.53	2213.95	5259.19
BCAN_A1280		hypothetical protein	0.0642014	1.04551	0.0954583	773.921	653.545	893.587	471.748	713.733	682.667
BCAN_A1281		COGs COG3672	-0.770102	-1.70539	0.292936	292.93	355.143	584.895	520.323	324.036	552.609
BCAN_A1282		FERRIPYOCHELIN BINDING PROTEIN	0.111712	1.08051	0.0478639	3559.73	4375.75	3379.68	3964.53	3967.74	3672.1
BCAN_A1283		hypothetical protein	-1.16454	-2.24162	0.723464	413.387	328.489	1040.32	622.677	370.938	831.5
BCAN_A1284	cysE	Serine acetyltransferase	-0.437701	-1.35444	0.120217	1415.21	1002.58	1268.42	2006.35	1208.9	1637.38
BCAN_A1285		Hydrolase	1.29025	2.4457	0.780221	4324.36	4336.76	1330.81	2210.56	4330.56	1770.68
BCAN_A1286		exported protein	0.88465	1.84632	0.146008	14536.4	15131.2	5733.68	10334.8	14833.8	8034.25
BCAN_A1287	cspG	Cold shock protein CspB	0.675689	1.59736	0.0901469	10565.2	8236.49	5160.81	6609.7	9400.87	5885.26
BCAN_A1289		Lactoylglutathione lyase	-0.889909	-1.85306	0.369274	1120.06	1069.75	2300.62	1757.23	1094.9	2028.92
BCAN_A1291		Single-stranded-DNA-specific exonuclease RecJ	0.96239	1.94853	0.460248	1778.82	1879.03	953.624	923.607	1828.92	938.615
BCAN_A1292		D-alanine--D-alanine ligase	0.0537848	1.03798	0.0247748	12787.4	7698.08	9377.39	10358.4	10242.7	9867.89
BCAN_A1293		hypothetical protein	-0.322487	-1.25048	0.0968271	297.137	204.897	281.695	346.091	251.017	313.893
BCAN_A1294	glpX	Fructose-1,6-bisphosphatase, GlpX type	-0.664831	-1.58538	0.233658	386.236	444.272	690.854	625.817	415.254	658.336
BCAN_A1295		Homoserine dehydrogenase	0.820121	1.76555	0.317182	1756.28	1646.03	995.628	931.42	1701.15	963.524
BCAN_A1297		Aspartate aminotransferase	-0.301412	-1.23235	0.066859	2236.9	3114.49	3118.98	3475.8	2675.69	3297.39
BCAN_A1298		hypothetical protein	-0.160229	-1.11746	0.100547	615.15	652.803	799.801	617.091	633.976	708.446
BCAN_A1299		hypothetical protein	0.377181	1.2988	0.0773105	3512.27	2963.76	1914.32	3071.84	3238.01	2493.08
BCAN_A1303		COGs COG3553	-0.668252	-1.58915	0.13306	2985.44	2871.13	5432.46	3874.47	2928.28	4653.47
BCAN_A1304	sfsA	Sugar/maltose fermentation stimulation protein homolog	0.00309013	1.00214	0.0662277	2185.6	1857.46	1465.15	2569.26	2021.53	2017.21
BCAN_A1305	map	Methionine aminopeptidase	-0.835535	-1.78452	0.188276	4764.36	2951.22	6438.97	7329.62	3857.79	6884.3
BCAN_A1306	radC	DNA repair protein RadC	-0.628785	-1.54626	0.195617	290.652	282.097	448.3	437.321	286.375	442.81
BCAN_A1307	ropB	Outer membrane protein	-3.01347	-8.07503	1	547.191	474.419	5406.55	2842.99	510.805	4124.77
BCAN_A1308	cbiE	Cobalt-precorrin-6y C5-methyltransferase / Cobalt-precorrin-6y C15-methyltransferase [decarboxylating]	0.259941	1.19743	0.104632	426.417	422.47	372.486	336.437	424.443	354.462
BCAN_A1309	cobG	Cobalamin biosynthesis protein CobG	0.213375	1.1594	0.0998023	412.662	421.647	301.491	418.115	417.155	359.803
BCAN_A1310	cobH	Cobalt-precorrin-8x methylmutase	0.353773	1.2779	0.113057	350.352	428.989	318.706	291.156	389.671	304.931
BCAN_A1311	cobI	Cobalt-precorrin-2 C20-methyltransferase	0.946705	1.92747	0.456711	428.877	759.277	314.567	301.866	594.077	308.217
BCAN_A1312	cobJ	Cobalamin biosynthesis protein CbiG / Cobalt-precorrin-3b C17-methyltransferase	0.723451	1.65113	0.248597	385.091	550.722	314.904	251.868	467.906	283.386
BCAN_A1313		hypothetical protein	-1.0969	-2.13894	0.651788	386.053	530.332	1243.11	716.986	458.193	980.048
BCAN_A1315		4-hydroxyphenylacetate 3-monooxygenase, reductase component	0.0523933	1.03698	0.0789593	1061.08	1764.01	1503.9	1220.42	1412.54	1362.16
BCAN_A1316		Branched-chain amino acid ABC transporter, amino acid-binding protein	-0.806846	-1.74938	0.293159	222.987	267.18	414.224	443.265	245.083	428.745
BCAN_A1317	cobD	Adenosylcobinamide-phosphate synthase	-0.231148	-1.17377	0.104446	751.034	716.546	723.192	999.408	733.79	861.3
BCAN_A1318	cobC	L-threonine 3-O-phosphate decarboxylase	0.43237	1.34945	0.0484634	164.103	157.406	93.6427	144.609	160.754	119.126
BCAN_A1319	cobB	Cobyrinic acid A,C-diamide synthase	0.469418	1.38455	0.150933	910.678	832.814	618.392	640.857	871.746	629.624
BCAN_A1320	cobA	Uroporphyrinogen-III methyltransferase	0.586167	1.50125	0.188724	1197.69	961.555	697.299	740.996	1079.62	719.147
BCAN_A1321	cbiD	Cobalt-precorrin-6 synthase, anaerobic	0.647781	1.56676	0.225405	718.446	681.47	341.987	551.526	699.958	446.756
BCAN_A1322	cobK	Cobalt-precorrin-6x reductase	0.950194	1.93213	0.42212	406.304	488.219	192.908	270.064	447.262	231.486
BCAN_A1323	cobM	Cobalt-precorrin-4 C11-methyltransferase	-0.144268	-1.10517	0.0931838	922.53	899.19	914.549	1098.76	910.86	1006.66
BCAN_A1324	cobE	Cobalamin biosynthesis protein CbiG	0.467544	1.38275	0.105569	216.2	331.211	150.734	245.15	273.705	197.942
BCAN_A1325		hypothetical protein	-0.751121	-1.6831	0.286023	383.731	351.535	520.935	716.592	367.633	618.764
BCAN_A1326		Putative membrane protein YfcA	-0.832542	-1.78082	0.347212	284.624	382.051	628.67	558.559	333.338	593.614
BCAN_A1327		hypothetical protein	-1.24792	-2.37498	0.786864	960.324	955.888	2329.29	2221.68	958.106	2275.49
BCAN_A1328	cobO	Cob(I)alamin adenosyltransferase	-2.06899	-4.19592	0.999371	292.99	272.665	1304.89	1068.55	282.828	1186.72
BCAN_A1329	cobN	CobN component of cobalt chelatase involved in B12 biosynthesis	-1.25755	-2.3909	0.803891	224.812	358.659	693.79	701.23	291.736	697.51
BCAN_A1330	cobW	CobW GTPase involved in cobalt insertion for B12 biosynthesis	-2.36837	-5.16358	0.999954	1402.28	1383.35	7315.72	7068.09	1392.81	7191.91
BCAN_A1331	cobU	Adenosylcobinamide-phosphate guanylyltransferase	-2.90489	-7.48963	1	159.086	188.227	1459.25	1141.99	173.656	1300.62
BCAN_A1332	cbtA	Predicted cobalt transporter CbtA	-3.47054	-11.085	1	406.069	570.652	5779.09	5047.88	488.36	5413.48
BCAN_A1333	cbtB	hypothetical protein	-2.06775	-4.19231	0.997484	7865.06	10902.7	38630.8	40049.6	9383.89	39340.2
BCAN_A1335	cobQ	Cobyric acid synthase	0.205974	1.15347	0.102099	340.794	592	432.59	376.098	466.397	404.344
BCAN_A1339		3-hydroxyisobutyrate dehydrogenase	0.538959	1.45292	0.143065	2159.94	1603.54	1314.59	1275.69	1881.74	1295.14
BCAN_A1340		hypothetical protein	-2.26779	-4.81586	0.999898	1041.66	811.237	2760.28	6163	926.447	4461.64
BCAN_A1345		hypothetical protein	0.483998	1.39861	0.100103	2789.85	3361.57	2492.58	1905.64	3075.71	2199.11
BCAN_A1349	secD	Protein-export membrane protein SecD / Protein-export membrane protein SecF	0.210198	1.15685	0.0390755	5881.66	6919.82	6571.76	4494.08	6400.74	5532.92
BCAN_A1350		Binding-protein-dependent transport systems inner membrane component:ATP/GTP-binding site motif A (P-loop) :TrkA-N:Potassium e	0.926313	1.90041	0.3795	3152.46	2174.07	1000.41	1802.42	2663.26	1401.41
BCAN_A1351		membrane protein, putative	0.592696	1.50806	0.0833499	7463.39	6586.15	3970.91	5345.38	7024.77	4658.14
BCAN_A1353		Sulfate transport system permease protein CysW	-0.99527	-1.99345	0.528334	518.937	650.477	813.213	1517.96	584.707	1165.59
BCAN_A1354	cysT	Sulfate transport system permease protein CysT	-1.67361	-3.19013	0.984564	669.521	1130.09	1768.88	3972.12	899.808	2870.5
BCAN_A1355		Sulfate and thiosulfate binding protein CysP	-2.12779	-4.37047	0.998606	8162.49	9208.67	28241.7	47678.6	8685.58	37960.1
BCAN_A1358		CBS domain protein	0.0288026	1.02017	0.0868727	1041.73	1069.65	1114.45	955.198	1055.69	1034.82
BCAN_A1359		DedA-family integral membrane protein	-1.42973	-2.69397	0.831236	4599.05	3958.94	10596.8	12458.2	4279	11527.5
BCAN_A1364		acid-shock protein, putative	-0.174625	-1.12867	0.0839995	1094	1530.94	1142.54	1820.15	1312.47	1481.35
BCAN_A1365		Ribose ABC transport system, high affinity permease RbsD	-1.19512	-2.28964	0.75433	784.114	502.202	1594.57	1350.63	643.158	1472.6
BCAN_A1366		SHORT-CHAIN DEHYDROGENASE	0.992593	1.98976	0.526872	868.968	1328.94	525.551	579.057	1098.95	552.304
BCAN_A1368		Inositol transport system permease protein	1.2256	2.33852	0.744389	486.542	557.413	226.33	220.087	521.978	223.208
BCAN_A1370		Myo-inositol 2-dehydrogenase 2	-0.252576	-1.19133	0.0461904	139.882	143.971	148.922	189.241	141.927	169.082
BCAN_A1371	cbrD	Vitamin B12 ABC transporter, ATPase component BtuD	-0.656685	-1.57646	0.141353	120.519	208.372	318.059	200.423	164.446	259.241
BCAN_A1372		Vitamin B12 ABC transporter, permease component BtuC	-0.45723	-1.3729	0.146918	497.468	801.812	1111	672.783	649.64	891.893
BCAN_A1373		Vitamin B12 ABC transporter, B12-binding component BtuF	-0.383561	-1.30456	0.129333	304.97	521.371	692.729	385.281	413.171	539.005
BCAN_A1374		Outer membrane vitamin B12 receptor BtuB	-1.87058	-3.65678	0.99374	129.449	162.336	785.713	281.279	145.892	533.496
BCAN_A1377		ABC-type multidrug transport system, permease component	0.27608	1.2109	0.039491	156.879	150.274	109.407	144.25	153.577	126.829
BCAN_A1379		HlyD family secretion protein	-2.32195	-5.00007	0.999927	188.499	257.476	233.118	1996.79	222.988	1114.95
BCAN_A1381		COG1649 predicted glycoside hydrolase	0.836385	1.78557	0.357701	1231.97	1012.4	552.616	704.334	1122.19	628.475
BCAN_A1383	ureA	Urease gamma subunit	0.241553	1.18226	0.0374631	7006.99	7540.78	5048.42	7256.57	7273.88	6152.5
BCAN_A1384	ureB	Urease beta subunit	-0.00229539	0.99841	0.0171829	16664.4	16744.6	12881.7	20580.5	16704.5	16731.1
BCAN_A1385	ureC	Urease alpha subunit	0.0469062	1.03305	0.0298481	8095.03	7433.04	6138.1	8893.21	7764.03	7515.66
BCAN_A1386	ureE	Urease accessory protein UreE	0.624262	1.54142	0.167449	2215.18	2191.99	1380.34	1478.82	2203.59	1429.58
BCAN_A1388		Urease accessory protein UreG	0.836789	1.78607	0.251188	3384.82	4289.68	1520.38	2776.49	3837.25	2148.43
BCAN_A1389	ureD	Urease accessory protein UreD	1.22737	2.3414	0.766809	2265.2	2196.84	747.476	1158.24	2231.02	952.857
BCAN_A1391		Additional periplasmic component NikK of nickel ECF transporter	0.0793761	1.05656	0.0253543	10155.9	10080	9294.45	9858.16	10117.9	9576.3
BCAN_A1392		Substrate-specific component NikM of nickel ECF transporter	0.726454	1.65457	0.172869	4026.1	3954.13	1937.39	2885.77	3990.11	2411.58
BCAN_A1393		Additional component NikL of nickel ECF transporter	1.37644	2.59628	0.850589	5063.88	5112.29	1603.68	2315.84	5088.08	1959.76
BCAN_A1394	cbiQ	Transmembrane component NikQ of energizing module of nickel ECF transporter	1.39624	2.63214	0.908011	1933.2	1991.75	650.044	841.116	1962.47	745.58
BCAN_A1395		ATPase component NikO of energizing module of nickel ECF transporter	0.454004	1.36984	0.143843	965.423	993.046	575.31	854.399	979.235	714.855
BCAN_A1397	ccrB	Putative membrane protein precursor	-0.630797	-1.54842	0.151408	2018.29	1719.66	2221.88	3566.04	1868.97	2893.96
BCAN_A1398	crcB	INTEGRAL MEMBRANE PROTEIN	-0.883257	-1.84453	0.112144	13473.2	10842.3	18711.6	26139.1	12157.7	22425.4
BCAN_A1399		hypothetical protein	0.622054	1.53907	0.082227	8880.69	7681.12	6499	4261.96	8280.91	5380.48
BCAN_A1401		hypothetical protein	-0.653813	-1.57332	0.166014	1767.62	1703.19	2855.41	2605.3	1735.41	2730.35
BCAN_A1403		Phenazine biosynthesis protein PhzF	0.129778	1.09413	0.070326	2339.4	1713.43	1542.41	2161.76	2026.41	1852.09
BCAN_A1404		NTP pyrophosphohydrolases including oxidative damage repair enzymes	0.204711	1.15246	0.022673	102.967	135.169	101.852	104.782	119.068	103.317
BCAN_A1408		Conserved domain protein	-3.27098	-9.65302	1	160.417	168.139	1803.7	1367.87	164.278	1585.78
BCAN_A1409		Transcriptional regulator, GntR family domain / Aspartate aminotransferase	-2.34688	-5.08723	0.999904	2822.7	4153.02	13662.3	21824.7	3487.86	17743.5
BCAN_A1411		Ketol-acid reductoisomerase	0.331766	1.25855	0.0398805	4041.47	12491.5	9119.29	4017.23	8266.5	6568.26
BCAN_A1412		Transcriptional regulator, TetR family	1.65818	3.15618	0.981214	1580.31	5495.55	1144.14	1097.77	3537.93	1120.95
BCAN_A1414	kup	Kup system potassium uptake protein	0.372686	1.29476	0.0902783	2297.62	2422.8	1602.98	2042.81	2360.21	1822.89
BCAN_A1416		Pyridoxine 5'-phosphate synthase	0.318436	1.24698	0.113272	445.745	443.777	285.214	428.128	444.761	356.671
BCAN_A1417		hypothetical protein	0.299205	1.23047	0.0452268	5827.26	6669.59	4208.56	5947.63	6248.42	5078.09
BCAN_A1418		RecD-like DNA helicase Atu2026	1.261	2.39662	0.801844	2355.09	2042.65	1009.67	825.301	2198.87	917.488
BCAN_A1419		hypothetical protein	0.389385	1.30983	0.0741116	203.935	231.288	177.995	154.278	217.611	166.136
BCAN_A1420	ilvH	Acetolactate synthase small subunit	-0.369185	-1.29162	0.100165	1461.45	1409.39	2233.44	1474.61	1435.42	1854.02
BCAN_A1421	ilvB	Acetolactate synthase large subunit	-0.142451	-1.10378	0.0900403	1056.98	988.021	1159.67	1097.55	1022.5	1128.61
BCAN_A1422	miaA	tRNA delta(2)-isopentenylpyrophosphate transferase	-0.401755	-1.32111	0.0801368	159.06	188.169	228.515	230.213	173.614	229.364
BCAN_A1423	serB	Phosphoserine phosphatase	-0.464515	-1.37985	0.0601981	120.087	137.388	181.673	173.605	128.738	177.639
BCAN_A1424		NAD(FAD)-utilizing dehydrogenases	0.304804	1.23525	0.0634068	170.325	240.431	182.684	149.844	205.378	166.264
BCAN_A1424		NAD(FAD)-utilizing dehydrogenases	0.410645	1.32928	0.133701	971.518	891.562	670	731.571	931.54	700.785
BCAN_A1426	degP	HtrA protease/chaperone protein	-0.353721	-1.27785	0.106689	1326.12	984.522	1665.18	1287.48	1155.32	1476.33
BCAN_A1427		Putative inner membrane protein YjeT (clustered with HflC)	-1.42449	-2.68419	0.918306	288.227	271.158	868.795	632.7	279.693	750.748
BCAN_A1428		HflC protein	-1.25212	-2.38191	0.695818	2701.16	2432.78	6481.64	5746.94	2566.97	6114.29
BCAN_A1429	hflK	HflK protein	-0.800886	-1.74217	0.152211	5498.5	3785.34	9796.98	6377.06	4641.92	8087.02
BCAN_A1430		Dihydrofolate reductase	0.1499	1.10949	0.054672	3086.23	3606.54	2266.98	3765.3	3346.38	3016.14
BCAN_A1431	thyA	Thymidylate synthase	0.570304	1.48484	0.0474649	15448.8	14620.2	7062.39	13188.3	15034.5	10125.3
BCAN_A1432		hypothetical protein	-0.0383569	-1.02694	0.0126931	23962.1	26465.7	17347.8	34438.8	25213.9	25893.3
BCAN_A1434		BICYCLOMYCIN RESISTANCE PROTEIN	-0.119746	-1.08654	0.0487411	3746.8	3413.45	4613.77	3166.16	3580.13	3889.96
BCAN_A1435		hypothetical protein	0.134425	1.09766	0.0581561	2692.19	3170.99	2762.05	2579.49	2931.59	2670.77
BCAN_A1436		Transcriptional regulator, TetR family	-0.364559	-1.28749	0.0784679	2083.72	2596.65	3289.25	2736.68	2340.19	3012.96
BCAN_A1437		hypothetical protein	-0.091416	-1.06542	0.0291725	8085.85	7573.52	6804.75	9878.98	7829.68	8341.87
BCAN_A1438		hypothetical protein	-1.97378	-3.92796	0.998425	1166.21	1192.58	2134.95	7130.28	1179.39	4632.61
BCAN_A1439		hypothetical protein	-2.3889	-5.23759	0.999971	305.198	436.144	865.079	3017.76	370.671	1941.42
BCAN_A1440		hypothetical protein	-0.0278174	-1.01947	0.0693173	1586.23	2070.09	963.603	2763.9	1828.16	1863.75
BCAN_A1441		hypothetical protein	0.430462	1.34767	0.142331	758.372	636.678	461.929	573.232	697.525	517.581
BCAN_A1443		D-Lactate dehydrogenase, cytochrome c-dependent	-0.606788	-1.52286	0.195845	753.692	762.145	1058.54	1249.87	757.919	1154.21
BCAN_A1444		hypothetical protein	-0.895734	-1.86056	0.294897	2204.95	2237.16	3400.45	4864.33	2221.05	4132.39
BCAN_A1445		Blr4728 protein	-0.730405	-1.65911	0.276559	365.544	517.109	983.342	481.073	441.327	732.207
BCAN_A1446	pcrA	ATP-dependent DNA helicase UvrD/PcrA	-0.0778413	-1.05544	0.0964521	708.505	570.436	656.697	693.145	639.471	674.921
BCAN_A1447		Conserved uncharacterized protein CreA	-1.50673	-2.84166	0.917619	3032.67	2328.78	8122.56	7112.86	2680.72	7617.71
BCAN_A1449		Cytochrome oxidase biogenesis protein Sco1/SenC/PrrC, putative copper metallochaperone	-1.54561	-2.91928	0.961384	1051.96	829.572	2805.32	2687.4	940.766	2746.36
BCAN_A1451		Xaa-Pro aminopeptidase	-0.421055	-1.33891	0.0761482	2711.26	3127.83	3993.79	3824.21	2919.55	3909
BCAN_A1452		hypothetical protein	0.0323579	1.02268	0.0714853	240.284	263.699	238.086	254.719	251.992	246.403
BCAN_A1453	ligA	DNA ligase	-0.0238674	-1.01668	0.0898222	381.244	366.147	412.723	347.136	373.696	379.929
BCAN_A1454	recN	DNA repair protein RecN	0.151693	1.11087	0.062595	215.637	219.304	228.514	163.017	217.471	195.766
BCAN_A1455		Competence lipoprotein comL precursor	0.52362	1.43756	0.108042	3580.47	2821.14	2282.49	2170.63	3200.8	2226.56
BCAN_A1457	lpxC	UDP-3-O-[3-hydroxymyristoyl] N-acetylglucosamine deacetylase	0.582926	1.49788	0.193541	655.159	681.876	371.711	520.905	668.518	446.308
BCAN_A1458	ftsZ	Cell division protein FtsZ	0.293451	1.22557	0.0257498	13468.8	14885.1	12358.7	10776.6	14176.9	11567.6
BCAN_A1459	ftsA	Cell division protein FtsA	0.715341	1.64187	0.111622	8280.89	8207.14	5172.41	4869.81	8244.01	5021.11
BCAN_A1460	ftsQ	Cell division protein FtsQ	0.431292	1.34844	0.0617298	5626.98	5915.61	4028.4	4531.56	5771.29	4279.98
BCAN_A1461	ddl	D-alanine--D-alanine ligase	1.01153	2.01605	0.263041	14290.7	11044.5	6396.5	6170.29	12667.6	6283.39
BCAN_A1462	murB	UDP-N-acetylenolpyruvoylglucosamine reductase	-0.114441	-1.08256	0.0983886	521.957	514.677	494.583	627.632	518.317	561.107
BCAN_A1463	murC	UDP-N-acetylmuramate--alanine ligase	0.0119687	1.00833	0.0520141	2958.44	3379.52	3267.98	3017.62	3168.98	3142.8
BCAN_A1464	murG	UDP-N-acetylglucosamine--N-acetylmuramyl-(pentapeptide) pyrophosphoryl-undecaprenol N-acetylglucosamine transferase	-0.138443	-1.10072	0.0524535	176.629	165.664	142.278	234.49	171.147	188.384
BCAN_A1465		Cell division protein FtsW	0.160592	1.11775	0.0500468	4426.82	3480.45	3050.9	4023.41	3953.64	3537.15
BCAN_A1466	murD	UDP-N-acetylmuramoylalanine--D-glutamate ligase	0.510089	1.42414	0.150791	1473.18	1171.93	914.822	942.521	1322.56	928.671
BCAN_A1467	mraY	Phospho-N-acetylmuramoyl-pentapeptide-transferase	0.0456618	1.03216	0.0571342	2894.28	2585.93	2619.19	2690.28	2740.11	2654.74
BCAN_A1468	murF	UDP-N-acetylmuramoylalanyl-D-glutamyl-2,6-diaminopimelate--D-alanyl-D-alanine ligase	0.541774	1.45576	0.0834649	6138	4916.45	3693.41	3900.18	5527.22	3796.79
BCAN_A1469	murE	UDP-N-acetylmuramoylalanyl-D-glutamate--2,6-diaminopimelate ligase	-0.188804	-1.13982	0.0794817	1682.61	1382.21	1800.41	1692.93	1532.41	1746.67
BCAN_A1470	penA	Cell division protein FtsI [Peptidoglycan synthetase]	-0.133366	-1.09685	0.0846507	1080.88	1337.59	1367.4	1285.3	1209.24	1326.35
BCAN_A1471		hypothetical protein	1.07548	2.10743	0.560695	2476.76	3008.88	1335.11	1267.89	2742.82	1301.5
BCAN_A1472	mraW	rRNA small subunit methyltransferase H	0.546279	1.46031	0.168083	1107.77	1287.45	816.609	823.597	1197.61	820.103
BCAN_A1474		Manganese transport protein MntH	1.78206	3.43918	0.982487	22642.5	11993.2	6088.3	3982.61	17317.8	5035.46
BCAN_A1477		Soluble lytic murein transglycosylase and related regulatory proteins (some contain LysM/invasin domains)	1.06541	2.09276	0.450821	4670.91	6405.98	3434.49	1858.47	5538.45	2646.48
BCAN_A1478	ampD	N-acetylmuramoyl-L-alanine amidase	-0.887478	-1.84994	0.370818	282.908	224.678	314.124	624.88	253.793	469.502
BCAN_A1479	djlA	DnaJ-like protein DjlA	0.489109	1.40358	0.151594	448.026	523.942	291.938	400.555	485.984	346.246
BCAN_A1480		hypothetical protein	-0.196891	-1.14623	0.102975	528.741	365.381	553.991	470.874	447.061	512.433
BCAN_A1481		LYSOZYME M1	-0.0272966	-1.0191	0.0380084	131.338	163.552	163.884	136.638	147.445	150.261
BCAN_A1484		Transporter	-0.127914	-1.09271	0.0570118	149.865	218.59	197.204	205.412	184.228	201.308
BCAN_A1485	metF	5,10-methylenetetrahydrofolate reductase	-0.83042	-1.7782	0.285903	1767.66	1194.23	2732.43	2534.41	1480.94	2633.42
BCAN_A1486		Transcriptional regulator, ArsR family / Methyltransferase fusion	-1.46688	-2.76424	0.916662	1604.08	1842.66	4646.76	4880.87	1723.37	4763.81
BCAN_A1487		hypothetical protein	-0.391669	-1.31191	0.105026	1440.59	1348.33	1559.36	2099.44	1394.46	1829.4
BCAN_A1490		Trans-aconitate 2-methyltransferase	-0.0897158	-1.06416	0.0866766	269.006	371.991	358.602	323.522	320.498	341.062
BCAN_A1491		ABC transporter, ATP-binding protein	-0.375431	-1.29723	0.0859706	1562.99	2494.12	3344.97	1918.02	2028.55	2631.49
BCAN_A1493		Lysophospholipase; Monoglyceride lipase; putative	1.12136	2.17552	0.669046	1768.68	1299.87	666.387	744.104	1534.27	705.246
BCAN_A1495		ATP synthase delta chain	-0.384251	-1.30518	0.0770968	2672.06	2442.54	4574.73	2100.75	2557.3	3337.74
BCAN_A1496		GbcA family protein, putative N1-methylnicotinamide or trigonelline demethylase	0.958068	1.94271	0.319842	3284.38	7841.25	1642.21	4084.66	5562.82	2863.44
BCAN_A1499		Nicotinamidase	-0.851783	-1.80473	0.376718	482.33	389.472	791.207	782.162	435.901	786.684
BCAN_A1500		INTEGRAL MEMBRANE PROTEIN	-3.20067	-9.19385	1	1480.17	1130.06	11118.4	12879.6	1305.12	11999
BCAN_A1501		hypothetical protein	-2.32718	-5.01823	0.999913	168.066	185.481	785.144	989.039	176.774	887.092
BCAN_A1503		Choloylglycine hydrolase family protein	-0.522175	-1.43612	0.0633582	5996.24	5027.36	6958.64	8872.56	5511.8	7915.6
BCAN_A1504		hypothetical protein	0.0904755	1.06472	0.0839283	1298.55	1220.13	1289.2	1076.37	1259.34	1182.79
BCAN_A1505		hypothetical protein	-0.370118	-1.29246	0.0200453	73.9754	99.1443	94.885	128.865	86.5599	111.875
BCAN_A1508		hypothetical protein	-0.230316	-1.17309	0.0956821	318.943	295.592	319.798	401.108	307.267	360.453
BCAN_A1509		hypothetical protein	0.0175841	1.01226	0.0527007	3701.8	2510.57	3183.65	2953.46	3106.19	3068.56
BCAN_A1512		Protein of unknown function DUF541	0.599181	1.51486	0.0213643	48347	56800.6	39144.7	30266.3	52573.8	34705.5
BCAN_A1514		conserved protein of unknown function; putative YcgN protein	-0.121625	-1.08796	0.0953082	688.731	882.887	719.606	990.251	785.809	854.928
BCAN_A1515		Hypothetical Cytosolic Protein	-0.15413	-1.11275	0.0741194	1537.39	1866.08	1755.21	2032.01	1701.74	1893.61
BCAN_A1516	rpoD	RNA polymerase sigma factor RpoD	-0.56305	-1.47739	0.093052	3212.07	3657.1	3959.77	6188.67	3434.59	5074.22
BCAN_A1518	dnaG	DNA primase	0.715611	1.64218	0.22864	2122.31	1653.69	967.794	1331.59	1888	1149.69
BCAN_A1519		Sodium-dependent phosphate transporter	-0.804578	-1.74663	0.20402	3381.1	2091.99	4236.91	5322.57	2736.54	4779.74
BCAN_A1520		Transamidase GatB domain protein	-1.28586	-2.43827	0.807121	270.853	182.856	603.546	502.722	226.855	553.134
BCAN_A1521	carA	Carbamoyl-phosphate synthase small chain	-1.49094	-2.81073	0.941136	1168.71	1059.59	3493.76	2769.37	1114.15	3131.56
BCAN_A1524		membrane protein, putative	-0.209345	-1.15616	0.0456625	91.5155	201.888	160.431	178.791	146.702	169.611
BCAN_A1525		hypothetical protein	-0.0615617	-1.04359	0.0842971	365.394	257.336	265.968	383.91	311.365	324.939
BCAN_A1526	carB	Carbamoyl-phosphate synthase large chain	-0.440156	-1.35675	0.144528	590.908	518.46	912.234	592.902	554.684	752.568
BCAN_A1528		ABC TRANSPORTER ATP-BINDING PROTEIN	0.110354	1.07949	0.0811485	1616.19	1226.01	1068.44	1564.47	1421.1	1316.45
BCAN_A1529		MutT/nudix family protein	0.689537	1.61277	0.152601	4158.94	3968.78	2016.34	3023.28	4063.86	2519.81
BCAN_A1530		Cold shock protein CspA	1.24199	2.36524	0.524502	15589.7	17760.6	6670.08	7430.11	16675.2	7050.09
BCAN_A1531	gstA	Glutathione S-transferase, unnamed subgroup	-0.43968	-1.3563	0.140823	829.213	561.266	857.697	1028.22	695.24	942.956
BCAN_A1532	aspC	Aspartate aminotransferase	-1.23004	-2.34573	0.734916	1514.02	1392.26	3936.14	2881.2	1453.14	3408.67
BCAN_A1535		Transcriptional regulator, LysR family	0.675633	1.5973	0.220126	1524.76	1444.71	933.819	925.24	1484.73	929.529
BCAN_A1536	trxB	Thioredoxin reductase	0.212266	1.15851	0.0330806	9659.68	6862.55	7733.39	6528.28	8261.11	7130.83
BCAN_A1537		Potassium uptake protein TrkH	0.571865	1.48644	0.188167	895.105	829.168	513.122	646.877	862.137	579.999
BCAN_A1539	lrp	Leucine-responsive regulatory protein, regulator for leucine (or lrp) regulon and high-affinity branched-chain amino acid transport system	-0.583631	-1.49862	0.194479	501.603	508.688	793.181	720.857	505.146	757.019
BCAN_A1540	lpcC	Glycosyltransferase	0.368096	1.29065	0.127101	549.174	580.959	432.814	442.818	565.067	437.816
BCAN_A1541	greA	Transcription elongation factor GreA	-0.472119	-1.38715	0.0462811	7258.86	7839.53	10114	10829.7	7549.2	10471.8
BCAN_A1542		putative exported protein	-0.646845	-1.56574	0.143925	2432.46	2085.41	3110.69	3963.12	2258.93	3536.9
BCAN_A1543		hypothetical protein	0.347072	1.27198	0.0919311	1488.78	2629.42	1063.29	2174.34	2059.1	1618.82
BCAN_A1544		Permease of the drug/metabolite transporter (DMT) superfamily	-0.240999	-1.18181	0.108615	494.126	531.05	471.904	739.66	512.588	605.782
BCAN_A1545		membrane protein, putative	-0.277263	-1.21189	0.11049	298.269	512.284	492.287	490.016	405.276	491.152
BCAN_A1546		EXTENSIN-LIKE PROTEIN	-0.463732	-1.3791	0.142331	300.049	364.894	338.953	578.073	332.471	458.513
BCAN_A1547		Probable acyl-CoA hydrolase	-0.576651	-1.49138	0.0886839	4827.16	3050.04	5206.41	6541.51	3938.6	5873.96
BCAN_A1548		hypothetical protein	0.244281	1.1845	0.102838	437.488	405.363	378.625	332.941	421.426	355.783
BCAN_A1549	uvrB	Excinuclease ABC subunit B	0.0190985	1.01333	0.0788781	1738.03	1023.41	1296.7	1428.43	1380.72	1362.57
BCAN_A1551		Cold shock protein CspG	0.699326	1.62375	0.254242	885.384	1022.46	519.392	655.574	953.923	587.483
BCAN_A1552		Hypothetical Membrane Spanning Protein	0.294644	1.22658	0.0228934	16704.9	16892	18384.7	9005.96	16798.4	13695.3
BCAN_A1553		Hypothetical metal-binding enzyme, YcbL homolog	-2.24395	-4.73692	0.999863	1173.28	1065.29	6555.17	4048.77	1119.29	5301.97
BCAN_A1556		HTH-type transcriptional regulator PetP	0.771652	1.70722	0.265475	2158.18	1752.68	1212.53	1078.24	1955.43	1145.38
BCAN_A1557	petR	DNA-binding response regulator PetR	1.07868	2.11211	0.553315	3061.48	2984.74	1365.3	1497.35	3023.11	1431.32
BCAN_A1558		Osmolarity sensor protein EnvZ	0.839978	1.79002	0.360835	689.067	652.002	336.974	412.217	670.535	374.596
BCAN_A1560	csaA	Protein secretion chaperonin CsaA	0.750652	1.68255	0.291852	871.623	777.681	528.213	452.025	824.652	490.119
BCAN_A1562		Uracil DNA glycosylase	1.77568	3.42399	0.990789	6861.41	4195.08	1379.81	1849.32	5528.25	1614.56
BCAN_A1563		hypothetical protein	-1.86221	-3.63565	0.996712	673.343	637.611	2936.31	1829.87	655.477	2383.09
BCAN_A1565	lgt	Prolipoprotein diacylglyceryl transferase	0.584228	1.49924	0.177317	1598.1	1167.6	989.656	855.084	1382.85	922.37
BCAN_A1566		COG1565: Uncharacterized conserved protein	1.30934	2.47829	0.828806	620.95	511.583	267.029	189.953	566.267	228.491
BCAN_A1567		COG1496: Uncharacterized conserved protein	0.609815	1.52606	0.150496	3106.25	2054.6	1761.79	1620.02	2580.43	1690.9
BCAN_A1568	pepQ	XAA-PRO DIPEPTIDASE	0.812345	1.75606	0.271455	3090.72	2131.02	1470.04	1503.51	2610.87	1486.77
BCAN_A1569		lipoprotein, putative	-0.631024	-1.54866	0.1311	2566.52	2440.49	3596.02	4158.17	2503.51	3877.09
BCAN_A1570	prs	Ribose-phosphate pyrophosphokinase	-1.00077	-2.00106	0.536365	543.767	563.613	1201.69	1014.24	553.69	1107.97
BCAN_A1572		LSU ribosomal protein L25p	-1.11927	-2.17238	0.429576	3395.12	5847.63	13235.1	6843.64	4621.38	10039.4
BCAN_A1573	pth	Peptidyl-tRNA hydrolase	0.472737	1.38774	0.151034	469.482	1354.85	716.837	597.766	912.164	657.302
BCAN_A1574	ychF	GTP-binding and nucleic acid-binding protein YchF	-0.0750688	-1.05341	0.0968888	402.406	748.622	652.938	559.568	575.514	606.253
BCAN_A1575		MaoC-like dehydratase	1.55926	2.94703	0.963305	800.506	673.389	230.611	269.518	736.948	250.064
BCAN_A1577		Adenine phosphoribosyltransferase	0.249879	1.18911	0.0408635	169.191	145.731	126.128	138.711	157.461	132.419
BCAN_A1578	petC	ubiquinol cytochrome C oxidoreductase, cytochrome C1 subunit	-0.614766	-1.53131	0.152549	1202.88	2167.56	2348.64	2812.54	1685.22	2580.59
BCAN_A1579	petB	Ubiquinol--cytochrome c reductase, cytochrome B subunit	-0.667938	-1.5888	0.0774632	4817.96	9599.86	8893.6	14013.5	7208.91	11453.5
BCAN_A1580	petA	Ubiquinol-cytochrome C reductase iron-sulfur subunit	0.200926	1.14944	0.0199618	9125.38	24368.4	10092.1	19047.2	16746.9	14569.7
BCAN_A1581		ATP-binding protein of ABC transporter	0.941849	1.92099	0.424916	472.242	484.302	216.006	281.938	478.272	248.972
BCAN_A1582		ATP-binding protein of ABC transporter	0.687013	1.60995	0.218796	1734.07	1639.78	985.861	1109.76	1686.92	1047.81
BCAN_A1583		tRNA (cytosine34-2'-O-)-methyltransferase	-0.362342	-1.28551	0.12584	554.105	688.715	902.778	694.881	621.41	798.829
BCAN_A1584		Purine nucleoside permease	1.97246	3.92436	0.997291	15693.8	8659.38	4125.72	2079.91	12176.6	3102.82
BCAN_A1585		Mll2721 protein	0.231326	1.17391	0.0581153	3921.24	3122.67	2612.21	3388.15	3521.95	3000.18
BCAN_A1586		Coproporphyrinogen III oxidase, aerobic	0.204184	1.15203	0.0508739	4758	3567.43	3769.98	3456.74	4162.72	3613.36
BCAN_A1587		Acetyltransferase, GNAT family	0.315366	1.24433	0.118371	717.478	729.94	527.765	635.448	723.709	581.607
BCAN_A1590		tRNA nucleotidyltransferase	0.892561	1.85647	0.407986	1239.99	1304.9	654.334	716.488	1272.44	685.411
BCAN_A1591		Hypothetical nudix hydrolase YeaB	0.425393	1.34294	0.137699	851.79	983.267	611.668	754.781	917.528	683.225
BCAN_A1592		Proteophosphoglycan precursor (Fragment)	-0.039653	-1.02787	0.0657072	2193.92	1882.99	2173.14	2017.37	2038.45	2095.26
BCAN_A1593		ATPase, MoxR family	-0.450596	-1.3666	0.120377	1566.59	994.001	1768.58	1730.74	1280.3	1749.66
BCAN_A1594		Possible conserved membrane protein	0.310099	1.23979	0.116695	889.275	678.547	660.351	604.234	783.911	632.292
BCAN_A1595		membrane protein, putative	0.429065	1.34636	0.13923	1023	761.339	535.983	789.323	892.17	662.653
BCAN_A1596		Threonine dehydrogenase and related Zn-dependent dehydrogenases	0.684886	1.60758	0.226356	1555.76	1380.02	789.953	1036.27	1467.89	913.11
BCAN_A1597		Acetyltransferase	0.239581	1.18065	0.0428659	139.897	184.526	141.411	133.373	162.212	137.392
BCAN_A1598		Glutathione S-transferase, omega	0.0562197	1.03974	0.0816319	282.285	330.285	283.179	305.98	306.285	294.579
BCAN_A1599	alkL	Outer membrane protein W precursor	-4.88951	-29.6408	1	423.92	1474.05	4602.28	51655	948.985	28128.7
BCAN_A1600		MutT/nudix family protein	-0.772862	-1.70866	0.200321	2092.22	2588.95	1942.56	6055.95	2340.58	3999.25
BCAN_A1601		putative phosphohydrolases, Icc family	-0.148234	-1.10821	0.0874569	308.479	293.424	308.774	358.263	300.952	333.518
BCAN_A1602	leuA	2-isopropylmalate synthase	0.719695	1.64683	0.156895	5831.91	3425.97	2548.13	3073.49	4628.94	2810.81
BCAN_A1604		Cobalt-zinc-cadmium resistance protein	-0.391401	-1.31167	0.0931123	1851.03	1784.27	2379.55	2388.75	1817.65	2384.15
BCAN_A1606		Anthranilate synthase, aminase component / Anthranilate synthase, amidotransferase component @ Para-aminobenzoate synthase, amidotransferase component	0.446583	1.36281	0.129764	1755.89	1015.41	819.355	1214.16	1385.65	1016.76
BCAN_A1608	lrp	Leucine-responsive regulatory protein, regulator for leucine (or lrp) regulon and high-affinity branched-chain amino acid transport system	0.945852	1.92633	0.446868	1826.22	1586.55	1062.66	708.986	1706.39	885.825
BCAN_A1609		Transcriptional regulator, MarR family	-1.347	-2.54382	0.885432	511.631	426.393	1106.48	1279.69	469.012	1193.08
BCAN_A1610		transporter, putative	-0.703967	-1.62898	0.258175	408.646	445.913	583.542	808.515	427.279	696.029
BCAN_A1611		Methyltransferase	-0.0912928	-1.06532	0.0758209	209.276	301.56	284.3	259.907	255.418	272.103
BCAN_A1612		hypothetical protein	-0.831729	-1.77982	0.322709	1037.24	993.964	2051.69	1563.48	1015.6	1807.59
BCAN_A1613		hypothetical protein	0.0224092	1.01565	0.0625408	310.456	123.994	184.7	243.054	217.225	213.877
BCAN_A1614		L-proline glycine betaine binding ABC transporter protein ProX	-0.478964	-1.39374	0.115188	1719.37	1508.49	2076.68	2422.13	1613.93	2249.41
BCAN_A1615		L-proline glycine betaine ABC transport system permease protein ProW	-0.410151	-1.32882	0.109243	1267.79	1461.86	1475.35	2151.87	1364.82	1813.61
BCAN_A1616		L-proline glycine betaine ABC transport system permease protein ProV	-0.33557	-1.26188	0.0878654	202.373	227.217	254.402	287.688	214.795	271.045
BCAN_A1618		Dipeptide transport ATP-binding protein DppD	-0.0787398	-1.0561	0.0928727	400.043	387.511	423.945	407.787	393.777	415.866
BCAN_A1619	dppC	Dipeptide transport system permease protein DppC	-0.170593	-1.12552	0.100046	628.416	774.448	820.017	758.935	701.432	789.476
BCAN_A1620	dppB	Dipeptide transport system permease protein DppB	-0.383023	-1.30407	0.130486	283.77	611.739	609.934	557.873	447.754	583.904
BCAN_A1624		Transcriptional regulator, ArsR family	-1.0135	-2.01881	0.524851	737.556	1027.78	1561.85	2002.02	882.667	1781.93
BCAN_A1625		23S ribosomal RNA methyltransferase	0.0397881	1.02796	0.0957585	502.994	552.292	482.303	544.277	527.643	513.29
BCAN_A1626	mnmA	tRNA (5-methylaminomethyl-2-thiouridylate)-methyltransferase	-2.45357	-5.4777	0.999981	1366.55	1129.13	6238.9	7431.7	1247.84	6835.3
BCAN_A1627		hypothetical protein	-0.251367	-1.19033	0.00829733	75.9277	65.4521	67.472	100.817	70.6899	84.1446
BCAN_A1628		hypothetical protein	0.4906	1.40503	0.10451	2646.9	3183.68	2458.07	1691.73	2915.29	2074.9
BCAN_A1629		Acetyltransferase	-0.626029	-1.54331	0.151119	1880.15	1778.07	2902.24	2743.53	1829.11	2822.89
BCAN_A1630		Chromosome segregation ATPases	0.252156	1.19099	0.0924628	1733.42	1153.46	1018.65	1405.29	1443.44	1211.97
BCAN_A1631		hypothetical protein	1.14615	2.21322	0.423475	15301.3	10802.6	5310.46	6484.08	13052	5897.27
BCAN_A1633		Signal transduction histidine kinase	-0.0574131	-1.0406	0.0801389	1503.95	1123.7	1388.25	1346.08	1313.82	1367.16
BCAN_A1634		Cell cycle transcriptional regulator CtrA	-0.142731	-1.10399	0.0311425	8289.98	6305.81	8337.96	7775.68	7297.89	8056.82
BCAN_A1635		Flagellar protein FliJ	0.0137064	1.00955	0.0478095	3207.99	4107.02	4204.97	3040.88	3657.51	3622.92
BCAN_A1636	degT	DegT/DnrJ/EryC1/StrS family protein	-0.957189	-1.94152	0.431525	1127.51	1236.17	2258.97	2330.17	1181.84	2294.57
BCAN_A1637		Oxidoreductase, Gfo/Idh/MocA family	-0.282121	-1.21598	0.111902	503.719	836.173	854.645	774.637	669.946	814.641
BCAN_A1641		Glycosyltransferase	-0.166982	-1.12271	0.0699512	180.489	249.579	197.477	285.364	215.034	241.42
BCAN_A1643		Sensory box histidine kinase	0.0578281	1.0409	0.0833482	1274.7	1186.68	1088.5	1276.17	1230.69	1182.33
BCAN_A1645		AsmA family protein	0.262092	1.19922	0.104355	409.45	426.686	329.345	367.89	418.068	348.617
BCAN_A1649		Putrescine ABC transporter putrescine-binding protein PotF	0.366669	1.28937	0.0425187	9490.93	7127.77	6701.19	6187.79	8309.35	6444.49
BCAN_A1650		Transcriptional regulator	0.283843	1.21743	0.110637	524.134	429.247	302.611	480.497	476.691	391.554
BCAN_A1651	aceA	Isocitrate lyase	0.0801551	1.05713	0.0716091	253.617	252.772	297.169	181.853	253.194	239.511
BCAN_A1652		hypothetical protein	0.865713	1.82224	0.388923	1054.41	999.627	543.381	583.822	1027.02	563.601
BCAN_A1655		7-alpha-hydroxysteroid dehydrogenase	0.590049	1.5053	0.127762	3858.36	2640.1	1309.13	3007.93	3249.23	2158.53
BCAN_A1655		7-alpha-hydroxysteroid dehydrogenase	0.894603	1.8591	0.176158	13494.7	9547.99	4517.73	7876.83	11521.3	6197.28
BCAN_A1656		7-alpha-hydroxysteroid dehydrogenase	0.590049	1.5053	0.127762	3858.36	2640.1	1309.13	3007.93	3249.23	2158.53
BCAN_A1656		7-alpha-hydroxysteroid dehydrogenase	0.894603	1.8591	0.176158	13494.7	9547.99	4517.73	7876.83	11521.3	6197.28
BCAN_A1657		hypothetical protein	1.02653	2.03712	0.567929	987.384	779.264	297.483	569.746	883.324	433.615
BCAN_A1658		Multiple antibiotic resistance protein marC	-0.317221	-1.24593	0.11488	364.709	393.164	351.888	592.367	378.936	472.127
BCAN_A1660		Patatin-like phospholipase domain precursor	2.79008	6.91666	0.999999	204.525	3263.92	216.925	284.538	1734.22	250.731
BCAN_A1661		hypothetical protein	-1.41851	-2.6731	0.868933	2781.98	2006.31	8370.65	4428.93	2394.14	6399.79
BCAN_A1662		Putative dihydroxyacetone kinase, ADP-binding subunit	1.2983	2.45939	0.81769	2985.17	3035.64	1280.65	1167.44	3010.4	1224.05
BCAN_A1663		Putative DAK transcriptional regulator / Putative dihydroxyacetone kinase, dihydroxyacetone binding subunit	1.48369	2.79663	0.941058	2924.11	2616.29	1072.93	908.167	2770.2	990.55
BCAN_A1664		Putative dihydroxyacetone kinase, ADP-binding subunit	0.633741	1.55158	0.0559754	17205.2	14352.8	13107.4	7231.81	15779	10169.6
BCAN_A1665		Putative dihydroxyacetone kinase, dihydroxyacetone binding subunit	0.633877	1.55173	0.0504694	22511.2	14246.9	16039.6	7648.9	18379.1	11844.2
BCAN_A1666	polS	Sorbitol-6-phosphate 2-dehydrogenase	1.25008	2.37855	0.440175	30761.7	26734.5	15138.8	9034.03	28748.1	12086.4
BCAN_A1667	mocB	Ribose ABC transporter, periplasmic ribose-binding protein RbsB	0.704272	1.62932	0.03539	48021.2	38291.6	34744.5	18230.2	43156.4	26487.3
BCAN_A1668		Ribose ABC transport system, permease protein RbsC	0.842108	1.79267	0.0746117	35540.4	28663.1	21686.2	14128.3	32101.7	17907.2
BCAN_A1669		Ribose ABC transport system, ATP-binding protein RbsA	1.83979	3.57959	0.988837	21714	14535.3	5368.74	4757.92	18124.6	5063.33
BCAN_A1671		hypothetical protein	1.49441	2.8175	0.926676	840.874	9728.43	2878.91	872.402	5284.65	1875.65
BCAN_A1672		hypothetical protein	2.38858	5.23643	0.999955	1523.95	18556.2	2288.23	1546.47	10040.1	1917.35
BCAN_A1682		Transcriptional regulator, IclR family	0.223152	1.16728	0.102298	772.523	1062.32	761.906	809.986	917.42	785.946
BCAN_A1683		Succinate-semialdehyde dehydrogenase [NADP+]	0.313996	1.24315	0.0661543	4434.65	2536.68	3257.03	2350.78	3485.66	2803.91
BCAN_A1684		hypothetical protein	-0.741713	-1.67216	0.280109	500.586	783.548	1204.06	943.221	642.067	1073.64
BCAN_A1685		Periplasmic thiol:disulfide oxidoreductase DsbB, required for DsbA reoxidation	-1.36848	-2.58199	0.891542	670.329	860.56	2008.17	1944.56	765.445	1976.37
BCAN_A1686		HNH endonuclease family protein	-0.236446	-1.17809	0.0157035	19436.9	23003.6	18372.1	31626.5	21220.3	24999.3
BCAN_A1687		HhH-GPD base excision DNA repair family protein; Probable 3-methyladenine DNA glycosylase/8-oxoguanine DNA glycosylase	-0.305411	-1.23577	0.0815587	250.09	167.517	171.713	344.354	208.803	258.033
BCAN_A1688	gltX	glutamyl-Q-tRNA synthetase	0.162833	1.11948	0.0550003	200.831	188.554	185.223	162.602	194.692	173.913
BCAN_A1689	glcB	Malate synthase G	-0.735627	-1.66512	0.190451	2044.46	2112.73	5720.57	1201.67	2078.6	3461.12
BCAN_A1690	pat	PHOSPHINOTHRICIN N-ACETYLTRANSFERASE	-0.0233656	-1.01633	0.0854413	352.246	306.123	370.111	299.008	329.185	334.559
BCAN_A1691	rpoH	RNA polymerase sigma factor RpoH	-0.000453992	0.999685	0.0336257	7272.98	5404.34	7007.09	5674.22	6338.66	6340.65
BCAN_A1692		Ribosomal large subunit pseudouridine synthase D	1.21923	2.32822	0.76381	2096.36	1986.5	911.224	842.415	2041.43	876.819
BCAN_A1693		putative fimbrial subunit PilA	1.11167	2.16095	0.646117	1747.67	1908.48	826.542	865.374	1828.08	845.958
BCAN_A1696	fur	Manganese uptake regulation protein MUR	0.222656	1.16688	0.0426104	5592.11	5885.07	4251.4	5584.39	5738.59	4917.89
BCAN_A1697		Chemotaxis protein methyltransferase CheR	1.22154	2.33196	0.665061	6145.77	5181.61	2137.36	2720.08	5663.69	2428.72
BCAN_A1699		DNA-directed RNA polymerase specialized sigma subunit, sigma24-like	1.31218	2.48316	0.451613	43465.9	49676.1	18702	18807.4	46571	18754.7
BCAN_A1700		RNA polymerase sigma-70 factor	0.607138	1.52323	0.0544752	11931.6	17045.1	8737.8	10285.3	14488.3	9511.54
BCAN_A1701		sensor histidine kinase	1.20387	2.30357	0.758258	638.565	851.302	286.403	360.36	744.934	323.382
BCAN_A1702		hypothetical protein	1.18963	2.28095	0.637923	4574.63	5459.33	2114.35	2284.68	5016.98	2199.51
BCAN_A1703		hypothetical protein	0.096781	1.06938	0.00669879	64632.3	64632.3	57597.8	63279.7	64632.3	60438.8
BCAN_A1704		Hydrogenase maturation factor	1.52586	2.87958	0.892103	16855.7	12936.6	4974.79	5371.27	14896.1	5173.03
BCAN_A1705		hypothetical protein	-1.01512	-2.02107	0.343385	3921.53	3404.1	7148.47	7657.14	3662.82	7402.8
BCAN_A1707		MotA/TolQ/ExbB proton channel family protein	1.01341	2.01867	0.521106	1774.98	1941.4	1179.85	661.146	1858.19	920.499
BCAN_A1708	exbD	Biopolymer transport protein ExbD/TolR	2.15606	4.45697	0.999743	1547.79	2140.47	456.959	370.567	1844.13	413.763
BCAN_A1709		TonB-dependent receptor	2.63061	6.19286	0.999997	6413	10480.1	1609.5	1118.34	8446.57	1363.92
BCAN_A1710		hypothetical protein	-0.0595545	-1.04214	0.0695423	183.068	286.319	184.564	304.605	234.694	244.585
BCAN_A1711	macB	Macrolide export ATP-binding/permease protein MacB	0.0488789	1.03446	0.0908785	867.585	957.271	765.245	998.82	912.428	882.032
BCAN_A1712		Macrolide-specific efflux protein MacA	-1.12353	-2.17879	0.676878	630.843	625.506	1452.54	1284.77	628.175	1368.66
BCAN_A1713	dut	Deoxyuridine 5'-triphosphate nucleotidohydrolase	-1.79662	-3.47406	0.99425	879.671	643.976	2297.71	2995.53	761.824	2646.62
BCAN_A1714		Transcriptional regulator, AsnC family	0.439671	1.35629	0.087138	230.474	242.165	212.627	135.851	236.32	174.239
BCAN_A1715		Type 1 capsular polysaccharide biosynthesis protein J	5.07051	33.6029	1	5802.97	5313.51	209.11	121.709	5558.24	165.41
BCAN_A1716		Glutamine amidotransferases class-II	2.27512	4.84038	0.999904	1625.9	1133.29	231.335	338.7	1379.59	285.018
BCAN_A1717		Hypothetical transmembrane iron-regulated protein	-0.801579	-1.74301	0.308866	881.973	874.399	1527.92	1533.45	878.186	1530.68
BCAN_A1718		L-Proline/Glycine betaine transporter ProP	-0.979519	-1.97181	0.26664	4345.24	5503.17	10521.7	8897.42	4924.2	9709.58
BCAN_A1719		hypothetical protein	-0.408519	-1.32732	0.0999685	1879.78	1441.49	2167.29	2241.11	1660.63	2204.2
BCAN_A1720		hypothetical protein	0.0157363	1.01097	0.0350885	162.269	123.849	161.253	121.761	143.059	141.507
BCAN_A1721	purA	Adenylosuccinate synthetase	0.0818823	1.0584	0.0910135	316.683	458.494	378.827	353.579	387.589	366.203
BCAN_A1722		Acetyltransferase, GNAT family	0.51338	1.42739	0.166161	804.489	834.577	479.037	669.258	819.533	574.148
BCAN_A1723	serA	D-3-phosphoglycerate dehydrogenase	-0.232817	-1.17513	0.0737291	1905.5	1972.72	1834.92	2722.48	1939.11	2278.7
BCAN_A1725		Phosphoserine aminotransferase	-0.602032	-1.51785	0.101429	3880.2	3096.97	4433.76	6156.56	3488.59	5295.16
BCAN_A1729		Outer surface protein	1.29397	2.45202	0.781654	3678.08	5226.77	1564.44	2067.19	4452.42	1815.82
BCAN_A1730	glmM	Phosphoglucosamine mutase	0.0352922	1.02476	0.0505811	3079.73	3653	3044.36	3525.66	3366.36	3285.01
BCAN_A1731	ftsH	Cell division protein FtsH	-0.16677	-1.12254	0.0210081	13639.4	12609.1	13174.9	16290.2	13124.3	14732.5
BCAN_A1732	tilS	tRNA(Ile)-lysidine synthetase	-0.108539	-1.07814	0.0785143	272.294	255.68	269.35	299.878	263.987	284.614
BCAN_A1733	ygbF	TPR repeat containing exported protein; Putative periplasmic protein contains a protein prenylyltransferase domain	0.0559965	1.03958	0.0603557	2651.18	2345.98	2233.28	2573.64	2498.58	2403.46
BCAN_A1734	pal	Outer membrane lipoprotein omp16 precursor	-0.808921	-1.7519	0.133809	6408.51	5684.7	11040.4	10145.7	6046.6	10593
BCAN_A1736		tolB protein precursor, periplasmic protein involved in the tonb-independent uptake of group A colicins	-0.742628	-1.67322	0.175922	2809.25	2299.19	4441.1	4106.46	2554.22	4273.78
BCAN_A1737		TolA protein	1.01817	2.02534	0.49443	2376.78	2732.18	1219.96	1302.55	2554.48	1261.26
BCAN_A1738	tolR	Biopolymer transport protein ExbD/TolR	0.178063	1.13136	0.0285116	10749.1	8606.89	7531.87	9576.69	9678	8554.28
BCAN_A1739	tolQ	MotA/TolQ/ExbB proton channel family protein	0.196471	1.14589	0.039668	5705.79	6484.68	5510.54	5127.87	6095.24	5319.21
BCAN_A1740		4-hydroxybenzoyl-CoA thioesterase family active site	0.405977	1.32499	0.133056	908.637	914.941	626.398	749.902	911.789	688.15
BCAN_A1741	ruvB	Holliday junction DNA helicase RuvB	0.97949	1.97177	0.489167	1764.25	1546.41	754.417	924.614	1655.33	839.515
BCAN_A1742	ruvA	Holliday junction DNA helicase RuvA	1.46649	2.76349	0.922709	4651.38	3450.12	1370.08	1561.53	4050.75	1465.81
BCAN_A1743	ruvC	Crossover junction endodeoxyribonuclease RuvC	0.775181	1.7114	0.310032	879.397	634.346	387.371	497.132	756.871	442.252
BCAN_A1744		protein of unknown function DUF1465	-0.106512	-1.07662	0.0352703	7132.17	4726.6	5519.06	7248.36	5929.39	6383.71
BCAN_A1745		OpgC protein	-0.293376	-1.22551	0.107077	1128.85	645.731	846.149	1328.61	887.291	1087.38
BCAN_A1746	thiE	Thiamin-phosphate pyrophosphorylase	0.24344	1.18381	0.10053	1126.87	1038.22	902.448	926.465	1082.54	914.456
BCAN_A1747		FOG: TPR repeat, SEL1 subfamily	0.446579	1.3628	0.135343	1403.72	998.89	886.549	876.438	1201.3	881.493
BCAN_A1748	efp	Translation elongation factor P	0.409543	1.32826	0.0870984	2026.21	3825.34	3112.31	1293.1	2925.77	2202.7
BCAN_A1749		Inositol-1-monophosphatase	-0.231706	-1.17422	0.0790623	1246.75	2102.69	2432.06	1500.93	1674.72	1966.49
BCAN_A1750		hypothetical protein	0.135147	1.0982	0.0227091	87.6698	149.558	113.52	102.494	118.614	108.007
BCAN_A1752		Flagellar motor rotation protein MotB	0.499011	1.41324	0.0598396	9647.03	6082.24	3729.7	7400.2	7864.64	5564.95
BCAN_A1753		ABC-type multidrug transport system, ATPase and permease components	-0.612171	-1.52856	0.117697	145.024	167.919	216.932	261.419	156.472	239.176
BCAN_A1754	rpmE	LSU ribosomal protein L31p	-1.44303	-2.71891	0.886008	1544.52	3252.81	9501.86	3541.67	2398.67	6521.76
BCAN_A1755		hypothetical protein	-1.53987	-2.90769	0.963801	674.8	614.481	2453.73	1295.11	644.641	1874.42
BCAN_A1757	bioY	Substrate-specific component BioY of biotin ECF transporter	-1.75165	-3.36743	0.975069	7793.19	4250.08	16502.6	24052.2	6021.63	20277.4
BCAN_A1758		2Fe-2S ferredoxins, iron-sulfur binding protein	-0.721455	-1.64884	0.22966	1343.12	1032.41	1711.15	2205.73	1187.77	1958.44
BCAN_A1759		Membrane protein TerC, possibly involved in tellurium resistance	-0.696382	-1.62044	0.242721	667.797	863.246	1398.72	1082.23	765.522	1240.48
BCAN_A1760		Phosphoesterase	-0.322675	-1.25065	0.107866	244.59	367.35	382.578	382.742	305.97	382.66
BCAN_A1761		5-formyltetrahydrofolate cyclo-ligase	-0.811652	-1.75522	0.274086	1306.51	1573.48	2277.49	2777.53	1440	2527.51
BCAN_A1763		hypothetical protein	0.671104	1.59229	0.0926232	10898.4	6675.92	4261.5	6775.63	8787.16	5518.56
BCAN_A1764		hypothetical protein	0.16271	1.11939	0.0158738	23582.6	19753.3	18576	20138	21668	19357
BCAN_A1765	tkt	Transketolase	-0.512711	-1.42673	0.120377	1491.2	1914.3	2790.28	2068.45	1702.75	2429.37
BCAN_A1766	gap	NADPH-dependent glyceraldehyde-3-phosphate dehydrogenase / NAD-dependent glyceraldehyde-3-phosphate dehydrogenase	-0.0916511	-1.06559	0.0294674	6489.53	8940.6	10175.1	6267.06	7715.07	8221.09
BCAN_A1767	pgk	Phosphoglycerate kinase	-0.245936	-1.18586	0.0588867	2900.3	3105.59	4091.41	3030.74	3002.94	3561.08
BCAN_A1768		hypothetical protein	0.0930916	1.06665	0.0310539	143.445	129.477	133.405	122.463	136.461	127.934
BCAN_A1769		Acetyl-coenzyme A synthetase	1.23362	2.35157	0.735822	463.995	478.133	191.323	209.315	471.064	200.319
BCAN_A1770		Conserved domain protein	0.093429	1.0669	0.0328492	116.334	164.664	92.1537	171.223	140.499	131.688
BCAN_A1771		hypothetical protein	0.231565	1.17411	0.103116	581.324	304.945	232.215	522.629	443.134	377.422
BCAN_A1772		Transcriptional regulator, DeoR family	-0.233034	-1.1753	0.0544827	181.447	141.523	118.072	261.516	161.485	189.794
BCAN_A1774		hypothetical protein	0.469383	1.38452	0.0128282	83.8484	106.007	67.048	70.0792	94.9275	68.5636
BCAN_A1775		Hypothetical Cytosolic Protein	-0.804083	-1.74604	0.185672	3003.28	3570.42	7144.33	4333.58	3286.85	5738.95
BCAN_A1776		QUINONE OXIDOREDUCTASE	0.268856	1.20485	0.0613292	3202.53	3822.44	3144.17	2686.41	3512.49	2915.29
BCAN_A1777		hypothetical protein	-0.0981892	-1.07043	0.0373722	5412.57	5402.82	4951.7	6625.4	5407.69	5788.55
BCAN_A1778		TRANSPORTER, MFS superfamily	-0.371634	-1.29382	0.0741685	2629.27	2662.53	2339.49	4507.13	2645.9	3423.31
BCAN_A1779		hypothetical protein	-1.66971	-3.18151	0.955964	5931.9	5511.17	20750.6	15655.6	5721.53	18203.1
BCAN_A1781		hypothetical protein	-1.2011	-2.29915	0.73391	831.112	1217.65	1852.54	2857.87	1024.38	2355.21
BCAN_A1782	purE	Phosphoribosylaminoimidazole carboxylase catalytic subunit	-0.166405	-1.12226	0.0828113	1171.22	1512.99	1269.83	1742.54	1342.1	1506.19
BCAN_A1783	purK	Phosphoribosylaminoimidazole carboxylase ATPase subunit	-0.543406	-1.45741	0.165789	762.713	929.101	868.028	1597.64	845.907	1232.83
BCAN_A1784	rpmJ	LSU ribosomal protein L36p	-0.947224	-1.92816	0.423646	784.409	1512.95	3081.48	1348.2	1148.68	2214.84
BCAN_A1785		TPR domain protein	0.834892	1.78372	0.24536	3801.64	4181.9	1494.26	2981.51	3991.77	2237.88
BCAN_A1786	pyk	Pyruvate kinase	-0.220391	-1.16505	0.0796131	1548.13	1680.23	2367.14	1394.05	1614.18	1880.6
BCAN_A1787		(U87316) orf4; putative	0.171649	1.12635	0.0375635	5686.54	7010.31	5962.56	5310.05	6348.43	5636.3
BCAN_A1788		Mlr3822 protein	-0.247121	-1.18684	0.082064	1630.69	1557.94	1499.36	2285.03	1594.32	1892.19
BCAN_A1790		hypothetical protein	-0.869154	-1.82659	0.225909	3736.74	2926.89	7119.28	5052.46	3331.82	6085.87
BCAN_A1791		ABC transporter, ATP-binding protein	0.263787	1.20063	0.0856761	225.79	346.718	287.258	189.583	286.254	238.42
BCAN_A1793		lipoprotein, putative	-2.24018	-4.72455	0.999879	771.005	533.937	4278.71	1886.56	652.471	3082.63
BCAN_A1794		Thiamin pyrophosphokinase	0.777269	1.71388	0.273808	465.283	398.998	273.747	230.535	432.141	252.141
BCAN_A1796	tbpA	Thiamin ABC transporter, substrate-binding component	-0.459167	-1.37475	0.0449223	9747.75	5432.21	8486.34	12382.3	7589.98	10434.3
BCAN_A1798		Thiamin ABC transporter, ATPase component / Thiamine transport ATP-binding protein thiQ	-0.381526	-1.30272	0.13099	558.648	482.99	615.185	741.776	520.819	678.481
BCAN_A1799		Putative Zn-dependent protease	0.442915	1.35935	0.144256	934.114	716.526	560.167	654.12	825.32	607.144
BCAN_A1800		Uncharacterized protein conserved in bacteria	-0.155875	-1.1141	0.100519	581.712	646.475	591.667	776.653	614.093	684.16
BCAN_A1801	rpoH2	RNA polymerase sigma factor RpoH-related protein	0.100102	1.07185	0.0186268	17013.6	15015.3	13361.2	16520.8	16014.5	14941
BCAN_A1804		CarD-like transcriptional regulator	1.13319	2.19343	0.335795	17495	22393.2	6772.92	11412.4	19944.1	9092.66
BCAN_A1805	fdxA	4Fe-4S ferredoxin, iron-sulfur binding	-3.46762	-11.0626	1	216.545	209.346	1798.2	2913.27	212.945	2355.74
BCAN_A1807		Ribosome-associated heat shock protein implicated in the recycling of the 50S subunit (S4 paralog)	-0.421094	-1.33894	0.117091	1156.39	1243.32	1898.63	1314.45	1199.86	1606.54
BCAN_A1810		Acetyl-CoA acetyltransferase	-0.67599	-1.59769	0.222713	1090.37	694.294	1600.73	1250.62	892.332	1425.67
BCAN_A1811		hypothetical protein	-0.558787	-1.47303	0.14862	231.037	237.98	411.701	279.175	234.508	345.438
BCAN_A1812		GLCG PROTEIN	-1.59602	-3.02307	0.96423	2308.32	1129.8	7413.17	2980.52	1719.06	5196.84
BCAN_A1813	rpmF	LSU ribosomal protein L32p	-2.73849	-6.67371	0.999999	349.756	478.889	4009.26	1520.88	414.322	2765.07
BCAN_A1814	mtgA	Monofunctional biosynthetic peptidoglycan transglycosylase	0.4798	1.39455	0.139611	1090.67	1649.75	813.247	1151.85	1370.21	982.549
BCAN_A1815		Octaprenyl-diphosphate synthase / Dimethylallyltransferase / Geranyltranstransferase (farnesyldiphosphate synthase) / Geranylgeranyl pyrophosphate synthetase	1.09535	2.13665	0.401505	10775.2	8744	4722.58	4412.86	9759.62	4567.72
BCAN_A1816	ispG	1-hydroxy-2-methyl-2-(E)-butenyl 4-diphosphate synthase	0.470339	1.38543	0.0172967	40672.4	43291	29196.7	31407.7	41981.7	30302.2
BCAN_A1818		Putative membrane protein	-0.361189	-1.28448	0.12309	705.524	728.071	943.174	898.255	716.797	920.715
BCAN_A1819		Pyruvate carboxyl transferase	-0.988818	-1.98456	0.491984	928.316	917.504	2167.71	1495.43	922.91	1831.57
BCAN_A1823		High-affinity leucine-specific transport system, periplasmic binding protein LivK	-0.0312602	-1.0219	0.0890586	861.869	1036.02	1191.49	747.975	948.946	969.733
BCAN_A1824		hypothetical protein	0.294378	1.22636	0.114964	659.392	810.15	653.136	545.163	734.771	599.15
BCAN_A1827		Branched-chain amino acid transport ATP-binding protein LivG	1.17595	2.25941	0.55156	6899.44	8823.44	4087.34	2871.49	7861.44	3479.42
BCAN_A1828		Branched-chain amino acid transport system permease protein LivM	0.588646	1.50383	0.0819706	6978.52	7180.12	5471.69	3943.34	7079.32	4707.52
BCAN_A1829		High-affinity branched-chain amino acid transport system permease protein LivH	0.393853	1.3139	0.053318	6875.9	5914.5	5228.21	4506.49	6395.2	4867.35
BCAN_A1830		4-hydroxyproline epimerase	-1.16917	-2.24882	0.397398	7072.02	9339.52	14582.1	22324.5	8205.77	18453.3
BCAN_A1831		D-amino acid dehydrogenase small subunit	0.00677015	1.0047	0.0271314	6877.45	10605	6871.24	10529.3	8741.21	8700.28
BCAN_A1835		Transcriptional regulator, MarR family	-0.661499	-1.58173	0.232484	648.751	475.548	1104.59	673.745	562.15	889.167
BCAN_A1836	atpC	ATP synthase epsilon chain	-0.108903	-1.07841	0.0729197	1326.75	2046.3	2366.98	1270.54	1686.52	1818.76
BCAN_A1837	atpD	ATP synthase beta chain	-0.087019	-1.06217	0.0230841	8320.56	13640.6	15425.4	7901.17	10980.6	11663.3
BCAN_A1838		ATP synthase gamma chain	0.544874	1.45889	0.0994017	2829.3	5456.49	3927.36	1752.16	4142.9	2839.76
BCAN_A1839	atpA	ATP synthase alpha chain	-0.474544	-1.38948	0.0621357	3549.91	6131.77	9399.4	4053.08	4840.84	6726.24
BCAN_A1840	atpH	ATP synthase delta chain	0.135126	1.09819	0.0642096	1652.67	3238.51	2834.26	1619.6	2445.59	2226.93
BCAN_A1841		hypothetical protein	-0.430879	-1.34805	0.0762246	3009.65	3000.94	4040.33	4062.27	3005.29	4051.3
BCAN_A1842	priA	Helicase PriA essential for oriC/DnaA-independent DNA replication	0.753123	1.68544	0.288432	1230.14	929.972	587.247	694.383	1080.05	640.815
BCAN_A1843	talC	Transaldolase	-1.56765	-2.96422	0.945076	3432.45	1832.88	9235.2	6372.4	2632.66	7803.8
BCAN_A1844		hypothetical protein	-0.828655	-1.77603	0.356069	589.031	367.224	898.513	799.825	478.128	849.169
BCAN_A1845	leuS	Leucyl-tRNA synthetase	-0.680377	-1.60256	0.221109	974.929	934.819	1913.26	1147.22	954.874	1530.24
BCAN_A1846		Hypothetical protein YggS, proline synthase co-transcribed bacterial homolog PROSC	-0.556714	-1.47091	0.172496	306.391	346.013	496.958	462.673	326.202	479.815
BCAN_A1847		Conserved domain protein	-0.775338	-1.71159	0.24951	1440.25	1390.23	1787.24	3057.39	1415.24	2422.32
BCAN_A1848		Usg protein	-1.69703	-3.24232	0.976443	2607.69	3266.74	7111.38	11935.4	2937.21	9523.39
BCAN_A1849	acsA	Acetyl-coenzyme A synthetase	1.10366	2.149	0.531221	5667.21	3505.98	2500.87	1767.73	4586.6	2134.3
BCAN_A1850		hypothetical protein	-2.61104	-6.10943	0.999997	759.486	607.774	5611.68	2741.51	683.63	4176.59
BCAN_A1851	htpX	Probable protease htpX homolog	-2.72395	-6.60681	0.999998	4542.64	3362.88	30902.7	21327.6	3952.76	26115.2
BCAN_A1852		16S rRNA m(5)C 967 methyltransferase	-0.559243	-1.4735	0.172411	304.181	335.309	494.138	448.148	319.745	471.143
BCAN_A1853		Heparinase II/III-like	0.00344809	1.00239	0.0888991	370.561	364.141	358.208	374.741	367.351	366.474
BCAN_A1854	purH	IMP cyclohydrolase / Phosphoribosylaminoimidazolecarboxamide formyltransferase	-0.868596	-1.82588	0.385069	281.628	425.323	717.253	573.558	353.475	645.405
BCAN_A1857		NAD-specific glutamate dehydrogenase, large form	-0.355413	-1.27935	0.0968266	1613.84	1347.67	1733.11	2055.7	1480.75	1894.4
BCAN_A1858		Hypothetical protein	0.36854	1.29105	0.127842	407.85	787.832	301.944	624.19	597.841	463.067
BCAN_A1859		Beta-propeller domains of methanol dehydrogenase type	1.5732	2.97563	0.936343	10806.3	10547.4	2655.26	4520.94	10676.9	3588.1
BCAN_A1860		LemA family protein	0.350046	1.2746	0.0359496	10323.1	9994.25	5692.02	10248.1	10158.7	7970.07
BCAN_A1861		hypothetical protein	0.355471	1.2794	0.12206	318.933	666.539	422.858	347.401	492.736	385.129
BCAN_A1862	rpsP	SSU ribosomal protein S16p	-1.69427	-3.23612	0.988207	392.039	641.723	2435.3	910.085	516.881	1672.69
BCAN_A1863		Chorismate mutase I	0.31296	1.24225	0.118402	371.45	930.998	636.397	412.058	651.224	524.228
BCAN_A1864	ffh	Signal recognition particle, subunit Ffh SRP54	-0.595649	-1.51115	0.182207	590.472	1247.12	1727.77	1049.1	918.794	1388.44
BCAN_A1865		Membrane-bound lytic murein transglycosylase B precursor	-0.448615	-1.36473	0.0746935	3267.67	3319.06	5127.43	3861.68	3293.37	4494.56
BCAN_A1867		Pyridoxal kinase	1.27568	2.42112	0.767967	4011.84	4309.6	1221.31	2215.71	4160.72	1718.51
BCAN_A1868		hypothetical protein	-0.338708	-1.26462	0.108938	1017.01	1026.38	962.611	1621.51	1021.69	1292.06
BCAN_A1869	mmsA	Methylmalonate-semialdehyde dehydrogenase	-0.595665	-1.51117	0.109626	2715.81	3199.82	2437.51	6502	2957.81	4469.76
BCAN_A1870		Transcriptional regulator, LysR family	-0.15667	-1.11471	0.101005	485.189	583.735	604.364	587.177	534.462	595.771
BCAN_A1871		membrane protein, putative	-0.556851	-1.47106	0.144442	1494.54	1296.12	2077.69	2027.53	1395.33	2052.61
BCAN_A1873		Transglycosylase associated gene	-1.34818	-2.5459	0.753328	4169.25	3876.69	10440.5	10043.6	4022.97	10242.1
BCAN_A1874	nudH	Adenosine (5')-pentaphospho-(5'')-adenosine pyrophosphohydrolase	-0.6574	-1.57724	0.193514	1365.72	1058.25	1873.6	1949.58	1211.99	1911.59
BCAN_A1875		Carboxyl-terminal protease	0.47284	1.38784	0.029533	22146	18123.7	12134.7	16881.4	20134.9	14508.1
BCAN_A1876		Peptidase M23B precursor	0.669942	1.59101	0.205009	1902.28	1669.78	1031.23	1213.93	1786.03	1122.58
BCAN_A1877		hypothetical protein	-0.685695	-1.60848	0.242033	627.509	708.686	1124.04	1025.2	668.097	1074.62
BCAN_A1879		Iojap protein	-0.418596	-1.33663	0.0630292	3627.37	4346.82	5334.96	5323.54	3987.09	5329.25
BCAN_A1880	nadD	Nicotinate-nucleotide adenylyltransferase ## bacterial NadD family	1.119	2.17196	0.673272	710.88	937.896	381.115	378.003	824.388	379.559
BCAN_A1881	proA	Gamma-glutamyl phosphate reductase	0.532838	1.44677	0.130459	2077.64	2455.26	1396.46	1736.65	2266.45	1566.56
BCAN_A1882	proB	Glutamate 5-kinase	0.16732	1.12297	0.07361	1824.34	2118.23	1846.14	1664.7	1971.29	1755.42
BCAN_A1883	obgE	COG0536: GTP-binding protein Obg	0.456171	1.3719	0.133535	1242.37	1450.97	997.047	966.179	1346.67	981.613
BCAN_A1885		Acetyltransferase, GNAT family	0.0710416	1.05047	0.0586222	227.291	185.165	210.436	182.202	206.228	196.319
BCAN_A1886		50S ribosomal protein acetyltransferase	-0.0638937	-1.04528	0.08818	1376.4	617.062	1218.23	865.506	996.732	1041.87
BCAN_A1887	rpmA	LSU ribosomal protein L27p	-1.87633	-3.67139	0.996698	840.025	1134.37	4836.8	2411.97	987.199	3624.39
BCAN_A1888	rplU	LSU ribosomal protein L21p	-1.12393	-2.1794	0.436028	2664.05	6552.26	12969.2	7116.83	4608.15	10043
BCAN_A1895		hypothetical protein	0.700103	1.62462	0.188942	2968.55	2564.84	2074.08	1331.88	2766.7	1702.98
BCAN_A1906		Peptidase, M23/M37 family	0.945865	1.92634	0.467899	669.957	725.764	325.788	398.756	697.86	362.272
BCAN_A1907		PROTEIN ERFK/SRFK	-0.191534	-1.14198	0.0553513	3562.09	2610.56	3444.12	3604.9	3086.32	3524.51
BCAN_A1908	clpB	ClpB protein	-1.42933	-2.69321	0.881871	2776.5	1637.06	7639.79	4246.85	2206.78	5943.32
BCAN_A1909		Eukaryotic translation initiation factor 3 subunit 10	0.341015	1.26665	0.0334383	9334.22	12688.2	8310.78	9075.61	11011.2	8693.2
BCAN_A1912		Methylase of polypeptide chain release factors	0.530263	1.44419	0.15741	948.488	1723.49	1025.04	825.117	1335.99	925.078
BCAN_A1913	prfA	Peptide chain release factor 1	0.841235	1.79158	0.366352	619.132	908.386	363.14	489.468	763.759	426.304
BCAN_A1914	ptsI	Phosphocarrier protein kinase/phosphorylase, nitrogen regulation associated	0.62203	1.53904	0.210461	994.731	844.994	513.264	682.109	919.862	597.686
BCAN_A1915		Aspartokinase	0.0197688	1.0138	0.0874187	887.714	1166.39	1255.4	770.751	1027.05	1013.07
BCAN_A1916	ubiG	3-demethylubiquinone-9 3-methyltransferase	0.524539	1.43847	0.12256	2435.09	2539.37	1503.29	1954.86	2487.23	1729.08
BCAN_A1918		hypothetical protein	0.259223	1.19683	0.06624	2826.21	3149.97	3365.9	1627.42	2988.09	2496.66
BCAN_A1919		Carbon-nitrogen hydrolase	-0.340061	-1.26581	0.0953431	1476.64	1441.15	2467.89	1225.47	1458.89	1846.68
BCAN_A1920	grxC	Glutaredoxin 3 (Grx2)	-1.47872	-2.78702	0.83853	6601.65	6136.76	23040.5	12461.8	6369.21	17751.1
BCAN_A1922	gntX	Competence protein F homolog, phosphoribosyltransferase domain; protein YhgH required for utilization of DNA as sole source of carbon and energy	-0.293115	-1.22528	0.0156985	74.8384	93.8172	100.3	106.351	84.3278	103.325
BCAN_A1923	bioC	SAM-dependent methyltransferase, BioC-like	-0.487757	-1.40226	0.0752465	128.614	157.313	237.078	163.867	142.964	200.473
BCAN_A1925		Blood group Rhesus C/E and D polypeptide:Sugar transporter superfamily:Major facilitator superfamily	-1.57472	-2.97877	0.963121	146.871	280.31	563.54	708.936	213.591	636.238
BCAN_A1926		hypothetical protein	0.239159	1.1803	0.0938262	1403.15	1249.85	1207.1	1040.63	1326.5	1123.87
BCAN_A1927		Homolog of E. coli HemY protein	1.18871	2.27948	0.691195	3572.51	2817.43	1134.89	1668.35	3194.97	1401.62
BCAN_A1928		hypothetical protein	1.80201	3.48707	0.98927	11917.6	9052.05	2799.18	3214.35	10484.8	3006.77
BCAN_A1929		Uroporphyrinogen-III synthase	-0.190784	-1.14138	0.0999103	718.2	824.082	783.658	976.678	771.141	880.168
BCAN_A1930	hemC	Porphobilinogen deaminase	0.547007	1.46105	0.171856	1286.22	895.232	738.361	754.708	1090.73	746.535
BCAN_A1931		YgjD/Kae1/Qri7 family, required for threonylcarbamoyladenosine (t(6)A) formation in tRNA	-0.174375	-1.12848	0.0952126	339.136	358.243	370.093	416.882	348.689	393.487
BCAN_A1932	gpsA	Glycerol-3-phosphate dehydrogenase [NAD(P)+]	0.77769	1.71438	0.305634	1050.14	1230.34	702.735	627.469	1140.24	665.102
BCAN_A1933		YciL protein	0.287756	1.22074	0.0649114	3486.44	3201.15	3144.09	2334.22	3343.8	2739.16
BCAN_A1934		Protein of unknown function DUF55	0.736647	1.6663	0.202562	2719.93	3357.54	2160.39	1486.9	3038.74	1823.64
BCAN_A1935	prmA	SAM-dependent methyltransferases	0.332993	1.25962	0.106516	1384.88	1305.65	942.008	1193.98	1345.27	1067.99
BCAN_A1937		Transcriptional regulator, GntR family domain / Aspartate aminotransferase	0.29265	1.22489	0.0777458	2786.66	2057.88	1528.51	2426.58	2422.27	1977.55
BCAN_A1938	ftsK	Cell division protein FtsK	0.504411	1.41854	0.138548	1609.82	1689.84	1089.51	1236.58	1649.83	1163.05
BCAN_A1939	amt	Ammonium transporter	0.43775	1.35449	0.128635	388.245	400.564	384.393	197.972	394.404	291.183
BCAN_A1941	tesB	Acyl-CoA thioesterase II	-0.683289	-1.6058	0.228285	301.752	297.024	478.041	483.471	299.388	480.756
BCAN_A1942		2-octaprenyl-6-methoxyphenol hydroxylase	-0.872079	-1.8303	0.388502	691.333	653.009	1221.62	1238.93	672.171	1230.27
BCAN_A1943		PROBABLE LACTOYLGLUTATHIONE LYASE	-1.24698	-2.37344	0.72513	2168.67	1659.81	4791.9	4294.76	1914.24	4543.33
BCAN_A1944	sdhB	Succinate dehydrogenase iron-sulfur protein	-1.78953	-3.45701	0.983203	3891.43	6424.71	14185.1	21477.9	5158.07	17831.5
BCAN_A1945	sdhA	Succinate dehydrogenase flavoprotein subunit	-1.59087	-3.01232	0.945741	2369.53	4338.81	8418.4	11789.2	3354.17	10103.8
BCAN_A1946	sdhD	Succinate dehydrogenase hydrophobic membrane anchor protein	-1.79989	-3.48194	0.988091	2792.37	4116.77	8506.82	15550.4	3454.57	12028.6
BCAN_A1947	sdhC	Succinate dehydrogenase cytochrome b-556 subunit	-2.00666	-4.0185	0.998295	1846.52	2856.69	6599.44	12300.4	2351.6	9449.92
BCAN_A1949		Acetyltransferase, GNAT family	0.326097	1.25362	0.0795789	2840.67	2305.29	1937.93	2166.96	2572.98	2052.44
BCAN_A1950	leuC	3-isopropylmalate dehydratase large subunit	-1.05932	-2.08395	0.496823	1909.73	1756.53	4035.54	3604.76	1833.13	3820.15
BCAN_A1951	rplS	LSU ribosomal protein L19p	-0.968023	-1.95616	0.263229	3680.09	5673.29	9246.33	9050.35	4676.69	9148.34
BCAN_A1952		Cytosine/purine/uracil/thiamine/allantoin permease family protein	2.28656	4.87891	0.999918	4615.07	3374.93	763.812	873.848	3995	818.83
BCAN_A1953		membrane protein, putative	0.157703	1.11551	0.0879577	293.986	374.643	310.548	288.845	334.314	299.697
BCAN_A1954		hypothetical protein	-0.185478	-1.13719	0.0605994	147.855	220.496	253.293	165.593	184.175	209.443
BCAN_A1955		Antibiotic biosynthesis monooxygenase	0.00819864	1.0057	0.0911619	453.094	342.895	366.038	425.44	397.994	395.739
BCAN_A1956		(AF179595) Vco33	-0.397307	-1.31705	0.130994	440.241	338.093	570.801	454.301	389.167	512.551
BCAN_A1957		Transcriptional regulator, ArsR family	0.537852	1.45181	0.174628	962.515	734.683	385.746	783.277	848.599	584.511
BCAN_A1958	trmD	tRNA (Guanine37-N1) -methyltransferase	-0.67206	-1.59335	0.239721	419.418	548.94	909.433	633.498	484.179	771.465
BCAN_A1959	rimM	16S rRNA processing protein RimM	-0.251645	-1.19056	0.0841389	1462.61	1583.73	1915.6	1711.26	1523.17	1813.43
BCAN_A1960	xerC	Tyrosine recombinase XerC	0.112591	1.08117	0.0661438	250.474	211.616	191.734	235.664	231.045	213.699
BCAN_A1961		hypothetical protein	1.88879	3.70324	0.997271	3272.34	2271.21	731.806	765.141	2771.78	748.474
BCAN_A1962	lpdA	Dihydrolipoamide dehydrogenase of 2-oxoglutarate dehydrogenase	-0.0282041	-1.01974	0.0332159	6841.96	5986.75	6338.29	6743.68	6414.36	6540.99
BCAN_A1963		hypothetical protein	-0.079814	-1.05688	0.0533785	3385.88	2639.09	2887.31	3480.37	3012.49	3183.84
BCAN_A1964		L-lysine permease	-0.486251	-1.4008	0.140906	967.987	1018.49	1658.25	1124.41	993.241	1391.33
BCAN_A1966		Dihydrolipoamide succinyltransferase component (E2) of 2-oxoglutarate dehydrogenase complex	-0.194599	-1.14441	0.0677553	2099.99	2201.69	2862.57	2060.3	2150.84	2461.44
BCAN_A1967	sucA	2-oxoglutarate dehydrogenase E1 component	0.155852	1.11408	0.0432666	4791.29	5145.25	5614.26	3304.81	4968.27	4459.53
BCAN_A1969		Succinyl-CoA ligase [ADP-forming] alpha chain	0.263381	1.20029	0.0340233	8178.78	9452.54	10457.9	4231.33	8815.66	7344.62
BCAN_A1970	sucC	Succinyl-CoA ligase [ADP-forming] beta chain	0.109241	1.07866	0.0254883	10248.3	10459.2	14198.9	4998.5	10353.7	9598.71
BCAN_A1971	mdh	Malate dehydrogenase	-0.2723	-1.20773	0.0373942	6053.27	6889.87	11089.3	4542.53	6471.57	7815.92
BCAN_A1973		ATPase	0.262022	1.19916	0.111135	541.372	684.609	513.163	509.205	612.99	511.184
BCAN_A1974		lipoprotein Omp19	-0.874949	-1.83394	0.36852	865.116	1016.01	1842.88	1607	940.563	1724.94
BCAN_A1976		Diaminopimelate epimerase	0.793389	1.73314	0.258132	2518.68	2601.76	1503.84	1450.6	2560.22	1477.22
BCAN_A1977		MiaB family protein, possibly involved in tRNA or rRNA modification	-0.571017	-1.48557	0.150641	1333.03	1388.59	2002.99	2040.17	1360.81	2021.58
BCAN_A1978	ftsY	Signal recognition particle receptor protein FtsY (=alpha subunit)	-0.359646	-1.28311	0.123192	662.903	744.997	959.431	847.062	703.95	903.246
BCAN_A1979	ispZ	Probable intracellular septation protein	0.258607	1.19632	0.110683	665.977	660.159	577.737	530.773	663.068	554.255
BCAN_A1980	gloB	Hydroxyacylglutathione hydrolase	0.666251	1.58694	0.174332	2745.54	2554.69	1627.83	1712.06	2650.11	1669.95
BCAN_A1981		hypothetical protein	-0.532126	-1.44606	0.151873	1155.73	950.648	1406.03	1639.92	1053.19	1522.97
BCAN_A1982		hypothetical protein	-2.27432	-4.83769	0.999912	784.396	529.482	3373.94	2982.2	656.939	3178.07
BCAN_A1983		5-methyl-dCTP pyrophosphohydrolase	-0.55303	-1.46716	0.169911	717.988	948.169	1175.62	1268.9	833.078	1222.26
BCAN_A1984		Acetyltransferase, GNAT family	-0.105955	-1.07621	0.0980472	556.823	601.986	583.857	663.261	579.404	623.559
BCAN_A1985	argJ	Glutamate N-acetyltransferase / N-acetylglutamate synthase	0.438276	1.35498	0.104697	2431.06	2125.3	1736.69	1625.99	2278.18	1681.34
BCAN_A1989		Protein export cytoplasm protein SecA ATPase RNA helicase	-0.70199	-1.62675	0.150287	2208.16	3339.73	5298.39	3726.62	2773.94	4512.51
BCAN_A1991		Mlr3471 protein	-0.52695	-1.44088	0.122419	202.704	198.578	268.597	309.603	200.641	289.1
BCAN_A1992		INTEGRAL MEMBRANE PROTEIN	-0.702164	-1.62694	0.183022	2331.53	1376.5	2491.93	3540.83	1854.02	3016.38
BCAN_A1993		hypothetical protein	-0.609514	-1.52575	0.107937	3580.03	2888.95	3776.54	6093.49	3234.49	4935.01
BCAN_A1998		amino acid ABC transporter, periplasmic amino acid-binding protein	-0.557911	-1.47214	0.137881	221.236	202.165	467.921	155.383	211.7	311.652
BCAN_A1999		Amino acid ABC transporter, permease protein	0.375139	1.29696	0.0605475	176.353	203.371	145.041	147.738	189.862	146.389
BCAN_A2000		Glutamate transport membrane-spanning protein	0.656594	1.57636	0.176932	372.358	290.998	225.677	195.139	331.678	210.408
BCAN_A2001	occP	ASPARAGINE TRANSPORT ATP-BINDING PROTEIN	0.616906	1.53358	0.0893853	205.112	186.329	124.549	130.697	195.72	127.623
BCAN_A2002	pah	arginase family protein	0.757909	1.69104	0.295452	796.821	610.124	419.667	412.333	703.472	416
BCAN_A2003	aspA	Aspartate ammonia-lyase	0.518519	1.43248	0.143312	431.765	307.15	253.141	262.687	369.458	257.914
BCAN_A2004	bztD	ASPARAGINE TRANSPORT ATP-BINDING PROTEIN	0.322474	1.25047	0.0924811	314.763	273.28	233.274	236.982	294.021	235.128
BCAN_A2005	ansA	L-asparaginase	0.058196	1.04116	0.0927352	445.684	395.045	449.073	358.416	420.364	403.745
BCAN_A2005	ansA	L-asparaginase	0.240503	1.1814	0.043029	172.471	152.608	129.849	145.314	162.54	137.582
BCAN_A2006		Transcriptional regulator, GntR family	-0.154822	-1.11328	0.098369	756.672	704.431	711.827	914.795	730.552	813.311
BCAN_A2007	ansA	L-asparaginase	0.058196	1.04116	0.0927352	445.684	395.045	449.073	358.416	420.364	403.745
BCAN_A2008		D-galactonate transporter	-0.154457	-1.113	0.0979778	448.868	369.494	548.908	361.931	409.181	455.419
BCAN_A2011		Universal stress protein family	-1.15038	-2.21972	0.258828	15054.2	19302.5	13210.6	63051.7	17178.3	38131.1
BCAN_A2012	cysK	Cysteine synthase	-1.66667	-3.17482	0.952641	6296.46	6067.67	10803.2	28450.7	6182.06	19626.9
BCAN_A2014		3-hydroxybutyryl-CoA dehydrogenase	0.253672	1.19224	0.0667193	2398.26	3416.52	2282.08	2595.12	2907.39	2438.6
BCAN_A2015		Electron transfer flavoprotein, alpha subunit	-0.184321	-1.13628	0.040365	5076.03	5142.93	6045.93	5565.69	5109.48	5805.81
BCAN_A2016	etfB	Electron transfer flavoprotein, beta subunit	-0.0861088	-1.0615	0.0159208	19746.5	17294.3	19982.2	19336.6	18520.4	19659.4
BCAN_A2017		Queuosine Biosynthesis QueC ATPase	-0.561355	-1.47565	0.133924	180.792	223.43	267.413	329.079	202.111	298.246
BCAN_A2018		Queuosine biosynthesis QueD, PTPS-I	-0.621593	-1.53857	0.194075	280.815	306.652	400.637	503.224	293.734	451.931
BCAN_A2019		Queuosine Biosynthesis QueE Radical SAM	-0.357585	-1.28128	0.102064	244.408	254.01	302.999	335.614	249.209	319.307
BCAN_A2020		Cob(I)alamin adenosyltransferase PduO	-0.281948	-1.21584	0.0766837	158.201	248.329	234.621	259.653	203.265	247.137
BCAN_A2021		hypothetical protein	0.148939	1.10875	0.0969981	356.484	526.795	381.875	414.767	441.64	398.321
BCAN_A2022	vdlC	Oxidoreductase, short-chain dehydrogenase/reductase family	-0.213785	-1.15973	0.105551	489.639	498.107	536.395	609.119	493.873	572.757
BCAN_A2023	yihY	Ribonuclease BN	-0.333382	-1.25996	0.0838068	1646.25	2130.53	2478.25	2280.35	1888.39	2379.3
BCAN_A2024		Bll3966 protein	-0.435059	-1.35197	0.141067	407.47	402.559	524.822	570.31	405.015	547.566
BCAN_A2025		Thiol:disulfide oxidoreductase TlpA	-0.709277	-1.63498	0.203814	1817.48	1192.47	2484.15	2437.08	1504.98	2460.61
BCAN_A2026	argH	Argininosuccinate lyase	0.410633	1.32927	0.0203183	27072.1	27898.5	13631.9	27722.1	27485.3	20677
BCAN_A2027		hypothetical protein	-0.392239	-1.31243	0.102905	1292.86	1639.33	1378.85	2469.43	1466.09	1924.14
BCAN_A2028	lysA	Diaminopimelate decarboxylase	0.592595	1.50796	0.150835	2003.39	2613.7	1439.72	1622.1	2308.54	1530.91
BCAN_A2029		Methyl-accepting chemotaxis protein	0.780699	1.71796	0.288482	1666.68	1525.4	782.398	1075.66	1596.04	929.03
BCAN_A2030	hpt	Hypoxanthine-guanine phosphoribosyltransferase	0.972879	1.96275	0.346469	4158.52	6161.07	2777.12	2480.59	5159.79	2628.86
BCAN_A2031		SAM-dependent methyltransferase 2, in cluster with Hydroxyacylglutathione hydrolase	0.721542	1.64894	0.264286	666.752	524.977	381.539	341.183	595.864	361.361
BCAN_A2032	hisC	Biosynthetic Aromatic amino acid aminotransferase beta	-0.188628	-1.13968	0.0640571	2439.78	2303.4	2682	2723.71	2371.59	2702.85
BCAN_A2033		Cyclohexadienyl dehydrogenase	-0.868526	-1.8258	0.384575	689.093	667.606	1274.9	1202.16	678.349	1238.53
BCAN_A2034		hypothetical protein	0.244977	1.18507	0.108471	918.978	530.598	568.807	654.388	724.788	611.598
BCAN_A2036		CATION TRANSPORT PROTEIN CHAC	-1.65989	-3.15992	0.984522	346.323	407.794	1345.39	1037.56	377.058	1191.47
BCAN_A2038		Integral membrane protein YggT, involved in response to extracytoplasmic stress (osmotic shock)	-0.471411	-1.38647	0.143363	312.308	336.133	494.339	404.702	324.221	449.521
BCAN_A2039	ppa	Inorganic pyrophosphatase	-0.881616	-1.84244	0.128549	8999.91	10421.2	22023.2	13759	9710.54	17891.1
BCAN_A2040		1-acyl-sn-glycerol-3-phosphate acyltransferase	-0.0915757	-1.06553	0.0639822	1514.31	2838.91	2175.21	2463.28	2176.61	2319.25
BCAN_A2041		hypothetical protein	-0.0184738	-1.01289	0.0314185	7045.36	6924.26	6259.18	7890.48	6984.81	7074.83
BCAN_A2042		Cell division protein FtsX	0.660822	1.58098	0.162346	3176.51	2821.55	1816.27	1977.61	2999.03	1896.94
BCAN_A2043	ftsE	Cell division transporter, ATP-binding protein FtsE	0.182799	1.13508	0.0663391	2051.9	2951.37	2208.71	2199.14	2501.64	2203.92
BCAN_A2045		hypothetical protein	-1.25665	-2.3894	0.792871	1055.6	934.685	1790.21	2965.38	995.141	2377.79
BCAN_A2047	aqpZ	Aquaporin Z	-0.354287	-1.27835	0.106818	1319.07	989.142	1519.64	1431.07	1154.11	1475.36
BCAN_A2048		outer membrane lipoprotein carrier protein LolA	-0.0583688	-1.04129	0.0927851	1015.33	601.879	646.434	1037.55	808.605	841.99
BCAN_A2049		Exodeoxyribonuclease III	-0.459829	-1.37538	0.142483	344.237	340.404	500.857	440.784	342.32	470.82
BCAN_A2050		cAMP-binding proteins - catabolite gene activator and regulatory subunit of cAMP-dependent protein kinases	0.262844	1.19984	0.0952611	1561.78	1202.58	1203.54	1100.4	1382.18	1151.97
BCAN_A2051		DNA-binding response regulator	-0.528804	-1.44273	0.0969236	3330.7	2239.49	4740.64	3295.64	2785.09	4018.14
BCAN_A2052		hypothetical protein	-0.258929	-1.19659	0.0841954	254.751	215.345	226.629	335.884	235.048	281.256
BCAN_A2054		intimin/invasin family protein	0.0568416	1.04019	0.0783741	1547.05	1343.21	1190.97	1587.63	1445.13	1389.3
BCAN_A2055		hypothetical protein	0.560493	1.47477	0.180188	1065.5	924.427	863.082	486.228	994.963	674.655
BCAN_A2057		hypothetical protein	-0.0888109	-1.06349	0.0445655	147.179	168.594	155.464	180.359	157.887	167.911
BCAN_A2060		Putative preQ0 transporter	-1.32796	-2.51047	0.872635	373.69	670.115	1390.44	1230	521.902	1310.22
BCAN_A2061	rpmB	LSU ribosomal protein L28p	-1.51144	-2.85094	0.873909	4292.4	7283.1	19809.5	13191.6	5787.75	16500.5
BCAN_A2062		hypothetical protein	-0.0150536	-1.01049	0.0652071	2620.57	1527.81	1898.96	2292.93	2074.19	2095.95
BCAN_A2063		Transcriptional regulator, MerR family	-2.2811	-4.8605	0.99963	104.377	95.0449	641.284	328.004	99.7107	484.644
BCAN_A2064		Lead, cadmium, zinc and mercury transporting ATPase; Copper-translocating P-type ATPase	-1.51835	-2.86463	0.95488	217.364	349.624	1049.85	574.36	283.494	812.106
BCAN_A2065		hypothetical protein	-0.823897	-1.77018	0.31596	953.566	1079.93	1899.71	1699.95	1016.75	1799.83
BCAN_A2066		hypothetical protein	-0.428196	-1.34555	0.110416	1295.05	1570.7	2206.79	1649.23	1432.88	1928.01
BCAN_A2067	cobT	Aerobic cobaltochelatase CobT subunit	0.44468	1.36101	0.104131	2324.19	2422.39	1648.54	1838.99	2373.29	1743.77
BCAN_A2068	cobS	Aerobic cobaltochelatase CobS subunit	0.314998	1.24401	0.0389557	9114.05	7247.82	6387.8	6764.72	8180.94	6576.26
BCAN_A2070		hypothetical with DnaJ-like domain	0.852501	1.80563	0.188518	8674.24	6708.98	3846.68	4672.91	7691.61	4259.8
BCAN_A2072		Cell division protein BolA	-0.0149173	-1.01039	0.0945822	677.656	717.679	733.88	675.957	697.667	704.919
BCAN_A2073		Co2 transporter containing CBS domains	-0.0598519	-1.04236	0.0940326	509.16	347.976	447.002	446.441	428.568	446.721
BCAN_A2074	aroB	3-dehydroquinate synthase	0.919983	1.89209	0.312561	4490.5	4202.23	2414.02	2180.22	4346.36	2297.12
BCAN_A2075	aroK	Shikimate kinase I	0.703771	1.62876	0.241253	1339.43	1450.03	924.044	788.589	1394.73	856.317
BCAN_A2076		hypothetical protein	0.437786	1.35452	0.0882255	334.326	144.644	153.805	199.803	239.485	176.804
BCAN_A2077	xerD	Tyrosine recombinase XerD	0.136877	1.09952	0.0932942	424.835	362.61	344.821	371.349	393.722	358.085
BCAN_A2078	accA	Acetyl-coenzyme A carboxyl transferase alpha chain	-2.17449	-4.51425	0.999785	444.917	493.414	2334.37	1901.49	469.165	2117.93
BCAN_A2079		probable exported protein STY0357	0.249398	1.18871	0.0318682	10055.3	8772.02	5202.67	10635.8	9413.68	7919.24
BCAN_A2081		Cobalamin synthesis protein/P47K family protein	0.165805	1.12179	0.0933618	1205.33	922.553	756.756	1140.1	1063.94	948.428
BCAN_A2082		D-alanyl-D-alanine carboxypeptidase	0.342231	1.26772	0.0573953	5038.51	4609.61	3042.09	4568.54	4824.06	3805.32
BCAN_A2083		Catalyzes the cleavage of p-aminobenzoyl-glutamate to p-aminobenzoate and glutamate, subunit A	0.598262	1.51389	0.10662	5395.01	4125.5	2869.26	3419.51	4760.26	3144.39
BCAN_A2086	gdhII	3-oxoacyl-[acyl-carrier protein] reductase	-0.0387694	-1.02724	0.093645	889.022	624.2	660.012	894.425	756.611	777.219
BCAN_A2087		Gfa-like protein	0.835403	1.78436	0.361981	1087.87	727.169	708.807	308.387	907.518	508.597
BCAN_A2088		hypothetical protein	1.54601	2.92009	0.960128	3764.07	2274.67	1537.43	530.568	3019.37	1034
BCAN_A2090		3-oxoacyl-[acyl-carrier protein] reductase	0.423398	1.34108	0.0431273	127.96	176.343	110.026	116.882	152.152	113.454
BCAN_A2092		L-sorbosone dehydrogenase, NAD(P) dependent	0.555863	1.47005	0.130418	299.329	285.972	207.901	190.249	292.65	199.075
BCAN_A2093		3-hydroxybutyryl-CoA dehydratase	0.264341	1.20109	0.0901887	276.176	339.237	257.531	254.849	307.707	256.19
BCAN_A2095		GLUCOSE-FRUCTOSE OXIDOREDUCTASE	1.08663	2.12378	0.639213	935.067	1271.04	744.019	294.745	1103.05	519.382
BCAN_A2096	ascG	Transcriptional regulator, LacI family	1.43402	2.70199	0.92635	1963.93	2094.54	1005.52	496.514	2029.24	751.015
BCAN_A2097		Conserved hypothetical protein potentially related to ribose or hydroxymethylpyrimidine metabolism	-0.569831	-1.48435	0.134816	174.254	223.153	326.541	263.351	198.704	294.946
BCAN_A2098	luxA	Alkanal monooxygenase alpha chain	-1.17153	-2.25251	0.734936	457.169	408.482	1042.88	907.002	432.826	974.943
BCAN_A2100		ABC TRANSPORTER SUBSTRATE-BINDING PROTEIN	-0.740721	-1.67101	0.126765	3864.31	5352.85	7775.21	7626.76	4608.58	7700.99
BCAN_A2101		ABC transporter permease protein	0.407516	1.3264	0.13583	571.558	1008.67	710.241	481.123	790.113	595.682
BCAN_A2102		ABC transporter ATP-binding protein	0.154388	1.11295	0.0985816	363.278	576.384	493.182	351.116	469.831	422.149
BCAN_A2103	holA	DNA polymerase III delta subunit	0.746777	1.67804	0.219439	383.149	289.445	181.332	219.49	336.297	200.411
BCAN_A2104		Chromosome (plasmid) partitioning protein ParB / Stage 0 sporulation protein J	0.654501	1.57407	0.135888	3768.6	4502.32	2736.42	2518.06	4135.46	2627.24
BCAN_A2105		Chromosome (plasmid) partitioning protein ParA / Sporulation initiation inhibitor protein Soj	0.498738	1.41298	0.0659261	6971.95	6519.22	4396.97	5151.08	6745.59	4774.02
BCAN_A2106	gidB	rRNA small subunit methyltransferase, glucose inhibited division protein GidB	0.286571	1.21974	0.113757	652.527	826.456	670.158	542.384	739.492	606.271
BCAN_A2107	gidA	tRNA uridine 5-carboxymethylaminomethyl modification enzyme GidA	-0.327335	-1.25469	0.0952372	1415.97	1392.67	1711.19	1812.79	1404.32	1761.99
BCAN_A2108	trmE	GTPase and tRNA-U34 5-formylation enzyme TrmE	-0.602324	-1.51816	0.141521	172.914	209.103	320.826	259.136	191.008	289.981
BCAN_A2109		Thymidylate kinase	0.527149	1.44108	0.164961	525.925	488.383	285.184	418.669	507.154	351.927
BCAN_A2110	rho	Transcription termination factor Rho	0.312349	1.24173	0.0619879	2871.95	4894.1	3825.15	2429.08	3883.02	3127.11
BCAN_A2111		Hypothetical membrane protein, possible involvement in cytochrome functioning/assembly	0.0569997	1.0403	0.0407654	5043.03	4683.78	4401.89	4948.12	4863.41	4675
BCAN_A2112	hemE	Uroporphyrinogen III decarboxylase	0.781464	1.71887	0.126575	11434.2	8227.05	5888.42	5550.02	9830.62	5719.22
BCAN_A2113		ATP/GTP-binding protein	1.29987	2.46206	0.852841	1302.38	1138.5	443.566	547.83	1220.44	495.698
BCAN_A2114	maf	Septum formation protein Maf	0.893739	1.85799	0.405886	1604.35	1095.91	785.625	667.706	1350.13	726.665
BCAN_A2115	aroE	Shikimate 5-dehydrogenase I alpha	1.10608	2.15259	0.591941	3047.24	2891.59	1545.91	1213.01	2969.42	1379.46
BCAN_A2116	coaE	Dephospho-CoA kinase	0.675222	1.59684	0.205004	2012.85	1717.61	1091.78	1244.37	1865.23	1168.07
BCAN_A2117	dnaQ	DNA polymerase III epsilon subunit	0.248105	1.18765	0.0923218	1418.28	1441.03	1122.41	1285.13	1429.65	1203.77
BCAN_A2118	secB	Protein export cytoplasm chaperone protein (SecB, maintains protein to be exported in unfolded state)	-2.05942	-4.16819	0.99931	1135.77	770.904	5246.35	2701.01	953.337	3973.68
BCAN_A2119	fxsA	FxsA protein	-0.41416	-1.33252	0.0255509	15332.4	14962.4	18477.7	21890.8	15147.4	20184.3
BCAN_A2120		Transporter	-1.152	-2.22222	0.54703	3118.62	2726.52	7071.76	5917.41	2922.57	6494.58
BCAN_A2121		Membrane-bound lytic murein transglycosylase A precursor	-0.266383	-1.20279	0.101616	867.618	1047.24	1176.1	1127.07	957.431	1151.59
BCAN_A2122		SMR/MUTS FAMILY PROTEIN	-0.316955	-1.2457	0.117133	568.473	751.953	825.009	819.844	660.213	822.426
BCAN_A2123		Transcriptional regulator, XRE family	-0.067838	-1.04814	0.0902772	301.744	426.412	384.64	378.573	364.078	381.607
BCAN_A2124		Mll5001 protein	-0.685093	-1.60781	0.245571	247.008	579.908	787.214	542.307	413.458	664.76
BCAN_A2126	hslV	ATP-dependent protease HslV	-1.86327	-3.63831	0.995283	1738.18	1659.51	8673.21	3688.65	1698.85	6180.93
BCAN_A2127	hisB	Imidazoleglycerol-phosphate dehydratase	-0.692096	-1.61563	0.201881	1221.77	1525.68	2558.28	1880.59	1373.73	2219.43
BCAN_A2128		hypothetical protein	-0.693854	-1.6176	0.227764	844.083	1095.28	1734.19	1402.92	969.682	1568.56
BCAN_A2129	hisH	Imidazole glycerol phosphate synthase amidotransferase subunit	-0.252012	-1.19087	0.109876	368.359	646.154	632.447	575.703	507.257	604.075
BCAN_A2130	hisA	Phosphoribosylformimino-5-aminoimidazole carboxamide ribotide isomerase	-0.328783	-1.25595	0.112062	269.962	388.382	468.544	358.307	329.172	413.425
BCAN_A2131	hisF	Imidazole glycerol phosphate synthase cyclase subunit	-0.257867	-1.19571	0.109497	543.825	734.788	884.768	644.082	639.307	764.425
BCAN_A2132	hisE	Phosphoribosyl-ATP pyrophosphatase	-1.11508	-2.16608	0.671037	345.057	469.788	1017.87	747.149	407.422	882.507
BCAN_A2133	coaA	Pantothenate kinase	-0.0263788	-1.01845	0.0957049	436.836	620.03	544.019	532.349	528.433	538.184
BCAN_A2134		Hypothetical protein YaeJ with similarity to translation release factor	0.379388	1.30079	0.0503345	130.44	207.399	127.12	132.598	168.919	129.859
BCAN_A2137		DNA-binding response regulator ChvI	0.297166	1.22873	0.0461715	7090.19	4946.44	5178.31	4617.7	6018.32	4898
BCAN_A2138	chvG	Sensor histidine kinase ChvG	0.877682	1.83742	0.352271	2556.24	1690.04	1069.08	1241.92	2123.14	1155.5
BCAN_A2139	hprK	Serine kinase of the HPr protein, regulates carbohydrate metabolism	0.647977	1.56697	0.222666	953.296	1010.93	598.857	654.665	982.115	626.761
BCAN_A2140		PTS system permease (IIAMan), nitrogen regulatory IIA protein	-0.121469	-1.08784	0.0554466	3385.49	2371.14	2334.51	3927.79	2878.31	3131.15
BCAN_A2141		Phosphocarrier protein, nitrogen regulation associated	-0.136257	-1.09905	0.0730511	1860.75	1581.45	1704.03	2079.11	1721.1	1891.57
BCAN_A2143		Adenosylhomocysteinase	-1.00382	-2.0053	0.420997	2574.39	1349.75	4395.35	3473.71	1962.07	3934.53
BCAN_A2144		sensor	1.1323	2.19207	0.688173	1452.56	1206.18	609.075	603.81	1329.37	606.443
BCAN_A2145		ATPase YjeE, predicted to have essential role in cell wall biosynthesis / COG3178: Predicted phosphotransferase related to Ser/Thr protein kinases	1.01009	2.01404	0.547364	1023.91	1203.03	544.786	560.919	1113.47	552.852
BCAN_A2146		nucleotidyltransferase	0.888505	1.85126	0.315941	3233.58	3305.28	1682.73	1849.39	3269.43	1766.06
BCAN_A2147	addB	ATP-dependent nuclease subunit B	0.407055	1.32598	0.0873168	248.084	244.635	161.606	209.983	246.359	185.795
BCAN_A2148	addA	ATP-dependent nuclease subunit A	0.0921524	1.06596	0.0967866	640.411	745.877	604.72	695.788	693.144	650.254
BCAN_A2149	trx	CBSS-272943.3.peg.263: thioredoxin	-0.366439	-1.28917	0.0310447	11802.2	8668.47	13681.1	12708.9	10235.3	13195
BCAN_A2150	folC	Dihydrofolate synthase / Folylpolyglutamate synthase	1.29598	2.45544	0.84001	1544.86	2267.46	803.622	748.979	1906.16	776.301
BCAN_A2151		Acetyl-coenzyme A carboxyl transferase beta chain	0.679518	1.60161	0.089953	9059.02	10192.2	6478.12	5541.83	9625.6	6009.97
BCAN_A2152	trpA	Tryptophan synthase alpha chain	1.2806	2.4294	0.817839	1961.14	2636.69	969.234	923.344	2298.91	946.289
BCAN_A2153		hypothetical protein	1.29044	2.44603	0.832967	640.149	794.918	242.884	343.809	717.534	293.346
BCAN_A2154	trpB	Tryptophan synthase beta chain	0.885027	1.8468	0.321256	2716.49	3348.05	1730.87	1552.95	3032.27	1641.91
BCAN_A2155	trpF	Phosphoribosylanthranilate isomerase	1.30671	2.47377	0.848112	1723.76	2154.72	561.137	1006.71	1939.24	783.921
BCAN_A2156		hypothetical protein	2.48288	5.59012	0.999985	7297.14	8539.65	1491.74	1341.26	7918.39	1416.5
BCAN_A2157		Zinc metalloprotease	2.48168	5.58549	0.999978	14829.2	15664.3	2699.04	2760.37	15246.7	2729.71
BCAN_A2158		hypothetical protein	-2.9942	-7.96791	1	3384.87	2638.71	21837.4	26158	3011.79	23997.7
BCAN_A2159		Benzoate transport protein	-0.332777	-1.25944	0.117341	405.199	348.349	476.133	472.912	376.774	474.522
BCAN_A2161		Translation initiation factor 3	0.633244	1.55105	0.0820163	8153.04	9425	6290.1	5042.91	8789.02	5666.5
BCAN_A2162	nccN	NICKEL-COBALT-CADMIUM RESISTANCE PROTEIN NCCN	0.873684	1.83234	0.393079	783.517	1521.98	723.122	535.109	1152.75	629.116
BCAN_A2163	rpmI	LSU ribosomal protein L35p	-0.84691	-1.79864	0.0780312	17345.8	17057.1	35579.5	26299	17201.4	30939.3
BCAN_A2164	rplT	LSU ribosomal protein L20p	-1.12913	-2.18727	0.40038	5720.76	6163.73	14906.2	11088.4	5942.25	12997.3
BCAN_A2166		Phenylalanyl-tRNA synthetase alpha chain	-0.409226	-1.32797	0.11282	1309.05	1199.84	1925.46	1406.27	1254.44	1665.87
BCAN_A2167	pheT	Phenylalanyl-tRNA synthetase beta chain	0.0499961	1.03526	0.0797529	1352.13	1396.15	1567.26	1087.42	1374.14	1327.34
BCAN_A2169		oxidoreductase, Gfo/Idh/MocA family	0.0722241	1.05134	0.0852135	1127.68	1221.41	1153.93	1080.45	1174.54	1117.19
BCAN_A2170	dnaK	Chaperone protein DnaK	-2.53454	-5.79393	0.999986	3259.74	2920.26	22368	13438.5	3090	17903.3
BCAN_A2171	dnaJ	Chaperone protein DnaJ	-1.79298	-3.4653	0.992079	1562.06	1569.29	5685.4	5165.67	1565.68	5425.53
BCAN_A2172		Phosphatidylethanolamine N-methyltransferase @ Phosphatidyl-N-methylethanolamine N-methyltransferase @ Phosphatidyl-N-dimethylethanolamine N-methyltransferase	-0.15661	-1.11466	0.043402	4982.22	3898.55	4444.9	5454.19	4440.39	4949.54
BCAN_A2173	pyrF	Orotidine 5'-phosphate decarboxylase	0.548458	1.46252	0.179546	778.423	566.36	436.232	483.264	672.391	459.748
BCAN_A2174		hypothetical protein	0.24857	1.18803	0.0892224	1806.36	1320.71	1615.8	1016.35	1563.53	1316.07
BCAN_A2175		GLUCONOLACTONASE	0.587396	1.50253	0.132121	3585.59	2397.62	1766.85	2215.23	2991.61	1991.04
BCAN_A2176	gshB	Glutathione synthetase	-1.02167	-2.03027	0.55877	526.438	664.645	1494.57	923.657	595.542	1209.11
BCAN_A2177		MG(2+) CHELATASE FAMILY PROTEIN / ComM-related protein	0.859647	1.81459	0.304786	339.936	389.08	148.259	253.493	364.508	200.876
BCAN_A2179	rlpA	Rare lipoprotein A	-0.795913	-1.73618	0.241884	1757.39	1794.88	3197.13	2970.24	1776.14	3083.69
BCAN_A2180		hypothetical protein	-2.20205	-4.60132	0.99978	1545.19	1154.8	5828.29	6595.26	1350	6211.77
BCAN_A2181		Similar to hypothetical protein DUF454	-0.654573	-1.57415	0.216129	877.64	747.546	1197.29	1360.99	812.593	1279.14
BCAN_A2182		Phosphate ABC transporter, periplasmic phosphate-binding protein PstS	0.513993	1.428	0.106616	4314.44	1954.19	2168.37	2221.43	3134.31	2194.9
BCAN_A2183	pstC	Phosphate transport system permease protein PstC	1.07514	2.10692	0.603504	2078.98	1432.21	789.004	877.5	1755.6	833.252
BCAN_A2184	pstA	Phosphate transport system permease protein PstA	0.163661	1.12013	0.0698443	2617.73	1742.38	1986.7	1905.81	2180.05	1946.25
BCAN_A2185	pstB	Phosphate transport ATP-binding protein PstB	0.0178147	1.01242	0.0624275	2606.18	1962.9	1910.46	2602.54	2284.54	2256.5
BCAN_A2186	phoU	Phosphate transport system regulatory protein PhoU	-0.353744	-1.27787	0.112667	1179.44	785.829	1255.38	1255.99	982.636	1255.68
BCAN_A2187	phoB	Phosphate regulon transcriptional regulatory protein PhoB (SphR)	-0.163006	-1.11962	0.101043	654.663	567.019	593.119	774.698	610.841	683.908
BCAN_A2189		spore-cortex-lytic enzyme prepeptide precursor	0.776983	1.71354	0.180618	5946.3	4190.89	3186.35	2729.57	5068.6	2957.96
BCAN_A2190		lipoprotein, putative	0.176048	1.12978	0.031189	7035.18	9874.97	5927.49	9040.1	8455.08	7483.79
BCAN_A2192		Non-specific DNA-binding protein Dps / Iron-binding ferritin-like antioxidant protein / Ferroxidase	0.396038	1.31589	0.0108971	60427.1	62744.1	47810.5	45792.6	61585.6	46801.5
BCAN_A2193		Inactive homolog of metal-dependent proteases, putative molecular chaperone	-0.194065	-1.14398	0.0782476	217.408	256.249	283.307	258.548	236.829	270.928
BCAN_A2194	rimI	Ribosomal-protein-S18p-alanine acetyltransferase	0.444515	1.36086	0.136827	460.546	438.826	391.726	269.16	449.686	330.443
BCAN_A2195	plsC	1-acyl-sn-glycerol-3-phosphate acyltransferase	0.610042	1.5263	0.202358	530.059	631.555	372.096	388.967	580.807	380.532
BCAN_A2196		tRNA-i(6)A37 methylthiotransferase	-0.357022	-1.28078	0.0979015	198.071	271.93	323.875	278.093	235.001	300.984
BCAN_A2197		Phosphate starvation-inducible ATPase PhoH with RNA binding motif	1.85177	3.60943	0.996035	3964.95	2847.54	703.24	1184.18	3406.25	943.708
BCAN_A2198		metal-dependent hydrolase	0.296391	1.22807	0.0439841	5906.65	7046.87	4634.98	5912.9	6476.76	5273.94
BCAN_A2199	tlyC	Magnesium and cobalt efflux protein CorC	0.308672	1.23857	0.0678723	3462.01	3095.46	2556.39	2738.01	3278.73	2647.2
BCAN_A2200	lnt	Apolipoprotein N-acyltransferase / Copper homeostasis protein CutE	1.30863	2.47705	0.855556	872.592	890.375	320.116	391.603	881.483	355.859
BCAN_A2201		Transcriptional regulator, Cro/CI family	-0.81567	-1.76012	0.337861	432.433	299.975	753.437	535.685	366.204	644.561
BCAN_A2202	metK	S-adenosylmethionine synthetase	-0.447686	-1.36385	0.0844668	2875.64	2417.61	4521.24	2697.96	2646.62	3609.6
BCAN_A2203	trmB	tRNA(m7G46)-methyltransferase	-0.191488	-1.14194	0.0852078	271.994	264.273	406.203	206.183	268.134	306.193
BCAN_A2204		COG0779: clustered with transcription termination protein NusA	-0.169922	-1.125	0.0991593	525.912	952.517	982.464	680.766	739.215	831.615
BCAN_A2205	nusA	Transcription termination protein NusA	-0.786279	-1.72462	0.264627	1121.91	1486.99	3037.51	1461.85	1304.45	2249.68
BCAN_A2206		COG2740: Predicted nucleic-acid-binding protein implicated in transcription termination / ribosomal protein L7Ae family protein	-0.427477	-1.34488	0.104549	1327.52	1907.11	2150.19	2199.99	1617.31	2175.09
BCAN_A2207	infB	Translation initiation factor 2	-0.290108	-1.22273	0.090177	1228.69	1631.91	1987.73	1510.01	1430.3	1748.87
BCAN_A2208	rbfA	Ribosome-binding factor A	1.14677	2.21418	0.577065	2771.45	7353.23	3029.3	1543.34	5062.34	2286.32
BCAN_A2209	truB	tRNA pseudouridine synthase B ## tRNA Psi55	0.201116	1.14959	0.103283	502.216	1014.39	799.484	519.776	758.302	659.63
BCAN_A2210	rpsO	SSU ribosomal protein S15p (S13e)	-0.179575	-1.13255	0.00853348	42495.4	49176.3	60016.1	43806.8	45835.9	51911.5
BCAN_A2211	pnp	Polyribonucleotide nucleotidyltransferase	0.133162	1.0967	0.0308894	6295.46	9803.6	8216.72	6462.89	8049.53	7339.81
BCAN_A2213		Enoyl-[acyl-carrier-protein] reductase [NADH]	0.823893	1.77018	0.250337	3077.1	3943.85	2423.29	1542.95	3510.47	1983.12
BCAN_A2214		3-oxoacyl-[acyl-carrier-protein] synthase, KASI	0.829677	1.77729	0.156984	8827.97	9563.41	5173.5	5174.51	9195.69	5174
BCAN_A2215	fabA	3-hydroxydecanoyl-[acyl-carrier-protein] dehydratase	-0.524928	-1.43886	0.0987198	2580.49	2724.27	3923.47	3709.36	2652.38	3816.41
BCAN_A2216	fur	Iron-responsive regulator Irr	-3.01625	-8.0906	1	537.773	234.637	3388.55	2860.72	386.205	3124.63
BCAN_A2217		Methionine ABC transporter substrate-binding protein	-1.68774	-3.22152	0.981847	1453.58	1847.07	3530.18	7102.91	1650.32	5316.55
BCAN_A2218		hypothetical protein	-0.788815	-1.72765	0.30605	786.867	780.399	1052.74	1654.96	783.633	1353.85
BCAN_A2219	gyaR	Glyoxylate reductase / Glyoxylate reductase / Hydroxypyruvate reductase	0.12263	1.08872	0.0724559	2016.28	1748.49	1506.41	1951.58	1882.39	1728.99
BCAN_A2220	acoC	Alpha/beta hydrolase fold	0.800399	1.74158	0.328987	993.035	1014.64	432.772	720.015	1003.84	576.393
BCAN_A2221		NLP/P60 family lipoprotein	1.15061	2.22007	0.6579	2594.96	2943.35	914.684	1579.97	2769.16	1247.33
BCAN_A2222		Transcriptional regulator, MarR family	-0.109208	-1.07864	0.0945455	791.219	800.094	1015.8	700.651	795.657	858.224
BCAN_A2223	pepB	Peptidase B	-0.617935	-1.53468	0.210261	506.089	419.97	777.136	644.065	463.029	710.6
BCAN_A2224		pilus biosythesis protein-related protein	-1.62293	-3.07999	0.945528	107.691	132.557	315.38	424.582	120.124	369.981
BCAN_A2225	mutM	Formamidopyrimidine-DNA glycosylase	-0.631748	-1.54944	0.183364	280.577	211.675	307.073	455.641	246.126	381.357
BCAN_A2226		Enoyl-CoA hydratase [branched-chain amino acid degradation]	-1.68333	-3.21169	0.986563	741.775	688.883	2456.73	2138.1	715.329	2297.41
BCAN_A2227	rpsT	SSU ribosomal protein S20p	-1.43815	-2.70974	0.86974	2773.65	3057.17	7572.76	8227.23	2915.41	7900
BCAN_B0003	repC	Plasmid replication protein RepC	1.19282	2.286	0.756176	1154.81	712.914	490.667	326.363	933.864	408.515
BCAN_B0008		Inosine-uridine preferring nucleoside hydrolase	-0.0595503	-1.04214	0.0942149	781.779	706.874	729.746	821.64	744.326	775.693
BCAN_B0009		Ribose ABC transport system, permease protein RbsC	0.471726	1.38677	0.0479644	139.886	172.857	118.67	106.849	156.372	112.76
BCAN_B0013		hypothetical protein	-0.253598	-1.19218	0.0960287	326.728	257.923	278.9	418.108	292.326	348.504
BCAN_B0014	entD	4'-phosphopantetheinyl transferase entD; Holo-[acyl-carrier protein] synthase, alternative	0.124962	1.09048	0.0153085	85.9969	116.669	101.662	84.1889	101.333	92.9253
BCAN_B0015		2,3-dihydro-2,3-dihydroxybenzoate dehydrogenase	1.2097	2.31289	0.641942	296.739	410.405	174.585	131.156	353.572	152.87
BCAN_B0016	phzD	Isochorismatase of siderophore biosynthesis	0.795416	1.73558	0.186428	246.84	256.959	181.788	108.489	251.9	145.139
BCAN_B0017	entE	2,3-dihydroxybenzoate-AMP ligase	1.04244	2.05971	0.455356	413.364	279.774	194.578	141.944	346.569	168.261
BCAN_B0019	tycC	Amide synthase component of siderophore synthetase	1.33283	2.51896	0.87517	1329.54	692.33	529.339	273.323	1010.93	401.331
BCAN_B0020		COG2041: Sulfite oxidase and related enzymes	-0.142741	-1.104	0.0717432	242.51	211.274	232.871	268.107	226.892	250.489
BCAN_B0021		Thiosulfate reductase cytochrome B subunit (membrane anchoring protein)	-0.419097	-1.33709	0.139496	461.218	540.692	822.775	516.87	500.955	669.823
BCAN_B0022		hypothetical protein	-0.378786	-1.30025	0.127311	458.594	330.182	828.014	197.59	394.388	512.802
BCAN_B0023		RNA polymerase sigma-70 factor, ECF subfamily	0.862249	1.81787	0.38491	690.872	776.588	352.189	455.052	733.73	403.621
BCAN_B0024		EXTRACYTOPLASMIC FUNCTION ALTERNATIVE SIGMA FACTOR	0.0858423	1.06131	0.096059	609.414	365.792	434.183	484.69	487.603	459.436
BCAN_B0025		Transcriptional regulator, GntR family	-0.211711	-1.15806	0.0323946	115.804	126.048	167.093	112.987	120.926	140.04
BCAN_B0026		Leucine-, isoleucine-, valine-, threonine-, and alanine-binding protein	0.263813	1.20065	0.00482115	81.6104	63.3546	51.6906	69.0484	72.4825	60.3695
BCAN_B0028		Branched-chain amino acid transport system permease protein LivM	-0.12576	-1.09108	0.0980177	502.884	416.054	743.913	258.723	459.469	501.318
BCAN_B0030		Branched-chain amino acid transport ATP-binding protein LivF	0.104446	1.07508	0.0116716	82.94	100.599	96.0732	74.6477	91.7695	85.3605
BCAN_B0032		3-oxoacyl-[acyl-carrier protein] reductase	-0.214389	-1.16021	0.0230183	95.1515	111.411	142.786	96.8709	103.281	119.828
BCAN_B0033	cpnA	Gluconate 5-dehydrogenase	-0.210713	-1.15726	0.0369776	117.957	141.269	207.171	92.8217	129.613	149.996
BCAN_B0034		Branched-chain alpha-keto acid dehydrogenase, E1 component, alpha subunit / Branched-chain alpha-keto acid dehydrogenase, E1 component, beta subunit	0.1783	1.13155	0.0357098	129.926	165.208	138.512	122.311	147.567	130.411
BCAN_B0036		Shikimate 5-dehydrogenase I alpha # AroDI alpha	-0.538539	-1.4525	0.0779731	137.962	130.83	141.661	248.759	134.396	195.21
BCAN_B0037		hypothetical protein	2.73964	6.67902	0.999997	1156.52	398.686	129.19	103.659	777.601	116.424
BCAN_B0039		Mg(2+) transport ATPase, P-type	4.83359	28.5138	1	8032.26	1557.89	161.633	174.7	4795.07	168.167
BCAN_B0041		hypothetical protein	2.70281	6.51071	0.999999	2558.1	1058.58	190.525	364.973	1808.34	277.749
BCAN_B0042		Mg(2+) transport ATPase protein C	2.1774	4.52338	0.999748	1737.23	589.986	187.197	327.289	1163.61	257.243
BCAN_B0043	fixL	Sensor histidine kinase	0.728637	1.65707	0.273519	835.782	508.163	275.94	535.095	671.972	405.518
BCAN_B0044	dctR	DNA-binding response regulator, LuxR family	0.546249	1.46028	0.175971	1160.04	714.359	503.318	780.268	937.2	641.793
BCAN_B0046		Response regulator	0.137195	1.09976	0.0457351	3584.35	5258.38	4169.28	3871.29	4421.37	4020.28
BCAN_B0047		putative hydrolase	0.888933	1.85181	0.403531	1339.68	1235.52	582.277	808.368	1287.6	695.323
BCAN_B0048		Inositol monophosphatase family protein	0.432227	1.34931	0.111074	1799.88	2077.66	1475.97	1397.74	1938.77	1436.85
BCAN_B0049		Lysophospholipase L2	0.261057	1.19836	0.0900648	267.357	349.462	211.366	303.355	308.41	257.36
BCAN_B0051		hypothetical protein	-2.01709	-4.04767	0.998845	245.17	198.665	654.976	1141.52	221.918	898.25
BCAN_B0057		Glutamate synthase [NADPH] large chain	0.599703	1.5154	0.117466	4428.67	3616.56	2849.84	2459.12	4022.62	2654.48
BCAN_B0058	gltD	Glutamate synthase [NADPH] small chain	0.46729	1.38251	0.12591	1812.33	1604.77	1238.58	1233.08	1708.55	1235.83
BCAN_B0059		D-serine/D-alanine/glycine transporter	1.21713	2.32485	0.628895	9496.58	4521.54	3625.78	2403.92	7009.06	3014.85
BCAN_B0060		probable periplasmic protein Cj0610c {imported} -	0.143226	1.10437	0.0818878	1433.96	1515.12	1186.3	1484.06	1474.54	1335.18
BCAN_B0061		IncQ plasmid conjugative transfer protein TraP	3.45665	10.9788	1	11898.8	18740.7	1478.44	1312.36	15319.8	1395.4
BCAN_B0062		ATPase provides energy for both assembly of type IV secretion complex and secretion of T-DNA complex (VirB11)	4.42475	21.4774	1	9462.12	15705.6	535.345	636.479	12583.9	585.912
BCAN_B0063		Inner membrane protein forms channel for type IV secretion of T-DNA complex (VirB10)	4.27694	19.386	1	18664.7	25355.1	1071.1	1199.6	22009.9	1135.35
BCAN_B0064		Forms the bulk of type IV secretion complex that spans outer membrane and periplasm (VirB9)	5.04546	33.0243	1	19071.9	28223.3	694.031	738.099	23647.6	716.065
BCAN_B0065		Inner membrane protein forms channel for type IV secretion of T-DNA complex (VirB8)	5.53645	46.4126	1	11598.2	18417.6	254.366	392.349	15007.9	323.358
BCAN_B0067		Integral inner membrane protein of type IV secretion complex (VirB6)	4.5171	22.8972	1	51194.7	57457.2	2018.62	2726.59	54326	2372.61
BCAN_B0068		Minor pilin of type IV secretion complex (VirB5)	5.43105	43.143	1	16271.8	22710.2	338.83	564.724	19491	451.777
BCAN_B0069		ATPase provides energy for both assembly of type IV secretion complex and secretion of T-DNA complex (VirB4)	6.46798	88.523	1	18014.6	21531.4	198.022	248.709	19773	223.365
BCAN_B0070		Inner membrane protein forms channel for type IV secretion of T-DNA complex (VirB3)	6.31315	79.5146	1	56328.4	61637.2	794.623	688.947	58982.8	741.785
BCAN_B0071		Major pilus subunit of type IV secretion complex (VirB2)	6.11293	69.2112	1	56464.1	61654	846.564	860.069	59059.1	853.316
BCAN_B0072		Bores hole in peptidoglycan layer allowing type IV secretion complex assembly to occur (VirB1)	2.92012	7.56911	1	64953.7	65062.3	6240.67	10936.5	65008	8588.59
BCAN_B0073		Membrane-bound lytic murein transglycosylase B precursor	0.0548446	1.03875	0.0797418	1414.35	1347.8	1217.86	1441.26	1381.08	1329.56
BCAN_B0074	galU	UTP--glucose-1-phosphate uridylyltransferase	0.88894	1.85182	0.386684	1411.81	1886.82	933.55	847.747	1649.32	890.648
BCAN_B0075		Outer membrane protein/protective antigen OMA87	0.931066	1.90668	0.458037	957.402	1063.08	531.543	528.142	1010.24	529.843
BCAN_B0076		Polysialic acid capsule sugar isomerase, KpsF/GutQ family	-0.236347	-1.17801	0.0910661	1149.4	1272.83	1211.8	1641.6	1211.12	1426.7
BCAN_B0077		Putative activity regulator of membrane protease YbbK	0.437153	1.35393	0.143005	905.911	709.487	670.974	522.144	807.699	596.559
BCAN_B0078		Putative stomatin/prohibitin-family membrane protease subunit YbbK	0.197205	1.14647	0.0844215	1412.63	1681.24	1091.67	1606.92	1546.93	1349.3
BCAN_B0079	hemH	Ferrochelatase, protoheme ferro-lyase	0.50501	1.41913	0.114835	2731.43	2432.24	2078.5	1560.1	2581.84	1819.3
BCAN_B0080		Outer membrane lipoprotein omp10 precursor	-1.58336	-2.99667	0.926941	5218.42	4766.79	11598.9	18323.5	4992.61	14961.2
BCAN_B0081	hss	Homospermidine synthase	-0.411147	-1.32974	0.125121	1008.41	862.009	1257.78	1229.4	935.211	1243.59
BCAN_B0082		Aminodeoxychorismate lyase	-1.01135	-2.01579	0.375174	3180.75	2558.73	5095.9	6473.7	2869.74	5784.8
BCAN_B0083	pabB	Para-aminobenzoate synthase, aminase component	0.806685	1.74919	0.254667	317.519	360.197	174.953	212.494	338.858	193.723
BCAN_B0084		Oligoendopeptidase F	0.522776	1.43672	0.109217	3219.39	3022.94	2432.4	1912.45	3121.17	2172.43
BCAN_B0086		putative exported protein	-1.28716	-2.44048	0.830476	1054.26	587.807	1664.46	2342.96	821.032	2003.71
BCAN_B0087	eda	4-Hydroxy-2-oxoglutarate aldolase / 2-dehydro-3-deoxyphosphogluconate aldolase	-0.349505	-1.27412	0.122265	409.372	406.177	621.469	417.642	407.775	519.556
BCAN_B0089		Rhodanese domain protein UPF0176, cyanobacterial/alphaproteobacterial subgroup	-1.16675	-2.24505	0.676731	1294.46	1212.26	2875.53	2752.2	1253.36	2813.87
BCAN_B0091		Molybdenum ABC transporter, periplasmic molybdenum-binding protein ModA	1.94942	3.8622	0.998445	2844.36	1190.16	672.448	372.171	2017.26	522.309
BCAN_B0092	modB	Molybdenum transport system permease protein ModB	0.575157	1.48984	0.0962413	6678.35	3472.14	3964.97	2848.17	5075.24	3406.57
BCAN_B0095		hypothetical protein	0.391319	1.31159	0.132281	766.176	789.775	587.497	598.81	777.976	593.154
BCAN_B0097		hypothetical protein	0.234307	1.17634	0.0694458	268.374	195.136	202.025	192.001	231.755	197.013
BCAN_B0099		putative membrane protein	0.879475	1.83971	0.267946	5696.34	3428.27	2020.76	2939.06	4562.3	2479.91
BCAN_B0100		COGs COG3683	0.763349	1.69743	0.184525	5095.15	3792.72	2099.76	3136.32	4443.94	2618.04
BCAN_B0102		Amidase	-0.590408	-1.50567	0.108529	3657.08	2227.97	5051.28	3809.67	2942.52	4430.47
BCAN_B0104	ldc	Ornithine decarboxylase / Arginine decarboxylase	-1.51323	-2.85448	0.923443	144.827	164.799	578.007	305.814	154.813	441.911
BCAN_B0105		SUCCINOGLYCAN BIOSYNTHESIS TRANSPORT PROTEIN EXOP	1.2363	2.35593	0.767801	2222.62	2818.65	1270.14	869.68	2520.63	1069.91
BCAN_B0107		hypothetical protein	-0.061337	-1.04343	0.0943834	627.015	848.585	763.535	776.154	737.8	769.844
BCAN_B0108		PROBABLE UDP-N-ACETYL-D-MANNOSAMINURONIC ACID TRANSFERASE	0.875391	1.83451	0.324941	328.982	430.681	204.961	209.136	379.832	207.048
BCAN_B0109		glycosyl transferase	1.10855	2.15629	0.664806	845.574	1030.78	365.416	504.762	938.177	435.089
BCAN_B0111		Glycosyl transferase, group 2 family protein	0.177129	1.13063	0.102451	640.444	649.348	590.269	550.502	644.896	570.386
BCAN_B0113		Oxidoreductase	0.628058	1.54548	0.16688	297.963	368.02	201.195	229.727	332.992	215.461
BCAN_B0114		Oxidoreductase, Gfo/Idh/MocA family	-0.446944	-1.36315	0.141913	339.782	403.396	484.456	528.606	371.589	506.531
BCAN_B0115	gnd	6-phosphogluconate dehydrogenase, decarboxylating	0.239085	1.18024	0.0792877	2211.51	1775.75	2008.83	1369.5	1993.63	1689.16
BCAN_B0116		Ferric iron ABC transporter, ATP-binding protein	0.146472	1.10686	0.0788174	1499.49	1754.82	1476.55	1463.59	1627.16	1470.07
BCAN_B0117		Thiamin ABC transporter, transmembrane component	0.561985	1.4763	0.129664	2678.51	2724.08	1711.49	1948.06	2701.3	1829.78
BCAN_B0118		Iron(III)-transport system permease protein sfuB	1.0828	2.11815	0.635354	1108.65	870.896	418.545	516.023	989.776	467.284
BCAN_B0119		Ferric iron ABC transporter, iron-binding protein	1.06598	2.0936	0.287294	16834.8	15410.9	7515.26	7886.78	16122.8	7701.02
BCAN_B0120		Inner membrane component of tripartite multidrug resistance system	0.15706	1.11501	0.0321045	110.635	168.565	135.779	114.621	139.6	125.2
BCAN_B0122		Transcriptional regulator, TetR family	-0.485839	-1.4004	0.0689595	126.734	144.167	184.691	194.678	135.45	189.684
BCAN_B0123		transcriptional regulator, LuxR family	0.516776	1.43075	0.0400004	20651.8	10194.6	12817.3	8742.28	15423.2	10779.8
BCAN_B0124		(U95165) OrfY	0.124395	1.09005	0.0919225	1190.98	820.482	686.019	1159.27	1005.73	922.645
BCAN_B0125	flhB	Flagellar biosynthesis protein FlhB	0.440879	1.35743	0.145037	698.489	665.525	400.904	603.945	682.007	502.425
BCAN_B0127	fliN	Flagellar motor switch protein FliN	-0.125514	-1.0909	0.0438825	117.848	187.609	157.894	175.327	152.728	166.611
BCAN_B0128		hypothetical protein	-0.049352	-1.0348	0.0199847	102.227	111.445	103.058	118.05	106.836	110.554
BCAN_B0130		Flagellar motor rotation protein MotA	-0.0653301	-1.04632	0.0476351	127.249	207.54	146	204.297	167.394	175.149
BCAN_B0131		Flagellar basal-body rod protein FlgF	-0.219071	-1.16398	0.0293604	94.2053	135.119	129.22	137.709	114.662	133.465
BCAN_B0132	flgF	Flagellar basal-body rod protein FlgF	0.057549	1.0407	0.0113269	85.9309	93.6984	85.4075	87.1974	89.8146	86.3024
BCAN_B0133	fliI	Flagellum-specific ATP synthase FliI	0.0289763	1.02029	0.0319995	114.752	158.558	157.541	110.335	136.655	133.938
BCAN_B0134		hypothetical protein	-0.230749	-1.17344	0.0528187	3053.47	3993.27	3541.21	4727.75	3523.37	4134.48
BCAN_B0135	bcrC	Phosphatidylglycerophosphatase B	0.674149	1.59566	0.073713	12487.8	13034.1	6384.14	9610.47	12760.9	7997.31
BCAN_B0136		hypothetical protein	0.259936	1.19743	0.0246191	11064.1	16912.2	9031.72	14332	13988.1	11681.8
BCAN_B0139		Polymyxin resistance protein ArnC, glycosyl transferase	0.732453	1.66146	0.236142	2143.7	1816.2	1200.24	1183.14	1979.95	1191.69
BCAN_B0140		cellobiose phosphotransferase system celC	0.930004	1.90528	0.445849	1293.94	1391.67	661.67	747.893	1342.81	704.782
BCAN_B0141	arnT	Polymyxin resistance protein ArnT, undecaprenyl phosphate-alpha-L-Ara4N transferase; Melittin resistance protein PqaB	0.479734	1.39449	0.135793	1466.41	1518.98	926.722	1214.13	1492.7	1070.43
BCAN_B0142		Transcriptional regulator, AraC family	0.163762	1.1202	0.0993308	809.168	788.225	711.88	714.105	798.697	712.992
BCAN_B0144		Major facilitator family transporter	-0.464829	-1.38015	0.138637	890.98	935.272	1132.28	1388.23	913.126	1260.25
BCAN_B0145		Ribulose-5-phosphate 4-epimerase and related epimerases and aldolases	0.612955	1.52939	0.20254	1018.58	1066.89	633.727	729.872	1042.74	681.799
BCAN_B0146		Nucleoside-diphosphate-sugar epimerases	0.829143	1.77663	0.356451	900.174	860.042	478.627	512.134	880.108	495.381
BCAN_B0147		DeoR family transcriptional regulator probably related to glycerate, glycolaldehyde metabolism	0.875532	1.83468	0.373989	1868.24	1380.96	863.666	907.322	1624.6	885.494
BCAN_B0148		Hydroxypyruvate isomerase	0.349815	1.2744	0.11294	1270.77	1167.74	991.876	921.587	1219.26	956.732
BCAN_B0149		Predicted pyridoxine biosynthesis protein (probably from glycolaldehide)	0.318073	1.24666	0.114061	422.588	491.075	376.09	356.796	456.831	366.443
BCAN_B0152		Flagellar basal-body rod protein FlgB	0.307636	1.23768	0.0235003	111.551	128.559	115.146	78.8539	120.055	96.9998
BCAN_B0153	flgC	Flagellar basal-body rod protein FlgC	-0.243362	-1.18375	0.0121715	75.8171	84.2821	111.808	77.7093	80.0496	94.7585
BCAN_B0154	fliE	Flagellar hook-basal body complex protein FliE	-0.415795	-1.33403	0.0262547	99.8705	84.0386	153.728	91.6127	91.9545	122.67
BCAN_B0155	flgG	Flagellar basal-body rod protein FlgG	-0.125792	-1.09111	0.0299659	128.832	117.882	132.71	136.481	123.357	134.595
BCAN_B0156	flgA	Flagellar basal-body P-ring formation protein FlgA	-0.328551	-1.25575	0.0773451	133.356	247.296	258.612	219.393	190.326	239.003
BCAN_B0158		hypothetical protein	-0.457315	-1.37298	0.0666312	144.295	132.641	277.438	102.79	138.468	190.114
BCAN_B0159	flgH	Flagellar L-ring protein FlgH	0.208723	1.15566	0.0190887	97.0619	125.142	97.0823	95.1918	111.102	96.137
BCAN_B0160		Flagellar biosynthesis protein FliL	0.0730763	1.05196	0.04247	176.022	148.84	154.638	154.178	162.431	154.408
BCAN_B0161	fliP	Flagellar biosynthesis protein FliP	0.0575311	1.04068	0.0269535	109.155	143.645	115.573	127.345	126.4	121.459
BCAN_B0163		hypothetical protein	-0.858305	-1.81291	0.383085	567.449	310.2	761.85	829.247	438.825	795.549
BCAN_B0164		Transcriptional regulators, LysR family	0.705669	1.6309	0.204113	353.627	341.134	180.514	245.485	347.381	212.999
BCAN_B0166		L-carnitine dehydratase/bile acid-inducible protein F	3.27782	9.69892	1	40406.4	18952.8	2508.66	3611.53	29679.6	3060.09
BCAN_B0167		COGs COG3777	3.04538	8.25562	1	59206.3	34945.6	5563.98	5840.61	47076	5702.3
BCAN_B0168		Citrate lyase beta chain	3.27611	9.68738	1	14147.6	6699.64	977.158	1174.84	10423.6	1076
BCAN_B0169		hypothetical protein	2.76649	6.80452	0.999999	3360.61	1662.48	300.37	437.829	2511.55	369.1
BCAN_B0170		CYTOCHROME B561	0.271606	1.20715	0.0738403	1585.76	3453.7	1766.16	2408.52	2519.73	2087.34
BCAN_B0174		Cytochrome c2	0.861304	1.81668	0.218537	1775.54	10534.9	3670.75	3105.6	6155.22	3388.17
BCAN_B0175		hypothetical protein	-1.33584	-2.52422	0.671419	6457.43	6516	10868.2	21879.6	6486.71	16373.9
BCAN_B0176		hypothetical protein	-0.129393	-1.09383	0.0947862	650.811	992.663	876.716	920.971	821.737	898.843
BCAN_B0177		Glycolate utilization operon transcriptional activator GlcC	0.816552	1.76119	0.342831	1110.97	919.541	526.233	626.684	1015.25	576.458
BCAN_B0178		Transcriptional regulator, LysR family, in glycolate utilization operon	0.15437	1.11294	0.0871954	1285	1272.69	1130.63	1167.53	1278.85	1149.08
BCAN_B0180		Glycolate dehydrogenase, subunit GlcD	-1.66324	-3.16727	0.984457	597.044	820.772	3329.39	1161.22	708.908	2245.3
BCAN_B0183		oxidoreductase of aldo/keto reductase family, subgroup 1	0.932923	1.90914	0.16841	17642.5	14642.9	8852.75	8058.2	16142.7	8455.48
BCAN_B0184		Protein ybiS precursor	0.0519218	1.03664	0.0961815	533.74	705.637	425.725	769.841	619.689	597.783
BCAN_B0187		Histidyl-tRNA synthetase	-0.0810086	-1.05776	0.0971054	485.876	647.695	673.874	525.169	566.785	599.521
BCAN_B0188	hisZ	ATP phosphoribosyltransferase regulatory subunit	0.121375	1.08777	0.0945226	289.959	551.612	461.478	312.187	420.785	386.833
BCAN_B0189	hisG	ATP phosphoribosyltransferase catalytic subunit	-0.895377	-1.8601	0.371668	240.697	243.481	538.976	361.641	242.089	450.308
BCAN_B0191		putative membrane protein	-0.25256	-1.19132	0.108411	759.075	566.11	785.662	793.056	662.592	789.359
BCAN_B0192	fumC	Fumarate hydratase class II	1.30558	2.47183	0.801864	4895.34	3242.73	1687.33	1605	4069.03	1646.16
BCAN_B0193		hypothetical protein	-0.344921	-1.27008	0.0947351	1481.93	1525.7	1654.82	2165.12	1503.82	1909.97
BCAN_B0195		Heat shock protein 60 family chaperone GroEL	-1.60367	-3.03915	0.899688	13451.7	6698.74	42091.8	19148.3	10075.2	30620
BCAN_B0196	groES	Heat shock protein 60 family co-chaperone GroES	-1.91699	-3.77635	0.989277	15008.1	8495.59	55675.3	33082.8	11751.8	44379.1
BCAN_B0199		Riboflavin kinase / FMN adenylyltransferase	-0.208111	-1.15517	0.0786952	194.334	273.383	295.057	245.238	233.859	270.148
BCAN_B0200	ileS	Isoleucyl-tRNA synthetase	-0.281121	-1.21514	0.0885096	1368.54	1547.74	2265.08	1278.61	1458.14	1771.84
BCAN_B0201		hypothetical protein	0.272798	1.20815	0.0398758	7472.08	6728.94	6280.14	5474.23	7100.51	5877.18
BCAN_B0202		CYTOCHROME B561	-1.34966	-2.54852	0.849968	1975.42	915.737	3002.4	4365.77	1445.58	3684.09
BCAN_B0203		tRNA-specific adenosine-34 deaminase	0.0169013	1.01178	0.0940954	483.22	436.105	512.643	395.975	459.662	454.309
BCAN_B0204		tRNA pseudouridine synthase A	0.346224	1.27123	0.0778326	2812.12	2931.58	2568.78	1949.45	2871.85	2259.11
BCAN_B0206		Methyltransferase	1.06743	2.0957	0.571269	2034.21	2484.97	1366.75	789.651	2259.59	1078.2
BCAN_B0207		ZINC PROTEASE	1.07083	2.10065	0.581728	2389.09	1858.94	1030.4	991.844	2124.01	1011.12
BCAN_B0210		SERINE PROTEASE	-0.00646228	-1.00449	0.0863221	332.183	347.142	263.95	418.425	339.663	341.187
BCAN_B0211		putative Glutathione-regulated potassium-efflux system protein KefB	-0.0726086	-1.05162	0.0784425	1474.22	1315.51	1004.22	1929.5	1394.86	1466.86
BCAN_B0212		TldE/PmbA protein, part of proposed TldE/TldD proteolytic complex	0.760633	1.69423	0.285767	1463.94	1132.94	731.227	801.553	1298.44	766.39
BCAN_B0213		Inositol monophosphatase family protein	-0.0762183	-1.05425	0.0584241	2499.53	2627.9	2575.34	2830.25	2563.71	2702.8
BCAN_B0214		Uncharacterized protein, Bsl7517 homolog	-1.5797	-2.98907	0.940175	3177.94	3781.36	11070.1	9731.72	3479.65	10400.9
BCAN_B0215		Protein of unknown function DUF374	-0.454919	-1.37071	0.123024	1084.98	1386.28	1992.91	1394.45	1235.63	1693.68
BCAN_B0216		3-deoxy-D-manno-octulosonic-acid transferase	0.119102	1.08606	0.080019	1433.93	1552.65	1424.51	1325.42	1493.29	1374.96
BCAN_B0217	lpxK	Tetraacyldisaccharide 4'-kinase	0.250445	1.18957	0.108937	494.523	592.678	414.213	499.728	543.6	456.971
BCAN_B0218		hypothetical protein	-0.511108	-1.42514	0.0890451	3060.45	2987.29	3109.95	5508.96	3023.87	4309.45
BCAN_B0219	mutL	DNA mismatch repair protein MutL	0.829263	1.77678	0.348924	1494.6	866.452	532.406	796.434	1180.53	664.42
BCAN_B0222	pcaR	Transcriptional regulator, IclR family	1.41569	2.66788	0.917348	1804.33	2288.91	774.225	760.044	2046.62	767.135
BCAN_B0224		3-hydroxybutyryl-CoA dehydrogenase; 3-hydroxyacyl-CoA dehydrogenase	0.132716	1.09636	0.0990067	742.455	622.792	623.73	621.529	682.623	622.63
BCAN_B0225		L-carnitine dehydratase/bile acid-inducible protein F	-0.0608271	-1.04306	0.067512	248.382	205.254	225.524	247.647	226.818	236.586
BCAN_B0226		2,4-dienoyl-CoA reductase [NADPH]	0.154045	1.11268	0.051504	183.631	187.519	176.379	157.183	185.575	166.781
BCAN_B0227		Mercuric resistance operon regulatory protein	-0.581732	-1.49664	0.0491537	101.305	96.2641	109.186	186.504	98.7845	147.845
BCAN_B0229		Sensor histidine kinase	0.186665	1.13813	0.0177129	92.9159	122.732	99.9311	89.5449	107.824	94.738
BCAN_B0233		hypothetical protein	-0.760828	-1.69446	0.228516	206.79	194.112	283.276	396.036	200.451	339.656
BCAN_B0234		hypothetical protein	0.203811	1.15174	0.0621149	209.809	215.312	239.253	129.86	212.561	184.557
BCAN_B0236		Thiamin biosynthesis lipoprotein ApbE	0.114551	1.08264	0.0113483	85.6696	96.5385	83.4851	84.8151	91.1041	84.1501
BCAN_B0237		C-DI-GMP PHOSPHODIESTERASE A	0.832237	1.78044	0.358243	932.724	994.366	536.666	545.699	963.545	541.183
BCAN_B0240		Transcriptional regulator, GntR family	0.102493	1.07363	0.0977787	608.732	495.479	475.958	552.529	552.106	514.244
BCAN_B0241	dapA	1-pyrroline-4-hydroxy-2-carboxylate deaminase	-0.549806	-1.46389	0.179688	596.227	529.331	981.348	666.344	562.779	823.846
BCAN_B0242	mdh	Ureidoglycolate/malate/sulfolactate dehydrogenase family	-0.562529	-1.47686	0.17848	454.022	250.857	669.72	371.286	352.44	520.503
BCAN_B0244		Membrane protein involved in the export of O-antigen, teichoic acid lipoteichoic acids	0.195672	1.14526	0.0950961	227.387	528.035	346.548	313.06	377.711	329.804
BCAN_B0245		CALCIUM OR IRON-BINDING PROTEIN	0.69849	1.62281	0.1887	488.354	5000.13	2662.44	719.65	2744.24	1691.05
BCAN_B0247		Nitric oxide reductase activation protein NorE	0.275552	1.21046	0.0989839	89.4613	621.14	392.112	194.94	355.301	293.526
BCAN_B0248		NorF protein	0.44786	1.36402	0.020781	72.6527	150.373	93.9533	69.5537	111.513	81.7535
BCAN_B0249	norC	Nitric-oxide reductase subunit C	1.73537	3.32964	0.99084	150.523	4761.36	1275.61	199.586	2455.94	737.6
BCAN_B0251		Nitric oxide reductase activation protein NorQ	1.45519	2.74192	0.938285	167.257	1945.25	555.367	215.079	1056.25	385.223
BCAN_B0252		Nitric oxide reductase activation protein NorD	1.22971	2.3452	0.61384	108.412	505.217	175.158	86.4951	306.815	130.827
BCAN_B0253		Protein	1.41881	2.67365	0.906526	166.077	6100.14	1888.12	455.567	3133.11	1171.85
BCAN_B0254		Protein	0.810575	1.75391	0.317788	143.529	891.063	341.079	248.798	517.296	294.939
BCAN_B0255		Protein	0.242413	1.18297	0.100183	656.97	1525.72	967.619	877.477	1091.35	922.548
BCAN_B0257		probable integral membrane protein Cj1412c	1.54777	2.92364	0.952072	5603.45	3777.66	1283.47	1925.23	4690.55	1604.35
BCAN_B0258		farnesyl cysteine carboxyl-methyltransferase	0.737559	1.66735	0.225834	2515.61	2166.21	1114.92	1693.01	2340.91	1403.97
BCAN_B0259		hypothetical protein	0.0597696	1.0423	0.0884466	360.074	363.907	317.579	377.021	361.991	347.3
BCAN_B0261	nirK	Copper-containing nitrite reductase	-1.55659	-2.94157	0.96616	197.195	1368.84	819.629	3786.97	783.017	2303.3
BCAN_B0262		Nitrite reductase accessory protein NirV	-0.343575	-1.2689	0.1207	119.578	678.344	236.768	775.713	398.961	506.24
BCAN_B0263	fnrA	Nitric oxide -responding transcriptional regulator NnrR (Crp/Fnr family)	-0.936306	-1.91362	0.464288	500.332	524.075	1003.97	956.359	512.204	980.164
BCAN_B0264	rbtR	Ribitol operon repressor	0.536075	1.45002	0.171515	569.211	551.931	390.846	382.343	560.571	386.595
BCAN_B0266		L-arabinose-binding periplasmic protein precursor AraF	1.71188	3.27587	0.989677	2037.82	1239.55	659.366	341.092	1638.68	500.229
BCAN_B0267	rbsA	Various polyols ABC transporter, ATP-binding component	1.12047	2.17417	0.543499	361.872	343.289	157.006	167.33	352.581	162.168
BCAN_B0268		putative ABC transporter permease protein	0.881952	1.84287	0.39697	1379.79	1161.35	654.342	724.566	1270.57	689.454
BCAN_B0269	rbtD	Ribitol 2-dehydrogenase	-0.481539	-1.39623	0.155415	490.153	371.46	471.367	731.646	430.807	601.506
BCAN_B0270		D-ribulokinase	0.224614	1.16846	0.101498	1100.23	815.414	809.045	830.412	957.824	819.729
BCAN_B0271		hypothetical protein	0.0446872	1.03146	0.0914742	975.978	789.066	645.214	1066	882.522	855.605
BCAN_B0272		hypothetical protein	-0.118317	-1.08547	0.0576444	3266.51	2096.36	2736.23	3084.99	2681.43	2910.61
BCAN_B0273	mcjD	Zinc carboxypeptidase A metalloprotease (M14):ATP/GTP-binding site motif A (P-loop):Sigma-54 factor interaction domain:ABC tr	1.23109	2.34744	0.627023	7498.8	8720.68	2356.65	4552.79	8109.74	3454.72
BCAN_B0274		hypothetical protein	-0.30911	-1.23894	0.0440662	150.898	109.839	104.924	218.114	130.368	161.519
BCAN_B0276	nosR	Nitrous oxide reductase maturation protein NosR	0.947033	1.9279	0.449511	125.503	979.927	404.37	169.015	552.715	286.692
BCAN_B0277	nosZ	Nitrous-oxide reductase	2.24907	4.75376	0.999889	197.787	3408.27	577.993	180.576	1803.03	379.285
BCAN_B0278	nosD	Nitrous oxide reductase maturation protein NosD	2.24414	4.73755	0.999818	144.716	1594.11	244.742	122.29	869.414	183.516
BCAN_B0279	nosF	Nitrous oxide reductase maturation protein NosF (ATPase)	1.7192	3.29255	0.980759	116.606	875.149	175.069	126.143	495.878	150.606
BCAN_B0280		Nitrous oxide reductase maturation transmembrane protein NosY	1.07858	2.11196	0.37199	74.1512	427.594	128.595	108.979	250.872	118.787
BCAN_B0281		Nitrous oxide reductase maturation protein, outer-membrane lipoprotein NosL	0.909671	1.87862	0.318954	92.3141	562.122	187.839	160.521	327.218	174.18
BCAN_B0283		Nitric oxide -responding transcriptional regulator NnrR (Crp/Fnr family)	0.235588	1.17739	0.105636	316.037	655.76	402.827	422.558	485.899	412.693
BCAN_B0284		Pseudoazurin precursor	-0.460182	-1.37572	0.0691835	207.152	7565.71	7705.58	2987.68	3886.43	5346.63
BCAN_B0285		NnrS protein involved in response to NO	0.318057	1.24665	0.117074	247.815	785.278	479.257	349.439	516.547	414.348
BCAN_B0287		Hydroxymethylpyrimidine ABC transporter, transmembrane component	0.614983	1.53154	0.197425	814.046	1630.6	1007.68	588.522	1222.32	798.1
BCAN_B0288		ABC-type nitrate/sulfonate/bicarbonate transport system, ATPase component	1.11616	2.16769	0.651737	476.224	781.601	332.587	247.675	628.913	290.131
BCAN_B0291		PROTEASE	0.0789092	1.05622	0.0825291	153.314	2441.74	423.236	2033.69	1297.53	1228.46
BCAN_B0292		peptidase, U32 family	-0.599306	-1.51499	0.18928	83.9674	1552.57	573.083	1906.25	818.267	1239.67
BCAN_B0293		sterol binding protein	-1.53978	-2.90749	0.942398	245.106	3879.79	2694.05	9299.06	2062.45	5996.55
BCAN_B0294	ubiD	3-polyprenyl-4-hydroxybenzoate carboxy-lyase	-1.10293	-2.14791	0.656262	148.917	646.283	246.443	1461.57	397.6	854.008
BCAN_B0295		3-polyprenyl-4-hydroxybenzoate carboxy-lyase UbiX	-1.27234	-2.41553	0.821887	105.298	528.079	240.022	1289.92	316.689	764.972
BCAN_B0296		hypothetical protein	-0.416634	-1.33481	0.0286262	76.2619	113.965	76.8576	177.059	95.1133	126.958
BCAN_B0298	narI	Respiratory nitrate reductase gamma chain	0.866825	1.82365	0.159275	11127.9	11682.4	2486.53	10021.6	11405.2	6254.06
BCAN_B0299	narJ	Respiratory nitrate reductase delta chain	1.19958	2.29673	0.630547	5439.09	6245.64	1007.91	4079.65	5842.37	2543.78
BCAN_B0300	narH	Respiratory nitrate reductase beta chain	1.33599	2.52449	0.687902	15401	14008.4	2727.15	8922.49	14704.7	5824.82
BCAN_B0301		Respiratory nitrate reductase alpha chain	1.73465	3.32798	0.974849	16221.7	17312.8	1912.09	8164.46	16767.3	5038.28
BCAN_B0303		transcriptional regulator, Crp/Fnr family	-0.499162	-1.41339	0.142356	1117.85	966.824	1001.42	1945.05	1042.34	1473.23
BCAN_B0304	rafR	Maltose operon transcriptional repressor MalR, LacI family	0.33181	1.25859	0.104966	385.444	321.199	275.209	286.247	353.322	280.728
BCAN_B0306		Maltose/maltodextrin ABC transporter, permease protein MalF	1.8278	3.54995	0.991785	457.503	628.56	178.595	127.343	543.032	152.969
BCAN_B0308		Maltose/maltodextrin transport ATP-binding protein MalK	0.945353	1.92566	0.279798	233.773	286.889	140.794	129.587	260.331	135.191
BCAN_B0310		Oxidoreductase	-0.123367	-1.08927	0.09478	691.908	929.602	898.466	867.803	810.755	883.134
BCAN_B0311		hypothetical protein	-0.33935	-1.26519	0.0433057	121.289	128.773	166.305	150.071	125.031	158.188
BCAN_B0312		transporter, putative	0.507862	1.42194	0.163914	502.846	721.131	427.667	433.111	611.988	430.389
BCAN_B0314		hypothetical protein	0.213287	1.15933	0.0923425	1425.16	1125.26	751.874	1448.04	1275.21	1099.96
BCAN_B0315	nrdH	Glutaredoxin-like protein NrdH, required for reduction of Ribonucleotide reductase class Ib	0.959696	1.9449	0.429953	2834.82	1947.97	1278.44	1180.7	2391.4	1229.57
BCAN_B0316	nrdI	Ribonucleotide reduction protein NrdI	1.26495	2.4032	0.81923	930.937	723.212	378.814	309.498	827.075	344.156
BCAN_B0317		Ribonucleotide reductase of class Ib (aerobic), alpha subunit	0.813927	1.75799	0.334309	740.735	499.078	396.519	308.725	619.907	352.622
BCAN_B0318	nrdF	Ribonucleotide reductase of class Ib (aerobic), beta subunit	-0.490351	-1.40479	0.158513	472.064	409.4	709.618	528.65	440.732	619.134
BCAN_B0323		Septum site-determining protein MinD	0.707116	1.63254	0.0853943	14170.6	10033.7	7326.86	7499.32	12102.1	7413.09
BCAN_B0324	minE	Cell division topological specificity factor MinE	0.285937	1.2192	0.0419452	6957.15	6614.42	5706.65	5424.87	6785.78	5565.76
BCAN_B0325		hypothetical protein	-0.0277955	-1.01945	0.0286063	8851.23	7175.38	8536.74	7801.64	8013.3	8169.19
BCAN_B0327		hypothetical protein	-0.238219	-1.17954	0.106544	774.959	576.542	754.703	839.441	675.751	797.072
BCAN_B0328		ABC transporter, periplasmic spermidine putrescine-binding protein PotD	2.01626	4.04534	0.999072	3386.29	2581.35	656.261	818.929	2983.82	737.595
BCAN_B0329		Putrescine transport ATP-binding protein PotA	1.97336	3.92683	0.998599	1334.51	998.239	264.638	329.418	1166.38	297.028
BCAN_B0331		Spermidine Putrescine ABC transporter permease component potC	1.47822	2.78605	0.942262	870.704	751.568	233.323	348.96	811.136	291.141
BCAN_B0334		hypothetical protein	0.0993775	1.07131	0.0480787	4499.77	3262.32	3354.11	3891.3	3881.04	3622.7
BCAN_B0335		hypothetical protein	-1.115	-2.16595	0.669031	398.151	368.557	827.258	833.391	383.354	830.324
BCAN_B0338		hypothetical protein	-0.642534	-1.56107	0.0482914	16281.8	9885.56	19860.6	20988.5	13083.7	20424.5
BCAN_B0343		hdeA protein	-2.66511	-6.34277	0.999997	2083.4	1255.94	11970.6	9210.05	1669.67	10590.3
BCAN_B0348		transcriptional regulator, LysR family	0.941483	1.9205	0.443417	1882.22	1465.41	543.102	1200	1673.82	871.552
BCAN_B0349		Mannose-6-phosphate isomerase / Mannose-1-phosphate guanylyltransferase (GDP)	0.0990905	1.0711	0.0933524	449.051	380.349	397.763	376.583	414.7	387.173
BCAN_B0352		endo-type 6-aminohexanoate oligomer hydrolase	0.167694	1.12326	0.0974685	851.891	949.14	689.578	913.816	900.516	801.697
BCAN_B0353		Chloride channel protein	0.387817	1.30841	0.12993	927.652	803.314	683.658	639.293	865.483	661.476
BCAN_B0355	guaB	Inosine-5'-monophosphate dehydrogenase	-0.204349	-1.15217	0.0798672	1233.51	1879.38	1994.56	1592	1556.44	1793.28
BCAN_B0356		Cytochrome c family protein	0.446397	1.36263	0.134807	1055.5	1379.26	719.826	1066.98	1217.38	893.401
BCAN_B0357	oxyR	Hydrogen peroxide-inducible genes activator	0.612952	1.52938	0.0745654	9935.36	8554.2	4720.93	7368.61	9244.78	6044.77
BCAN_B0358	katA	Catalase	-0.0667333	-1.04734	0.00727628	53771.5	53676	50490	62044.3	53723.7	56267.2
BCAN_B0359		hypothetical protein	-0.515433	-1.42942	0.107142	2102.32	2271.67	2275.02	3977.26	2186.99	3126.14
BCAN_B0360		DISULFIDE BOND FORMATION PROTEIN B	-0.518451	-1.43242	0.0599227	5325.57	6539.82	6331.93	10664.3	5932.7	8498.09
BCAN_B0361		SUN protein	0.245587	1.18557	0.106185	436.694	513.3	402.321	398.973	474.997	400.647
BCAN_B0362		Phenylacetic acid degradation protein PaaD, thioesterase	0.508407	1.42248	0.165328	805.512	628.829	392.573	615.766	717.17	504.169
BCAN_B0363		5'-methylthioadenosine nucleosidase / S-adenosylhomocysteine nucleosidase	0.69821	1.62249	0.245761	1252.06	1132.49	675.253	794.434	1192.28	734.843
BCAN_B0364	guaA	GMP synthase [glutamine-hydrolyzing]	0.543197	1.4572	0.134539	1859.37	2621	1665.63	1409.02	2240.18	1537.32
BCAN_B0384		Periplasmic protein p19 involved in high-affinity Fe2+ transport	0.659458	1.57949	0.0226655	64341	63683.5	44087.6	36966.9	64012.3	40527.2
BCAN_B0385		putative exported protein	1.87081	3.65738	0.984414	38940.2	46664.8	13291	10115	42802.5	11703
BCAN_B0386	efeU	High-affinity iron permease	1.90385	3.7421	0.99572	9305.85	9890.06	2641.78	2487.94	9597.95	2564.86
BCAN_B0387		Ferredoxin	1.87466	3.66715	0.993867	10183	12666.4	2607.62	3623.21	11424.7	3115.42
BCAN_B0388		Xylulose-5-phosphate phosphoketolase; Fructose-6-phosphate phosphoketolase	-0.560791	-1.47508	0.12882	2219.89	1469.29	2124.88	3316.94	1844.59	2720.91
BCAN_B0389	ackA	Acetate kinase	-0.22018	-1.16488	0.101004	911.559	733.955	638.965	1277.86	822.757	958.412
BCAN_B0396		High-affinity branched-chain amino acid transport system permease protein LivH	0.491406	1.40581	0.159093	621.422	972.904	563.606	570.489	797.163	567.047
BCAN_B0398		Branched-chain amino acid transport ATP-binding protein LivF	1.05636	2.07967	0.511206	337.074	470.871	171.233	217.263	403.972	194.248
BCAN_B0399	fabG	Short chain dehydrogenase	0.174626	1.12867	0.0708079	193.339	294.26	193.261	238.751	243.8	216.006
BCAN_B0400	aroE	Shikimate 5-dehydrogenase I alpha	0.45134	1.36731	0.0612971	149.108	213.528	133.161	132.057	181.318	132.609
BCAN_B0405		oxidoreductase, putative	1.58332	2.99659	0.96907	513.514	1003.14	314.547	191.58	758.327	253.063
BCAN_B0406		1-carboxy-3-chloro-3,4-dihydroxycyclo hexa-1,5-diene dehydrogenase	0.13011	1.09438	0.0726194	183.131	327.077	257.711	208.497	255.104	233.104
BCAN_B0407		Oligopeptide transport ATP-binding protein OppF	0.635392	1.55336	0.165774	288.663	357.65	207.365	208.71	323.156	208.037
BCAN_B0408		Oligopeptide transport ATP-binding protein OppD	0.794284	1.73422	0.28105	396.468	440.523	268.091	214.542	418.495	241.317
BCAN_B0409	dapA	Dihydrodipicolinate synthase	0.707437	1.6329	0.246152	1214.37	1454.03	1058.06	576.085	1334.2	817.074
BCAN_B0410		Peptide ABC transporter, permease protein	0.802594	1.74423	0.333159	811.965	834.991	544.579	399.649	823.478	472.114
BCAN_B0411		OLIGOPEPTIDE TRANSPORT SYSTEM PERMEASE PROTEIN APPB	0.39669	1.31648	0.129349	452.014	519.353	418.111	319.739	485.683	368.925
BCAN_B0412	gsiB	Peptide ABC transporter, periplasmic peptide-binding protein	0.311959	1.24139	0.107009	1150.94	1244.31	962.833	966.658	1197.63	964.745
BCAN_B0413		Transcriptional regulator, GntR family	0.68685	1.60976	0.243372	1027.83	1083.69	629.689	682.003	1055.76	655.846
BCAN_B0414	nanE	N-acetylmannosamine-6-phosphate 2-epimerase / N-acetylmannosamine kinase	0.105937	1.07619	0.0525084	191.123	186.383	233.76	117.019	188.753	175.39
BCAN_B0415		Sialic acid-induced transmembrane protein YjhT(NanM), possible mutarotase	0.0627761	1.04447	0.0927402	426.264	411.973	507.62	294.925	419.119	401.272
BCAN_B0416		hypothetical protein	-0.757188	-1.69019	0.11628	5347.69	6242.26	6149.46	13439.8	5794.98	9794.63
BCAN_B0417		cAMP-binding proteins - catabolite gene activator and regulatory subunit of cAMP-dependent protein kinases	-0.103723	-1.07454	0.0868451	306.729	325.929	261.601	418.216	316.329	339.909
BCAN_B0418		Transcriptional regulator, LuxR family	1.11501	2.16597	0.600435	358.871	542.067	198.931	217.02	450.469	207.976
BCAN_B0419		SUCCINOGLYCAN BIOSYNTHESIS TRANSPORT PROTEIN EXOP	0.642311	1.56083	0.0855329	187.186	183.864	112.411	125.315	185.525	118.863
BCAN_B0420		Exopolysaccharide production protein ExoF precursor	0.412489	1.33098	0.072352	173.066	245.274	154.817	159.492	209.17	157.155
BCAN_B0421		fucose synthetase family protein	-0.197528	-1.14673	0.0424982	117.537	166.066	184.36	140.857	141.802	162.608
BCAN_B0422	gmd	GDP-mannose 4,6 dehydratase	0.0416419	1.02928	0.0418712	112.855	207.106	176.73	134.128	159.981	155.429
BCAN_B0423	wbjE	Glycosyltransferase	0.223231	1.16734	0.0160608	101.197	107.17	84.9207	93.5758	104.183	89.2482
BCAN_B0424		glycosyl transferase, group 1 family protein	0.355267	1.27922	0.0332232	152.374	123.468	120.076	95.5565	137.921	107.816
BCAN_B0425		glycosyl transferase, group 1 family protein	0.474944	1.38986	0.0449782	143.864	158.629	101.909	115.734	151.247	108.821
BCAN_B0426		31 kDa outer-membrane immunogenic protein precursor	-0.108846	-1.07837	0.00687884	62153.1	54992	63347.4	62977.8	58572.6	63162.6
BCAN_B0429		hypothetical protein	-0.242982	-1.18344	0.0182432	78.3646	106.257	91.8644	126.624	92.3109	109.244
BCAN_B0430	kdtX	Glycosyltransferase involved in cell wall biogenesis	-0.402797	-1.32207	0.0630561	152.009	137.443	153.903	228.772	144.726	191.338
BCAN_B0433		Glycosyl transferase, group 2 family protein	0.336743	1.2629	0.0778415	130.818	346.37	181.996	195.855	238.594	188.925
BCAN_B0434		DTDP-4-DEHYDRORHAMNOSE 3,5-EPIMERASE	-0.0143867	-1.01002	0.00897562	78.3208	84.4715	83.9363	80.4875	81.3962	82.2119
BCAN_B0435		Glycosyltransferase	-0.0143121	-1.00997	0.0127364	82.829	99.9072	96.2988	88.2592	91.3681	92.279
BCAN_B0438		UDP-glucose 4-epimerase	-0.0627046	-1.04442	0.0261165	84.3134	154.463	141.675	107.708	119.388	124.692
BCAN_B0439		hypothetical protein	-0.577154	-1.4919	0.114937	126.731	205.598	241.321	254.482	166.165	247.901
BCAN_B0440	rfbC	dTDP-4-dehydrorhamnose 3,5-epimerase	-0.398229	-1.31789	0.0118138	62.0135	79.8153	103.823	83.0911	70.9144	93.4573
BCAN_B0441		methyltransferase, putative	-0.0518325	-1.03658	0.0534318	153.999	213.328	191.359	189.405	183.664	190.382
BCAN_B0442		Glucose-1-phosphate cytidylyltransferase	-0.192987	-1.14313	0.103405	482.181	479.89	459.006	640.764	481.035	549.885
[truncated: 532 more rows]
