# Supplementary material for: Differential Expression of Iron Acquisition Genes by Brucella melitensis and Brucella canis during Macrophage Infection
Source: PLoS One. 2012 Mar 5;7(3):e31747. doi: 10.1371/journal.pone.0031747 (PMC3293887; doi:10.1371/journal.pone.0031747)
Supplement: Table S4 — Gene expression profile of intracellular B. canis at 24 h compared to B. canis grown in broth. (XLSX) [file pone.0031747.s005.xlsx]

## Sheet: Sheet1
Table S4 Gene expression profile of intracellular B. canis at 24 h compared to B. canis grown in broth.
LOCUS_TAG	LOCUS	PRODUCT	Log2 ratio	Ratio	GG	RAW+B. canis	RAW+B. canis	B. canis	B. canis	RAW+B. canis average	B. canis Average
BCAN_A0001	dnaA	Chromosomal replication initiator protein DnaA	0.132714	1.09635	0.033714	4543.39	5114.79	4367.11	4442.26	4829.09	4404.68
BCAN_A0002	dnaN	DNA polymerase III beta subunit	0.0998931	1.07169	0.0256814	6704.01	7610.11	7009.73	6346.8	7157.06	6678.27
BCAN_A0003	recF	DNA recombination and repair protein RecF	0.670821	1.59198	0.13445	426.112	357.212	269.29	222.754	391.662	246.022
BCAN_A0004		Molybdopterin biosynthesis protein MoeB	-0.213476	-1.15948	0.0738216	889.778	818.733	891.391	1089.59	854.256	990.491
BCAN_A0005		D-3-phosphoglycerate dehydrogenase	0.605761	1.52178	0.0423704	14301.9	13522.9	9516.43	8767.96	13912.4	9142.19
BCAN_A0006		Oligopeptide transport system permease protein OppB	2.67046	6.36633	0.999994	4681.59	4484.23	826.068	613.665	4582.91	719.867
BCAN_A0007		Oligopeptide transport system permease protein OppC	1.58953	3.00951	0.914101	9268.33	6457.13	2861.45	2363.8	7862.73	2612.62
BCAN_A0008		Oligopeptide transport system permease protein OppB	1.66712	3.1758	0.950524	7691.09	7252.58	2570.6	2134.89	7471.84	2352.75
BCAN_A0009		ABC transporter substrate-binding protein	2.08762	4.25046	0.998595	3918.41	4829.36	1103.61	954.46	4373.88	1029.04
BCAN_A0010		ABC transporter substrate-binding protein	0.137445	1.09996	0.0400049	2983.87	4288.58	3332.64	3278.95	3636.23	3305.79
BCAN_A0012		hypothetical protein	2.32104	4.99693	0.999814	7432.79	2791.96	1085.18	961.029	5112.38	1023.1
BCAN_A0014	livJ	Branched-chain amino acid ABC transporter, amino acid-binding protein	-0.391351	-1.31162	0.0301671	8077.91	7619.57	12367.3	8221.88	7848.74	10294.6
BCAN_A0016		Methylglutaconyl-CoA hydratase	-1.07292	-2.10369	0.388428	2275.76	1805.72	3618.53	4967.63	2040.74	4293.08
BCAN_A0018		Methylcrotonyl-CoA carboxylase biotin-containing subunit	-1.01978	-2.02762	0.420757	471.759	1162.07	1483.35	1829.42	816.913	1656.39
BCAN_A0019		Methylcrotonyl-CoA carboxylase carboxyl transferase subunit	-1.69266	-3.23252	0.962226	161.565	257.95	553.719	802.372	209.758	678.046
BCAN_A0020		Isovaleryl-CoA dehydrogenase	-2.11654	-4.33652	0.998849	654.938	1660.44	4184	5856.7	1157.69	5020.35
BCAN_A0022		hypothetical protein	0.543017	1.45702	0.125681	837.181	1170.02	861.53	516.083	1003.6	688.806
BCAN_A0023	mdmB	Acyltransferase	-0.419914	-1.33785	0.0987828	458.587	462.654	546.491	685.989	460.62	616.24
BCAN_A0025		hypothetical protein	-1.00597	-2.00829	0.398341	1175.92	655.304	2314.64	1362.99	915.612	1838.81
BCAN_A0026	aroA	5-Enolpyruvylshikimate-3-phosphate synthase	0.378351	1.29986	0.0920299	989.971	937.433	902.719	580.064	963.702	741.392
BCAN_A0027	cmk	Cytidylate kinase	0.482226	1.3969	0.0960616	2005.34	1489.8	1407.6	1094.47	1747.57	1251.03
BCAN_A0028	rpsA	SSU ribosomal protein S1p	0.211691	1.15804	0.0138535	18811.9	22922	21239.7	14798.5	20866.9	18019.1
BCAN_A0029		Putative membrane protein YeiH	1.09797	2.14054	0.521125	557.551	1286.44	578.692	282.769	921.995	430.73
BCAN_A0030		LysR family transcriptional regulator YeiE	0.545676	1.4597	0.114936	501.009	443.971	367.346	280.032	472.49	323.689
BCAN_A0032		Membrane-bound lytic murein transglycosylase B precursor	0.196212	1.14569	0.0727424	561.831	443.598	392.346	485.232	502.714	438.789
BCAN_A0033	recR	Recombination protein RecR	-0.342214	-1.2677	0.0769784	1134.14	1316.03	1331.64	1774.43	1225.08	1553.04
BCAN_A0034		hypothetical protein co-occurring with RecR	-1.01623	-2.02263	0.281298	3257.72	2793.94	5771.27	6468.98	3025.83	6120.12
BCAN_A0035	dnaX	DNA polymerase III subunits gamma and tau	-0.280533	-1.21464	0.0639957	1313.04	1929.93	1936.92	2002.13	1621.49	1969.53
BCAN_A0037		HIT1 PROTEIN	0.191375	1.14185	0.0745967	507.068	688.88	513.096	534.28	597.974	523.688
BCAN_A0038		NADH pyrophosphatase	0.967774	1.95582	0.373158	1107.81	1686.74	620.647	808.193	1397.28	714.42
BCAN_A0039	pheA	Prephenate dehydratase	-0.888775	-1.8516	0.150458	4662.19	4518.2	7786.41	9212.04	4590.2	8499.23
BCAN_A0040	kdsB	3-deoxy-manno-octulosonate cytidylyltransferase	-0.667029	-1.5878	0.167982	494.986	417.625	728.602	720.442	456.306	724.522
BCAN_A0041		membrane c-type cytochrome cy	-1.83606	-3.57033	0.988267	1677.71	1207.29	3674.27	6626.1	1442.5	5150.18
BCAN_A0042		Molybdopterin biosynthesis enzyme	0.640273	1.55862	0.156982	1007.23	1115.92	686.066	676.126	1061.57	681.096
BCAN_A0044	cyoA	Cytochrome O ubiquinol oxidase subunit II	-0.820105	-1.76553	0.0937706	3512.37	10497.6	8923.28	15811.8	7004.97	12367.5
BCAN_A0045	cyoB	Cytochrome O ubiquinol oxidase subunit I	-0.96716	-1.95499	0.0977641	10517	19532.7	28437.4	30309.3	15024.8	29373.4
BCAN_A0046	cyoC	Cytochrome O ubiquinol oxidase subunit III	-1.08744	-2.12496	0.289834	3603.59	5940.5	8408.78	11872.1	4772.05	10140.4
BCAN_A0047	cyoD	Cytochrome O ubiquinol oxidase subunit IV	-1.40623	-2.65044	0.721106	3103.26	4746.6	8149.2	12656.3	3924.93	10402.8
BCAN_A0049		Outer membrane protein	1.12456	2.18035	0.427299	5102.14	5313.93	2517	2260.25	5208.04	2388.63
BCAN_A0050		gramicidin S biosynthesis grst protein	1.01722	2.02401	0.301774	4848.55	5580.86	2376.38	2776.45	5214.7	2576.42
BCAN_A0051		PROTEIN YBIS PRECURSOR	0.263946	1.20076	0.0594881	2002.24	2409.92	1335.95	2338.53	2206.08	1837.24
BCAN_A0052		hypothetical protein	1.83059	3.55681	0.973519	13681.5	26215	5239.74	5977.2	19948.3	5608.47
BCAN_A0053		hypothetical protein	4.78381	27.5467	1	6115.17	19327	462.325	461.276	12721.1	461.801
BCAN_A0054		hypothetical protein	1.06507	2.09228	0.465205	2594.56	1183.1	1031.33	774.198	1888.83	902.765
BCAN_A0055		hypothetical protein	0.0911521	1.06522	0.041103	3480.92	3053.16	3611.09	2522.92	3267.04	3067.01
BCAN_A0056		hypothetical protein	-0.355879	-1.27976	0.0297434	7017.96	7773.19	9553.28	9375.9	7395.57	9464.59
BCAN_A0057		Lactoylglutathione lyase	-0.800468	-1.74167	0.136401	172.34	160.048	291.516	287.392	166.194	289.454
BCAN_A0058		Scaffold protein for [4Fe-4S] cluster assembly ApbC, MRP-like	-0.770719	-1.70612	0.169855	1397.07	2021.86	3140.04	2693.07	1709.47	2916.56
BCAN_A0059	pgm	Phosphoglucomutase	-0.106304	-1.07647	0.0501986	1879.56	2338.2	2089.55	2450.73	2108.88	2270.14
BCAN_A0061		Transcriptional regulator, LysR family	0.0049611	1.00344	0.046204	249.641	241.086	220.518	268.525	245.364	244.521
BCAN_A0062		Dienelactone hydrolase and related enzymes	-0.478098	-1.39291	0.110541	620.381	725.398	940.265	934.278	672.889	937.271
BCAN_A0063	frcK	Fructokinase FrcK	-0.444006	-1.36038	0.0723836	174.609	272.617	360.817	247.578	223.613	304.198
BCAN_A0064		Fumarylacetoacetate hydrolase family protein	-0.208048	-1.15512	0.0759851	458.463	645.301	538.431	736.553	551.882	637.492
BCAN_A0065		hypothetical protein	-1.71774	-3.28922	0.978021	821.606	617.993	2264.72	2470.43	719.8	2367.58
BCAN_A0066		hypothetical protein	-1.23046	-2.34642	0.684089	659.607	337.837	1256.37	1084.05	498.722	1170.21
BCAN_A0067		hypothetical protein	0.353834	1.27795	0.0255803	12508	11118.3	8407.37	10080.2	11813.1	9243.8
BCAN_A0068		Soluble lytic murein transglycosylase and related regulatory proteins (some contain LysM/invasin domains)	0.499602	1.41382	0.0582724	5406.26	5185.98	3622.25	3869.66	5296.12	3745.96
BCAN_A0069		COG1272: Predicted membrane protein hemolysin III homolog	0.270335	1.20609	0.0565868	2264.56	2727.78	1560.49	2578.8	2496.17	2069.64
BCAN_A0073		CELL SURFACE PROTEIN	2.83895	7.15501	0.999999	10030.4	1511.12	959.075	653.998	5770.77	806.537
BCAN_A0074		hypothetical protein	1.79883	3.47937	0.987025	2021.73	360.776	368.192	316.561	1191.25	342.376
BCAN_A0075	argG	Argininosuccinate synthase	-0.686542	-1.60942	0.137015	1607.26	1698.28	3266.16	2053.85	1652.77	2660
BCAN_A0077		COGs COG0477	0.850296	1.80287	0.274213	1202.96	1059.63	545.083	709.911	1131.3	627.497
BCAN_A0078		Ribosomal RNA large subunit methyltransferase N	0.74378	1.67456	0.168725	2722.36	2090.21	1486.66	1387.27	2406.28	1436.97
BCAN_A0081		Mlr4354 like protein	0.141614	1.10314	0.0194305	11972.2	10945	8948.9	11825.7	11458.6	10387.3
BCAN_A0082		COGs COG3339	-1.12514	-2.18123	0.361208	3591.62	4029.44	8372.06	8251.19	3810.53	8311.63
BCAN_A0083	phhB	Pterin-4-alpha-carbinolamine dehydratase	0.498215	1.41246	0.0690125	4590.43	3205.19	2188.32	3330.84	3897.81	2759.58
BCAN_A0085		2'-5' RNA ligase	-0.349398	-1.27403	0.0316785	4537.39	8703.19	5953.16	10915.7	6620.29	8434.44
BCAN_A0086		Arylesterase precursor	0.204565	1.15234	0.027209	6493.15	8732.02	5865.2	7347.21	7612.59	6606.2
BCAN_A0087		ABC transporter ATP-binding protein YvcR	-0.909109	-1.87789	0.26092	1389.45	1802.88	2929.68	3065.16	1596.17	2997.42
BCAN_A0088		ABC transporter, permease protein, putative	-0.601159	-1.51693	0.125346	261.737	328.278	366.152	528.863	295.008	447.507
BCAN_A0090		membrane protein	-0.59598	-1.5115	0.0248345	18580	20103.5	25767.5	32702.6	19341.8	29235.1
BCAN_A0091	pat	phosphinothricin N-acetyltransferase	0.411981	1.33051	0.0989237	754.082	845.695	537.439	664.939	799.889	601.189
BCAN_A0092		hypothetical protein	0.842853	1.79359	0.238144	1837.37	2373.26	1128.68	1218.92	2105.32	1173.8
BCAN_A0093		hypothetical protein that often co-occurs with aconitase	-0.751733	-1.68381	0.189804	742.315	1407.08	1637.41	1981.77	1074.7	1809.59
BCAN_A0095	acnA	Aconitate hydratase	-1.54036	-2.90868	0.824671	6048.62	5379.59	15310	17931	5714.11	16620.5
BCAN_A0096	ccmA	ABC transporter involved in cytochrome c biogenesis, ATPase component CcmA	0.905778	1.87355	0.303682	1839.5	1537.09	754.636	1047.6	1688.29	901.118
BCAN_A0097	ccmB	ABC transporter involved in cytochrome c biogenesis, CcmB subunit	0.125009	1.09051	0.0684693	461.591	470.526	379.379	475.371	466.058	427.375
BCAN_A0098	ccmC	Cytochrome c-type biogenesis protein CcmC, putative heme lyase for CcmE	-1.40946	-2.65638	0.839116	1070.93	1067.7	2641.46	3039.56	1069.31	2840.51
BCAN_A0099		Cytochrome c-type biogenesis protein CcmD, interacts with CcmCE	-1.14733	-2.21504	0.544027	1338.98	956.478	2537.81	2546.73	1147.73	2542.27
BCAN_A0100	dsbE	Cytochrome c-type biogenesis protein CcmG/DsbE, thiol:disulfide oxidoreductase	-0.418046	-1.33612	0.0988937	638.849	751.874	832.514	1025.65	695.362	929.084
BCAN_A0102	ilvD	Dihydroxy-acid dehydratase	2.1542	4.45123	0.999258	3189.41	3693.1	737.262	808.943	3441.25	773.103
BCAN_A0105		response regulator, putative	1.76776	3.40524	0.965441	14326.8	14087	3987.32	4356.8	14206.9	4172.06
BCAN_A0106		Transcriptional regulator, AsnC family	-0.611433	-1.52778	0.145637	724.913	710.256	1398.18	794.438	717.585	1096.31
BCAN_A0107		hypothetical protein	0.451494	1.36746	0.103096	678.603	483.161	430.145	419.435	580.882	424.79
BCAN_A0108		hypothetical protein	-0.227449	-1.17076	0.0775084	604.901	630.348	776.828	669.356	617.625	723.092
BCAN_A0109		PUTATIVE MEMBRANE PROTEIN	2.41112	5.31889	0.999744	34766.3	48813.1	8868.87	6844.83	41789.7	7856.85
BCAN_A0110		Sulfate and thiosulfate binding protein CysP	-1.76391	-3.39617	0.968258	4327.38	2607.71	6044.31	17508.5	3467.55	11776.4
BCAN_A0111	cysT	Sulfate transport system permease protein CysT	-1.97467	-3.93038	0.995395	1939.19	1865.36	3996.15	10957.1	1902.27	7476.64
BCAN_A0112	cysW	Sulfate transport system permease protein CysW	-1.68574	-3.21706	0.971698	761.663	907.664	1676.6	3693.73	834.664	2685.16
BCAN_A0113	cysA	Sulfate and thiosulfate import ATP-binding protein CysA	-0.945715	-1.92614	0.334175	894.756	1046.62	1325.11	2414.25	970.686	1869.68
BCAN_A0114		Cyclic beta-1,2-glucan synthase	0.134696	1.09786	0.0707394	777.982	979.227	856.44	744.135	878.604	800.287
BCAN_A0115	pncB	Nicotinate phosphoribosyltransferase	0.318494	1.24703	0.0854645	901.113	783.368	715.425	635.371	842.241	675.398
BCAN_A0117		UBIQUINONE/MENAQUINONE BIOSYNTHESIS METHYLTRANSFERASE UBIE	0.592398	1.50775	0.141708	891.972	921.528	557.908	644.877	906.75	601.393
BCAN_A0118	frk	Fructokinase	0.29843	1.22981	0.0835645	721.503	589.39	586.946	478.989	655.446	532.967
BCAN_A0119		Oxidoreductase, short chain dehydrogenase/reductase family	-0.0785329	-1.05594	0.0533659	1770.53	1875.36	1903.55	1946.3	1822.94	1924.93
BCAN_A0120		Multimodular transpeptidase-transglycosylase	0.138058	1.10042	0.0692086	1086.51	915.737	994.899	824.625	1001.12	909.762
BCAN_A0121	ropB	Outer membrane protein	0.298458	1.22983	0.0755161	1574.82	1122.91	1491.21	702.377	1348.87	1096.79
BCAN_A0122	ropB	Outer membrane protein	-0.734975	-1.66437	0.0256872	31240	33287.4	51476.1	55921.4	32263.7	53698.7
BCAN_A0123		Ribonuclease D related protein	0.183168	1.13537	0.0625385	1306.85	1847.99	1353.2	1425.49	1577.42	1389.34
BCAN_A0124		Acetylornithine deacetylase/Succinyl-diaminopimelate desuccinylase and related deacylases	-0.814181	-1.7583	0.153624	1981.69	3642.86	4287.96	5601.68	2812.27	4944.82
BCAN_A0126	polA	DNA polymerase I	0.0744414	1.05295	0.0698024	790.801	751.441	753.517	711.165	771.121	732.341
BCAN_A0127	ydbR	ATP-dependent RNA helicase, DEAD/DEAH box family	3.66001	12.6408	1	4433.92	2929.85	335.389	247.153	3681.89	291.271
BCAN_A0128	gyrB	DNA gyrase subunit B	-0.188957	-1.13994	0.0406225	3424.71	3337.52	4020.06	3688.48	3381.12	3854.27
BCAN_A0130	fghA	S-formylglutathione hydrolase	-0.879229	-1.83939	0.273595	958.709	1099.59	1878.27	1907.74	1029.15	1893.01
BCAN_A0131		Probable transmembrane protein	-1.04297	-2.06046	0.366173	2031	1724.34	3700.56	4037.17	1877.67	3868.86
BCAN_A0135		Uncharacterized protein YaiN in in formaldehyde detoxification operon	-0.904015	-1.87127	0.319268	514.266	498.156	719.665	1174.85	506.211	947.255
BCAN_A0137	regB	Sensor histidine kinase PrrB (RegB)	0.580397	1.49526	0.135706	1122.22	1018.21	719.933	711.543	1070.21	715.738
BCAN_A0142	regA	Dna binding response regulator PrrA (RegA)	0.795343	1.73549	0.1587	3746.57	4380.85	2699.66	1983.41	4063.71	2341.53
BCAN_A0143		Transcription elongation factor	0.249443	1.18875	0.0788963	461.338	796.24	391.845	666.056	628.789	528.951
BCAN_A0144		(AF101072) ATP synthase subunit	-0.0101035	-1.00703	0.0693281	776.039	632.311	593.199	825.048	704.175	709.124
BCAN_A0145		NifU protein	-1.75214	-3.36857	0.983182	634.714	533.66	1831.47	2104.28	584.187	1967.87
BCAN_A0146		Universal stress protein UspA and related nucleotide-binding proteins	-0.458674	-1.37428	0.105771	792.777	646.218	978.123	999.456	719.497	988.789
BCAN_A0147	trpS	Tryptophanyl-tRNA synthetase	-0.227195	-1.17056	0.06917	1269.18	1028.2	1394.03	1295.18	1148.69	1344.61
BCAN_A0148	mviN	Proposed peptidoglycan lipid II flippase MurJ	0.129489	1.09391	0.0706355	931.504	805.35	764.189	823.566	868.427	793.877
BCAN_A0149	glnD	[Protein-PII] uridylyltransferase	0.0826753	1.05898	0.0705176	547.808	807.886	514.937	765.251	677.847	640.094
BCAN_A0152	mutS	DNA mismatch repair protein MutS	0.418301	1.33635	0.0984865	865.446	1063.6	766.521	676.997	964.525	721.759
BCAN_A0153		Putative hemolysin	-0.370588	-1.29288	0.0213229	10082.4	14983.1	11951.4	20455.2	12532.7	16203.3
BCAN_A0154	lspA	Lipoprotein signal peptidase	0.73558	1.66507	0.171174	2470.39	1851.32	1447.49	1148.02	2160.85	1297.76
BCAN_A0155		macromolecule metabolism; macromolecule synthesis, modification; rna synthesis, modification , dna transcription	0.722947	1.65055	0.167709	2103.02	2016.85	1434.92	1061.13	2059.93	1248.03
BCAN_A0156		SAM dependent methyltransferase	0.839094	1.78893	0.252658	1387.33	1807.3	911.195	874.588	1597.32	892.891
BCAN_A0157		Permeases of the major facilitator superfamily	-0.810749	-1.75412	0.119951	3192.52	5580.74	6155.21	9234.15	4386.63	7694.68
BCAN_A0158	ihfB	Integration host factor beta subunit	-0.761704	-1.69549	0.102161	3548.94	5381.16	7181.46	7959.45	4465.05	7570.45
BCAN_A0159	sppA	macromolecule metabolism; macromolecule degradation; degradation of proteins, peptides, glycopeptides	0.0291716	1.02043	0.0696166	634.057	707.915	646.359	668.75	670.986	657.555
BCAN_A0160		Uncharacterized protein YrbK clustered with lipopolysaccharide transporters	0.745046	1.67603	0.0971353	8124.2	6866.39	4187	4757.12	7495.29	4472.06
BCAN_A0161		COGs COG1934	0.359322	1.28282	0.0674886	2495.64	2114.6	1479.6	2114.23	2305.12	1796.91
BCAN_A0162		Lipopolysaccharide ABC transporter, ATP-binding protein LptB	0.74857	1.68013	0.161951	2760.61	2787.39	1483.66	1818.47	2774	1651.07
BCAN_A0163	rpoN	RNA polymerase sigma-54 factor RpoN	0.0807044	1.05753	0.0472779	232.741	276.209	219.988	261.273	254.475	240.63
BCAN_A0165	yfiA	Ribosomal subunit interface protein	0.33754	1.2636	0.0286867	6418.67	12584.2	5441	9597.66	9501.43	7519.33
BCAN_A0166	ptsN	PTS system nitrogen-specific IIA component, PtsN	0.147635	1.10775	0.0508142	2456.42	2258.27	1573.86	2682.23	2357.35	2128.04
BCAN_A0167		hypothetical protein	-1.37407	-2.59201	0.618382	7411.4	4570.88	18863.1	12195.1	5991.14	15529.1
BCAN_A0168	hspD	Small heat shock protein	-1.34894	-2.54725	0.410035	16712.1	16153.7	52075	31642.5	16432.9	41858.8
BCAN_A0170		Mlr3177 protein	-0.776287	-1.71272	0.156153	1412.23	2890.61	2094.98	5274.57	2151.42	3684.77
BCAN_A0171	nth	Endonuclease III	-0.502569	-1.41673	0.108544	331.996	378.44	446.454	560.045	355.218	503.249
BCAN_A0172		Probable transmembrane protein	-2.74491	-6.70349	0.999997	426.614	385.151	3091.08	2350.59	405.883	2720.83
BCAN_A0174		Fructokinase	0.632033	1.54975	0.149344	1245.92	1308.75	898.77	749.675	1277.34	824.223
BCAN_A0175		TRANSPORTER	-0.718266	-1.6452	0.181057	771.573	1062.8	1377.56	1640.35	917.184	1508.96
BCAN_A0176	grpE	Heat shock protein GrpE	-1.58803	-3.00639	0.917213	2132.28	2653.54	8877.16	5510.88	2392.91	7194.02
BCAN_A0177	hrcA	Heat-inducible transcription repressor HrcA	-1.20364	-2.3032	0.645075	695.579	778.125	1874.35	1519.88	736.852	1697.12
BCAN_A0178	rph	Ribonuclease PH	0.776534	1.71301	0.225098	956.678	738.17	452.839	536.558	847.424	494.698
BCAN_A0179		Glyoxalase family protein	1.07397	2.10522	0.4306	3124.15	2994.45	1333.21	1573.17	3059.3	1453.19
BCAN_A0180	rdgB	Nucleoside 5-triphosphatase RdgB (dHAPTP, dITP, XTP-specific)	0.398317	1.31797	0.0953155	745.799	477.373	368.866	559.207	611.586	464.036
BCAN_A0181		Radical SAM family enzyme, similar to coproporphyrinogen III oxidase, oxygen-independent, clustered with nucleoside-triphosphatase RdgB	1.01064	2.0148	0.410547	780.713	682.462	318.247	407.965	731.587	363.106
BCAN_A0182		rRNA small subunit methyltransferase I	0.625202	1.54243	0.13914	540.078	465.177	326.041	325.695	502.627	325.868
BCAN_A0184	cobA	Siroheme synthase / Precorrin-2 oxidase / Sirohydrochlorin ferrochelatase / Uroporphyrinogen-III methyltransferase	-4.82857	-28.4149	1	470.024	264.826	3276.09	17604.6	367.425	10440.3
BCAN_A0185		Conserved hypothetical protein probably involved in sulfate reduction	-5.72722	-52.9743	1	768.369	416.306	12364.7	50392.7	592.338	31378.7
BCAN_A0186		Sulfite reductase [NADPH] hemoprotein beta-component	-5.23829	-37.7469	1	544.118	495.201	6748.86	32482.2	519.659	19615.5
BCAN_A0187	cysH	Phosphoadenylyl-sulfate reductase [thioredoxin] / Adenylyl-sulfate reductase [thioredoxin]	-5.42175	-42.8656	1	131.838	110.243	2263.83	8113.13	121.041	5188.48
BCAN_A0188		Oxidoreductase probably involved in sulfite reduction	-5.72546	-52.9097	1	644.305	448.325	12096.3	45714.4	546.315	28905.4
BCAN_A0189		Msr0370 protein	-0.452339	-1.36826	0.0206106	17688.2	14454.2	13301.3	30677.8	16071.2	21989.5
BCAN_A0190		Methylated-DNA--protein-cysteine methyltransferase	0.224968	1.16875	0.0392627	3707.03	5067.74	2191.66	5316.15	4387.38	3753.91
BCAN_A0191		hypothetical protein	-0.158738	-1.11631	0.0174308	12721.8	11932	12085.2	15436.1	12326.9	13760.7
BCAN_A0192		(U62541) immunoreactive 14 kDa protein BA14k	-1.12569	-2.18207	0.497036	1115.57	1672.12	2409.49	3673.43	1393.84	3041.46
BCAN_A0193	metH	5-methyltetrahydrofolate--homocysteine methyltransferase	-1.1318	-2.19131	0.545677	397.258	275.986	627.353	847.934	336.622	737.644
BCAN_A0195	solR	TRANSCRIPTIONAL ACTIVATOR, LUXR FAMILY	-0.658033	-1.57793	0.154791	438.857	257.425	498.607	600.077	348.141	549.342
BCAN_A0196		Omega-amino acid--pyruvate aminotransferase	-1.60654	-3.04521	0.954796	422.312	572.769	1620.62	1409.61	497.54	1515.12
BCAN_A0197		Sulfate adenylyltransferase subunit 2	-5.1609	-35.7754	1	274.687	196.388	2751.82	14101.1	235.538	8426.46
BCAN_A0198	cysN	Sulfate adenylyltransferase subunit 1 / Adenylylsulfate kinase	-4.41935	-21.3972	1	132.24	131.356	1282.34	4357.88	131.798	2820.11
BCAN_A0199	cysQ	3'(2'),5'-bisphosphate nucleotidase	-1.5432	-2.91441	0.932753	414.713	571.477	786.281	2087.88	493.095	1437.08
BCAN_A0201		cAMP-binding proteins - catabolite gene activator and regulatory subunit of cAMP-dependent protein kinases	-0.536914	-1.45087	0.125569	469.341	610.467	502.33	1064.33	539.904	783.328
BCAN_A0203		Glycerol-3-phosphate regulon repressor, DeoR family	-0.322975	-1.25091	0.082101	846.696	952.24	1120.42	1129.89	899.468	1125.15
BCAN_A0204	glpD	Aerobic glycerol-3-phosphate dehydrogenase	-2.26211	-4.79694	0.999667	1571.61	832.025	5511.73	6018.34	1201.82	5765.04
BCAN_A0205		Transcriptional regulator	0.711743	1.63778	0.117876	3550.64	5093.28	1548.01	3729.82	4321.96	2638.91
BCAN_A0206	thcA	Aldehyde dehydrogenase	0.28535	1.21871	0.0457695	232.424	231.74	198.006	182.86	232.082	190.433
BCAN_A0207	adhT	Alcohol dehydrogenase	-3.3243	-10.0165	1	972.875	447.768	583.737	13646.1	710.321	7114.9
BCAN_A0208		hypothetical protein	-0.501726	-1.41591	0.113791	586.998	941.218	479.35	1684.46	764.108	1081.91
BCAN_A0212	aldHT	Aldehyde dehydrogenase B	-1.07693	-2.10954	0.287201	4564.91	4451.17	9118.45	9901.33	4508.04	9509.89
BCAN_A0213		Hydroxymethylpyrimidine ABC transporter, transmembrane component	-1.78225	-3.43963	0.986489	584.426	487.134	1713.52	1972.24	535.78	1842.88
BCAN_A0214		Thiaminase II	-3.20714	-9.23521	1	400.67	567.434	4031.31	4909.33	484.052	4470.32
BCAN_A0215		Hydroxymethylpyrimidine ABC transporter, substrate-binding component	-3.68944	-12.9013	1	1227.31	1013.99	13580.9	15334.8	1120.65	14457.8
BCAN_A0216	thiE	Thiamin-phosphate pyrophosphorylase	-3.42782	-10.7616	1	240.93	252.958	2141.57	3173.44	246.944	2657.51
BCAN_A0217	thiG	Thiazole biosynthesis protein ThiG	-3.48121	-11.1673	1	389.8	426.704	3339.28	5778.85	408.252	4559.07
BCAN_A0218	thiS	Sulfur carrier protein ThiS	-3.87915	-14.7143	1	414.235	264.325	3920.85	6063.67	339.28	4992.26
BCAN_A0219	thiO	Glycine oxidase ThiO	-3.73654	-13.3294	1	246.781	212.718	1969.47	4155.37	229.749	3062.42
BCAN_A0220	thiD	Phosphomethylpyrimidine kinase	-3.05842	-8.33062	1	614.079	821.328	3808.64	8149.19	717.704	5978.92
BCAN_A0222		Sensory box/GGDEF domain/EAL domain protein	-0.932953	-1.90918	0.344089	570.582	666.898	1073.01	1289.57	618.74	1181.29
BCAN_A0223		Lead, cadmium, zinc and mercury transporting ATPase; Copper-translocating P-type ATPase	-1.40969	-2.65681	0.856986	519.44	444.651	1029.94	1531.47	482.045	1280.7
BCAN_A0224	cueR	Transcriptional regulator, MerR family	-2.2988	-4.92049	0.999741	1570.09	1303.25	8247.77	5890.45	1436.67	7069.11
BCAN_A0225		L-proline glycine betaine ABC transport system permease protein ProW	-0.344802	-1.26998	0.0867608	983.885	596.641	700.513	1306.72	790.263	1003.62
BCAN_A0226		L-proline glycine betaine ABC transport system permease protein ProV	-0.26586	-1.20235	0.0566801	240.271	237.613	208.999	365.586	238.942	287.292
BCAN_A0227		L-proline glycine betaine ABC transport system permease protein ProW	-0.244967	-1.18507	0.075508	347.289	491.648	333.085	661.11	419.468	497.097
BCAN_A0228		GLYCINE BETAINE-BINDING PROTEIN	-0.579388	-1.49422	0.0818887	2965.62	2597.35	2977.15	5335.13	2781.49	4156.14
BCAN_A0229		Probable signal peptide protein	-0.911217	-1.88063	0.308035	989.414	821.061	963.134	2441.7	905.238	1702.42
BCAN_A0230	gdhA	NADP-specific glutamate dehydrogenase	1.16174	2.23728	0.39354	9164.83	9134.34	4792.7	3386.52	9149.58	4089.61
BCAN_A0232		Sarcosine oxidase beta subunit	-0.800715	-1.74196	0.0897648	109.579	140.81	159.136	277.033	125.195	218.085
BCAN_A0233		Sarcosine oxidase delta subunit	-1.10967	-2.15797	0.496058	278.629	281.446	490.432	718.193	280.038	604.312
BCAN_A0234		Sarcosine oxidase alpha subunit	-0.374326	-1.29623	0.0916376	432.063	493.162	451.878	747.43	462.613	599.654
BCAN_A0237		Transcriptional regulator, IclR family	0.0872316	1.06233	0.0699635	549.333	568.692	596.719	455.709	559.012	526.214
BCAN_A0238		Maltose/maltodextrin ABC transporter, substrate binding periplasmic protein MalE	0.209106	1.15597	0.0715238	849.465	1389.48	1264.01	672.841	1119.47	968.427
BCAN_A0239		Maltose/maltodextrin ABC transporter, permease protein MalF	0.0858575	1.06132	0.0667517	1152.32	910.735	1059.11	884.746	1031.53	971.93
BCAN_A0240		Maltose/maltodextrin ABC transporter, permease protein MalG	-0.184173	-1.13617	0.0671963	308.689	405.717	420.115	391.569	357.203	405.842
BCAN_A0241	lacK	Maltose/maltodextrin transport ATP-binding protein MalK	0.214974	1.16068	0.0234781	149.725	161.368	132.876	135.15	155.547	134.013
BCAN_A0242	mdlA	mandelate racemase/muconate lactonizing enzyme family protein	0.435759	1.35262	0.0578958	208.266	290.623	209.161	159.67	249.444	184.415
BCAN_A0243		L-rhamnose mutarotase	0.628501	1.54596	0.143463	605.509	464.722	412.392	279.885	535.115	346.138
BCAN_A0244		oxidoreductase, Gfo/Idh/MocA family	0.104224	1.07492	0.0709119	640.441	568.497	670.001	454.681	604.469	562.341
BCAN_A0245	polS	2-keto-3-deoxy-L-fuconate dehydrogenase	-0.944218	-1.92415	0.356347	552.385	528.8	1182.61	897.751	540.592	1040.18
BCAN_A0246		2,4-diketo-3-deoxy-L-fuconate hydrolase	-0.0348657	-1.02446	0.0605375	1196.64	1434.48	1675.5	1019.98	1315.56	1347.74
BCAN_A0247		L-fuconate dehydratase	0.188424	1.13952	0.0749334	636.368	739.591	614.709	592.782	687.979	603.746
BCAN_A0251		hypothetical protein	-0.77148	-1.70702	0.221068	788.843	486.423	1095.83	1081.07	637.633	1088.45
BCAN_A0252	maf	Septum formation protein Maf	1.27478	2.41962	0.702023	3142.85	2270.45	1276.67	960.583	2706.65	1118.63
BCAN_A0253	infA	Translation initiation factor 1	0.808844	1.75181	0.0858715	17765.9	8904.94	8619.55	6605.2	13335.4	7612.37
BCAN_A0254		Arsenate reductase	0.500302	1.41451	0.116493	660.186	923.182	637.034	482.342	791.684	559.688
BCAN_A0256		Histidinol dehydrogenase	-0.304245	-1.23477	0.0639889	1710.64	1738.95	1960.16	2299.29	1724.8	2129.73
BCAN_A0257		hypothetical protein	0.451239	1.36721	0.0259942	16682.4	14575.3	10462	12400.3	15628.9	11431.2
BCAN_A0258	murA	UDP-N-acetylglucosamine 1-carboxyvinyltransferase	-0.270507	-1.20623	0.057943	2244.49	1698.1	2374.64	2381.03	1971.29	2377.84
BCAN_A0259		hypothetical protein	-1.43744	-2.70839	0.860178	337.79	249.753	674.031	917.267	293.771	795.649
BCAN_A0262		BRO family protein	-0.108361	-1.078	0.0457576	194.658	262.003	271.7	220.582	228.331	246.141
BCAN_A0270		Urease accessory protein UreD	2.93962	7.67209	0.999999	21166.1	16842.3	3494.41	1459.69	19004.2	2477.05
BCAN_A0271	ureA	Urease gamma subunit	1.72503	3.30586	0.91417	39839.1	33088.5	17057.7	5002.41	36463.8	11030.1
BCAN_A0272	ureB	Urease beta subunit	1.05027	2.07092	0.19896	21068.6	10986.8	12377.7	3101.08	16027.7	7739.41
BCAN_A0273	ureC	Urease alpha subunit	0.476127	1.391	0.0179904	28558.1	29448.9	32226.1	9475.37	29003.5	20850.8
BCAN_A0274	ureE	Urease accessory protein UreE	0.284161	1.2177	0.026327	6589.88	12314.6	11559.8	3964.9	9452.22	7762.35
BCAN_A0275	ureF	Urease accessory protein UreF	0.342495	1.26795	0.0284986	7093.13	12363.5	10712.8	4632.17	9728.33	7672.5
BCAN_A0276	ureG	Urease accessory protein UreG	0.326213	1.25372	0.0385343	3377.48	8212.99	5973.17	3271.71	5795.24	4622.44
BCAN_A0278	luxN	Sensor histidine kinase	-0.0584297	-1.04133	0.0698657	492.589	665.883	598.038	608.315	579.236	603.177
BCAN_A0280		Probable Co/Zn/Cd efflux system membrane fusion protein	-1.87153	-3.65921	0.990918	255.18	241.117	744.445	1071.61	248.149	908.028
BCAN_A0281		RND multidrug efflux transporter; Acriflavin resistance protein	-1.33569	-2.52396	0.728154	209.24	221.45	469.232	617.813	215.345	543.523
BCAN_A0282	hydA	Dihydropyrimidinase	0.330993	1.25788	0.0563158	240.649	298.436	209.845	218.722	269.542	214.283
BCAN_A0283		Beta-ureidopropionase	0.16952	1.12468	0.073268	522.042	647.852	365.409	674.789	584.947	520.099
BCAN_A0284		Transcriptional regulator RutR of pyrimidine catabolism (TetR family)	0.728546	1.65697	0.148395	2922.72	2990.25	1538.01	2030.54	2956.49	1784.28
BCAN_A0285		Nudix hydrolase family protein PA3470	-0.0290919	-1.02037	0.0544699	263.907	323.604	314.533	284.944	293.755	299.739
BCAN_A0286		Dihydropyrimidine dehydrogenase [NADP+]	0.808874	1.75184	0.200609	463.193	410.389	237.979	260.685	436.791	249.332
BCAN_A0287		Pyridine nucleotide-disulphide oxidoreductase associated with reductive pyrimidine catabolism	0.802854	1.74455	0.238818	656.155	850.348	360.465	503.084	753.251	431.774
BCAN_A0289		carbon monoxide dehydrogenase G protein	-0.924045	-1.89743	0.299222	298.175	263.725	546.836	519.329	280.95	533.082
BCAN_A0290	pgi	Glucose-6-phosphate isomerase	-0.991404	-1.98812	0.402797	660.091	538.612	1195.31	1187.86	599.352	1191.58
BCAN_A0291		Succinylglutamate desuccinylase/aspartoacylase	-0.379997	-1.30134	0.0407784	4772.21	4758.3	6808.81	5593.6	4765.25	6201.21
BCAN_A0292		Hydrolase, haloacid dehalogenase-like family	-0.0459558	-1.03237	0.069302	579.552	507.905	659.467	463.188	543.729	561.327
BCAN_A0293		Hydrolases of the alpha/beta superfamily	0.91794	1.88942	0.321787	623.012	810.842	379.51	379.378	716.927	379.444
BCAN_A0294		Long-chain-fatty-acid--CoA ligase	0.807956	1.75073	0.199976	2541.42	2618.5	1414.06	1533.24	2579.96	1473.65
BCAN_A0295	ttgR	Transcription repressor of multidrug efflux pump acrAB operon, TetR (AcrR) family	-0.205425	-1.15303	0.0742204	504.409	423.06	452.947	616.448	463.734	534.698
BCAN_A0297		RND efflux system, membrane fusion protein CmeA	-0.501647	-1.41583	0.115369	741.679	642.735	1124.56	835.534	692.207	980.047
BCAN_A0299		hypothetical protein	0.677491	1.59936	0.112424	505.584	118.354	232.104	158.014	311.969	195.059
BCAN_A0301		amino acid ABC transporter, periplasmic amino acid-binding protein	-0.270241	-1.20601	0.075036	1290.72	718.963	1051.84	1371.86	1004.84	1211.85
BCAN_A0302	bcsA	Glycosyl transferase, group 2 family protein	-0.404002	-1.32317	0.0505662	157.516	191.766	274.563	187.598	174.641	231.08
BCAN_A0303		UDP-galactose-lipid carrier transferase	-0.912299	-1.88204	0.211171	2252.82	3217.64	4934.59	5361.03	2735.23	5147.81
BCAN_A0304	phoR	Phosphate regulon sensor protein PhoR (SphS)	0.389295	1.30975	0.0953066	789.429	795.182	710.359	499.495	792.305	604.927
BCAN_A0305		hypothetical protein	-0.094806	-1.06792	0.0328225	4082.54	4944.95	4256.53	5384.12	4513.75	4820.33
BCAN_A0307	argD	Acetylornithine aminotransferase	-0.0398952	-1.02804	0.0676179	820.007	930.91	1034.9	765.107	875.458	900.005
BCAN_A0308	argF	Ornithine carbamoyltransferase	-0.21704	-1.16235	0.0331784	5070.68	4740.17	7189.14	4214.45	4905.42	5701.8
BCAN_A0310		ApaG protein	-0.928518	-1.90332	0.316984	1007.31	977.799	1558.24	2220.06	992.555	1889.15
BCAN_A0311	metZ	O-acetylhomoserine sulfhydrylase / O-succinylhomoserine sulfhydrylase	-1.16975	-2.24972	0.607623	459.534	384.257	927.322	970.974	421.895	949.148
BCAN_A0314		Deoxycytidine triphosphate deaminase	0.0861261	1.06152	0.0703618	622.794	569.207	681.864	441.058	596	561.461
BCAN_A0315		Transcriptional regulator containing an amidase domain and an AraC-type DNA-binding HTH domain	-0.119238	-1.08616	0.0640049	381.679	335.478	466.424	312.524	358.578	389.474
BCAN_A0316		hypothetical protein	-0.851272	-1.80409	0.171541	3325.18	2338.19	5207.95	5009.28	2831.69	5108.62
BCAN_A0317		putative membrane protein	0.699172	1.62357	0.169983	1479.94	1667.03	764.425	1173.87	1573.48	969.149
BCAN_A0318		DNA-damage-inducible protein F	-0.477021	-1.39187	0.106152	781.246	931.162	1064.92	1318.52	856.204	1191.72
BCAN_A0319	pyrD	Dihydroorotate dehydrogenase	-0.203903	-1.15181	0.0750389	756.643	704.178	953.007	729.58	730.41	841.294
BCAN_A0320		hypothetical protein	-0.525728	-1.43966	0.115463	436.704	301.446	479.759	582.928	369.075	531.343
BCAN_A0322		hypothetical protein	-0.677964	-1.59988	0.099296	2758.86	3385.89	4603.91	5226.96	3072.37	4915.43
BCAN_A0323	pip	Proline iminopeptidase	-0.143411	-1.10451	0.051775	2149.77	1927.86	2176.71	2327.09	2038.82	2251.9
BCAN_A0324		Transcriptional regulator, LuxR family	0.559952	1.47422	0.10691	2122.98	2117.62	1427.63	1448.88	2120.3	1438.25
BCAN_A0326		hypothetical protein	-2.03464	-4.09719	0.99615	3342.8	3170.75	11290.5	15396.8	3256.77	13343.6
BCAN_A0327	mscL	Large-conductance mechanosensitive channel	-2.52837	-5.7692	0.999975	552.594	557.752	3490.95	2914.87	555.173	3202.91
BCAN_A0328	hemA	5-aminolevulinate synthase	-1.08797	-2.12574	0.306398	3871	4603.48	6675.28	11339.3	4237.24	9007.29
BCAN_A0329		Polysaccharide deacetylase	-1.11178	-2.16113	0.484969	1394	1271.73	3669.31	2091.67	1332.86	2880.49
BCAN_A0330		Glycosyl transferase, family 25	0.156452	1.11454	0.0569953	2180.87	1556.57	1706.16	1647.18	1868.72	1676.67
BCAN_A0331		Urease operon 23 kDa accessory protein	-0.731406	-1.66026	0.199994	620.017	417.468	830.096	892.396	518.743	861.246
BCAN_A0332		hypothetical protein	-2.68225	-6.41856	0.999994	1312.84	955.801	8402.65	6158.77	1134.32	7280.71
BCAN_A0333	oxyR	LysR family regulatory protein CidR	0.0210514	1.0147	0.0486003	253.504	266.548	270.821	241.698	260.026	256.259
BCAN_A0334		Holin-like protein CidA	1.67732	3.19834	0.963113	3979.84	5563.3	2216.41	767.37	4771.57	1491.89
BCAN_A0335		CidA-associated membrane protein CidB	1.70161	3.25264	0.971282	3156.92	4779.56	1659.51	780.502	3968.24	1220.01
BCAN_A0338		Pantoate--beta-alanine ligase	0.37424	1.29616	0.0888549	1154.03	1101.06	841.025	898.797	1127.54	869.911
BCAN_A0339	panB	3-methyl-2-oxobutanoate hydroxymethyltransferase	0.150124	1.10966	0.0675925	1331.1	954.592	871.294	1188.51	1142.84	1029.9
BCAN_A0340		Ferredoxin--NADP(+) reductase	-2.46355	-5.51573	0.999942	1524.01	1388	6963.88	9097.98	1456	8030.93
BCAN_A0343		Carboxynorspermidine decarboxylase, putative	0.817942	1.76289	0.232137	597.325	533.682	359.88	281.684	565.504	320.782
BCAN_A0344		Carboxynorspermidine dehydrogenase, putative	0.695026	1.61891	0.154622	2045.47	2089.83	1536.85	1017.51	2067.65	1277.18
BCAN_A0346		Not a Proline racemase, nor 4-hydroxyproline epimerase [missing catalytic residues]	-0.0553241	-1.03909	0.0366205	184.342	206.392	266.038	139.971	195.367	203.004
BCAN_A0347		Probable multidrug resistance protein norM (Multidrug-efflux transporter)	0.766121	1.70069	0.188712	586.637	361.394	340.361	217.078	474.016	278.719
BCAN_A0348		INVASION PROTEIN B	-0.553952	-1.4681	0.103992	1928.05	1055.37	1977.46	2402.52	1491.71	2189.99
BCAN_A0350		DNA-binding response regulator, LuxR family	0.724914	1.6528	0.127139	361.934	273.979	172.238	212.51	317.956	192.374
BCAN_A0352		TRAP dicarboxylate transporter, DctM subunit, unknown substrate 6	0.273618	1.20884	0.0379245	177.082	229.319	171.495	164.697	203.2	168.096
BCAN_A0353		TRAP transporter solute receptor, unknown substrate 6	0.165134	1.12127	0.0732835	869.873	677.825	849.136	531.171	773.849	690.154
BCAN_A0354		hypothetical protein	0.589338	1.50456	0.108963	2640.85	2215.15	1837.02	1390.51	2428	1613.77
BCAN_A0355		Chitooligosaccharide deacetylase; putative uricase	0.513482	1.42749	0.117171	819.353	1283.55	908.405	564.74	1051.45	736.572
BCAN_A0356		hypothetical protein	-1.55188	-2.932	0.932557	1030.33	636.094	2540.14	2345.82	833.213	2442.98
BCAN_A0357	xdhA	Xanthine dehydrogenase, iron-sulfur cluster and FAD-binding subunit A	-1.07714	-2.10985	0.499852	539.982	604.977	1110.47	1305.21	572.48	1207.84
BCAN_A0359		XdhC protein (assists in molybdopterin insertion into xanthine dehydrogenase)	-0.32526	-1.25289	0.0413778	162.669	173.83	151.715	269.881	168.25	210.798
BCAN_A0360		Transcriptional regulator, LysR family	-0.383339	-1.30436	0.0939699	700.826	616.832	839.85	878.847	658.829	859.348
BCAN_A0362		Guanine deaminase	-0.542427	-1.45642	0.0795464	195.036	198.908	252.573	321.176	196.972	286.874
BCAN_A0363	ttuD	D-glycerate 2-kinase	0.220674	1.16528	0.0691849	1643.65	984.267	983.487	1271.7	1313.96	1127.59
BCAN_A0364	ccoS	Type cbb3 cytochrome oxidase biogenesis protein CcoS, involved in heme b insertion	-0.869077	-1.82649	0.288121	661.124	627.639	501.453	1852.46	644.382	1176.96
BCAN_A0366		Type cbb3 cytochrome oxidase biogenesis protein CcoH	-1.56231	-2.95327	0.940182	410.323	572.082	430.767	2470.54	491.203	1450.65
BCAN_A0367	ccoG	Type cbb3 cytochrome oxidase biogenesis protein CcoG, involved in Cu oxidation	-3.01042	-8.058	1	422.438	308.689	647.138	5244.28	365.563	2945.71
BCAN_A0368		Cytochrome c oxidase subunit CcoP	-3.52154	-11.4839	1	162.289	119.015	286.954	2943.51	140.652	1615.23
BCAN_A0369		Cytochrome c oxidase subunit CcoQ	-3.47353	-11.108	1	1300.65	640.475	2799.77	18762.3	970.561	10781
BCAN_A0370	ccoO	Cytochrome c oxidase subunit CcoO	-3.56142	-11.8057	1	526.471	397.112	1428.37	9475.21	461.791	5451.79
BCAN_A0371	ccoN	Cytochrome c oxidase subunit CcoN	-3.5559	-11.7607	1	540.796	386.917	1744.16	9166.37	463.857	5455.27
BCAN_A0372	fur	Iron-responsive regulator Irr	-0.154723	-1.11321	0.0181322	7936.44	15267.8	10809.6	15021.6	11602.1	12915.6
BCAN_A0374		Outer membrane protein	-0.0977467	-1.0701	0.0579595	1310.34	1725.92	1606.1	1643.01	1518.13	1624.56
BCAN_A0376		ADA regulatory protein / Methylated-DNA--protein-cysteine methyltransferase	-0.108738	-1.07828	0.0680051	785.705	1068.7	785.835	1213.74	927.202	999.788
BCAN_A0377		a glutathione-dependent thiol reductase	-0.319407	-1.24782	0.0667046	1466.63	1806.52	2367.7	1716.59	1636.57	2042.14
BCAN_A0378		Conserved domain protein	-0.306212	-1.23646	0.0432559	4329.4	2989.88	4928.92	4121.06	3659.64	4524.99
BCAN_A0380		BACTEROID DEVELOPMENT PROTEIN BACA	-0.15198	-1.11109	0.0272796	7536.71	4988.57	6930.62	6986.13	6262.64	6958.38
BCAN_A0382		Mlr7403 protein	-0.134859	-1.09799	0.0532605	2056.15	1752.49	2315.97	1865.85	1904.32	2090.91
BCAN_A0383	engA	GTP-binding protein EngA	0.721903	1.64936	0.194972	924.567	999.68	660.161	506.504	962.124	583.333
BCAN_A0384	dnaK	Putative heat shock protein YegD	-0.238473	-1.17974	0.0123897	109.853	90.02	111.418	124.38	99.9364	117.899
BCAN_A0386		ATP synthase protein I	0.517072	1.43105	0.0535283	7341.98	5791.69	4716.26	4461.4	6566.83	4588.83
BCAN_A0387	atpB	ATP synthase A chain	0.392678	1.31283	0.0312904	11353.2	8202.2	10011.1	4884.52	9777.68	7447.8
BCAN_A0388	atpE	ATP synthase C chain	0.020675	1.01443	0.0117578	25021.2	17450	28630.2	13236.7	21235.6	20933.5
BCAN_A0389		ATP synthase B' chain	0.323254	1.25115	0.0243708	12676.6	10708.2	12891.6	5799.09	11692.4	9345.32
BCAN_A0390	atpF	ATP synthase B chain	-0.343441	-1.26878	0.0765274	366.625	255.489	596.125	193.199	311.057	394.662
BCAN_A0391	rnhB	Ribonuclease HII	0.335946	1.2622	0.0849393	530.346	535.481	401.464	442.954	532.914	422.209
BCAN_A0392		Radical SAM domain protein	0.996812	1.99559	0.371631	1787.86	2734.49	877.24	1388.94	2261.18	1133.09
BCAN_A0394		hypothetical protein	-4.511	-22.8006	1	1035.01	585.682	15171.4	21781.2	810.345	18476.3
BCAN_A0395		hypothetical protein	-3.40505	-10.5931	1	3787.87	3068.1	30077	42548.8	3427.99	36312.9
BCAN_A0398		4-diphosphocytidyl-2-C-methyl-D-erythritol kinase	-0.69742	-1.6216	0.180737	477.619	405.187	643.25	788.311	441.403	715.781
BCAN_A0399		hypothetical protein	-1.05717	-2.08085	0.430575	1376.22	1047.67	2008.4	3035.36	1211.95	2521.88
BCAN_A0400		Peptidase / Na+/H+ antiporter NhaA type	-0.111055	-1.08002	0.0370675	263.157	118.369	237.151	174.904	190.763	206.027
BCAN_A0401	nhaA	Na+/H+ antiporter NhaA type	-1.00007	-2.0001	0.229189	3927.18	4473.05	9264.7	7536.61	4200.11	8400.65
BCAN_A0403		COG4123: Predicted O-methyltransferase	0.349365	1.274	0.0886119	762.06	1058.59	742.3	686.779	910.323	714.539
BCAN_A0404		hypothetical protein	0.506826	1.42092	0.105771	1296.99	1776.73	1198.8	964.388	1536.86	1081.6
BCAN_A0405		Octaprenyl-diphosphate synthase / Dimethylallyltransferase / Geranyltranstransferase (farnesyldiphosphate synthase) / Geranylgeranyl pyrophosphate synthetase	1.05789	2.08188	0.408768	3181.22	3063.56	1541.47	1458.12	3122.39	1499.79
BCAN_A0406	bimA	TPR domain protein	0.661537	1.58177	0.105046	3789.34	4252.11	2389.84	2693.99	4020.73	2541.92
BCAN_A0407	glyQ	Glycyl-tRNA synthetase alpha chain	0.0662727	1.04701	0.0480007	2521.53	2229.74	2622.77	1915.17	2375.63	2268.97
BCAN_A0409		Glycyl-tRNA synthetase beta chain	-0.301967	-1.23282	0.0737603	1104.44	1285.78	1731.74	1214.99	1195.11	1473.36
BCAN_A0410		COG0009 Sua5 subfamily, required for N6-threonylcarbamoyl adenosine t(6)A37 modification in tRNA	0.0534813	1.03777	0.0261705	186.044	139.856	182.762	131.278	162.95	157.02
BCAN_A0411		D-2-hydroxyglutarate dehydrogenase	-0.430996	-1.34816	0.102245	450.918	651.415	892.076	594.05	551.166	743.063
BCAN_A0412		hypothetical protein	-0.66086	-1.58103	0.0913636	3530.76	3056.14	4480.92	5933.12	3293.45	5207.02
BCAN_A0413		Helix-turn-helix protein, copG family	-1.34729	-2.54434	0.80524	699.011	501.982	1407.93	1647.81	600.496	1527.87
BCAN_A0415		hypothetical protein	-0.0476818	-1.0336	0.0344763	3802.16	4441.31	5134.12	3386.35	4121.73	4260.23
BCAN_A0416		Enoyl-CoA hydratase	0.139569	1.10158	0.0695332	959.854	1007.9	1123.93	662.372	983.876	893.153
BCAN_A0417		Acyl-CoA dehydrogenase	-0.234529	-1.17652	0.0766618	756.978	770.984	1152.79	644.889	763.981	898.841
BCAN_A0419		Phosphoribosylamine--glycine ligase	0.277839	1.21238	0.0595027	324.308	276.812	257.348	238.471	300.56	247.909
BCAN_A0420	ubiA	4-hydroxybenzoate polyprenyltransferase	-0.173399	-1.12771	0.0677199	1086.99	1064.65	1004.4	1422.03	1075.82	1213.22
BCAN_A0421	pdxH	Pyridoxamine 5'-phosphate oxidase	-0.42795	-1.34532	0.0892957	1260.94	1067.13	1599.19	1532.81	1164.04	1566
BCAN_A0422		17K common-antigen	0.765165	1.69956	0.0968869	8182.31	8740.12	4914.85	5042.07	8461.22	4978.46
BCAN_A0423	dnaJ	DnaJ-class molecular chaperone CbpA	-0.52372	-1.43766	0.0514472	3841.23	6179.31	8942.22	5463.88	5010.27	7203.05
BCAN_A0424	fabI	Enoyl-[acyl-carrier-protein] reductase [NADH]	0.32858	1.25578	0.0489489	4762.81	3015.27	3690	2503.84	3889.04	3096.92
BCAN_A0429		hypothetical protein	1.03159	2.04428	0.43462	2395.97	897.85	764.978	846.26	1646.91	805.619
BCAN_A0430		Protein of unknown function DUF374	0.902264	1.869	0.315193	1742.06	701.841	636.776	670.822	1221.95	653.799
BCAN_A0431		hypothetical protein	-1.23272	-2.3501	0.511063	2714.2	4177.38	6868.7	9327.16	3445.79	8097.93
BCAN_A0432	aroC	Chorismate synthase	-0.0893316	-1.06388	0.0707032	591.084	650.464	732.405	588.449	620.774	660.427
BCAN_A0433	ribB	3,4-dihydroxy-2-butanone 4-phosphate synthase / GTP cyclohydrolase II	-0.366929	-1.2896	0.0883162	716.95	984.105	1272.77	920.916	850.528	1096.84
BCAN_A0434		Acetylspermidine deacetylase; Deacetylases, including yeast histone deacetylase and acetoin utilization protein	1.76534	3.39954	0.982867	2501.92	4377.52	890.981	1132.66	3439.72	1011.82
BCAN_A0435	xseB	Exodeoxyribonuclease VII small subunit	0.852717	1.8059	0.218949	2798.45	3109.69	1321.7	1949.88	2954.07	1635.79
BCAN_A0436		Alkaline phosphatase like protein	-0.786916	-1.72538	0.232013	518.456	573	940.089	943.09	545.728	941.589
BCAN_A0437	ymgE	Transglycosylase associated protein	-1.31007	-2.47954	0.589735	3272.34	4898.96	10215.8	10045.2	4085.65	10130.5
BCAN_A0438		hypothetical protein	-0.705836	-1.63109	0.141822	1754.14	1682.89	2442.65	3163.45	1718.51	2803.05
BCAN_A0440		1-deoxy-D-xylulose 5-phosphate synthase	-0.465832	-1.38111	0.106172	807.406	725.258	1010.93	1105.85	766.332	1058.39
BCAN_A0441		RNA binding methyltransferase FtsJ like	0.538249	1.45221	0.100972	355.793	408.325	273.404	252.773	382.059	263.088
BCAN_A0442	rumA	23S rRNA (Uracil-5-) -methyltransferase RumA	0.440489	1.35706	0.0866073	400.024	377.692	275.716	297.372	388.858	286.544
BCAN_A0443		Lysine decarboxylase family	0.426246	1.34373	0.0747671	2218.93	2629.37	1672.02	1936.07	2424.15	1804.04
BCAN_A0444		Membrane-bound lysozyme inhibitor of c-type lysozyme	0.045132	1.03178	0.0179531	13329.3	10064.2	12107.9	10565.2	11696.8	11336.5
BCAN_A0445		LysM domain protein	-0.272491	-1.20789	0.065636	1554.92	1435.47	1322.46	2289.61	1495.2	1806.03
BCAN_A0446		Lipid A export ATP-binding/permease protein MsbA	-0.882879	-1.84405	0.269716	1316.62	944.544	1765.84	2403.85	1130.58	2084.85
BCAN_A0447		Phosphatidylserine decarboxylase	-0.2335	-1.17568	0.0412372	4150.14	2838.82	4537.71	3679.1	3494.48	4108.4
BCAN_A0448	pssA	CDP-diacylglycerol--serine O-phosphatidyltransferase	0.128405	1.09308	0.0536788	2137.98	1930.57	2079.28	1642.81	2034.28	1861.04
BCAN_A0449		Oxidoreductase, short-chain dehydrogenase/reductase family	0.0110954	1.00772	0.0622897	1424.58	1011.39	980.024	1437.28	1217.98	1208.65
BCAN_A0450	purF	Amidophosphoribosyltransferase	-0.175305	-1.1292	0.0345664	3774.13	4981.85	4292.64	5594.64	4377.99	4943.64
BCAN_A0452		Colicin V production protein	0.425025	1.3426	0.0636006	3727.65	2971.27	2602.97	2386.56	3349.46	2494.77
BCAN_A0453	radA	DNA repair protein RadA	0.808975	1.75197	0.241362	1185.32	1343.77	653.194	790.376	1264.54	721.785
BCAN_A0454	dnaB	Replicative DNA helicase	0.547062	1.46111	0.0797434	3175.19	4272.65	2241.21	2856.18	3723.92	2548.7
BCAN_A0457	rplI	LSU ribosomal protein L9p	-0.466682	-1.38193	0.0573807	3128.81	3757.22	7141.8	2374.2	3443.02	4758
BCAN_A0458		hypothetical protein	1.14799	2.21605	0.552064	2460.22	2243.53	1383.14	739.445	2351.88	1061.29
BCAN_A0459	rpsR	SSU ribosomal protein S18p	0.692249	1.6158	0.0931582	6751.99	5202.7	5809.3	1589.32	5977.34	3699.31
BCAN_A0460	rpsF	SSU ribosomal protein S6p	0.881705	1.84255	0.0634712	32340.4	33489.4	25156.4	10571.1	32914.9	17863.8
BCAN_A0462		Malonyl CoA-acyl carrier protein transacylase	-0.344697	-1.26988	0.0565851	2723.44	2210.62	3901.19	2364.49	2467.03	3132.84
BCAN_A0463	fabG	3-oxoacyl-[acyl-carrier protein] reductase	0.116933	1.08443	0.024796	7891.94	7508.74	8280.19	5921.49	7700.34	7100.84
BCAN_A0464	acpP	Acyl carrier protein	-0.253489	-1.19209	0.0181236	15071.9	10699.3	18499.7	12221.7	12885.6	15360.7
BCAN_A0466		3-oxoacyl-[acyl-carrier-protein] synthase, KASII	0.822674	1.76868	0.154139	5809.84	4595.5	3185.98	2697.13	5202.67	2941.55
BCAN_A0467		protein YceG like	-1.2815	-2.43092	0.543339	4691.02	3862.09	9417.17	11374.7	4276.56	10396
BCAN_A0468		Protein YicC	0.710718	1.63662	0.186386	1074.11	1235.37	701.484	709.643	1154.74	705.564
BCAN_A0469	gmk	Guanylate kinase	0.43976	1.35638	0.0682001	2431.1	3779.44	2260.35	2318.41	3105.27	2289.38
BCAN_A0470	tldD	TldD protein, part of proposed TldE/TldD proteolytic complex	-1.43167	-2.69758	0.828338	1333.29	2142.61	4835.23	4541.28	1737.95	4688.26
BCAN_A0471		Signal recognition particle GTPase	-0.309307	-1.23911	0.0849815	577.408	608.485	750.475	718.981	592.947	734.728
BCAN_A0474		Cytochrome c oxidase polypeptide I	-0.984357	-1.97843	0.15763	5690.28	9555.26	15439.3	14722.9	7622.77	15081.1
BCAN_A0475	cyoE	Heme O synthase, protoheme IX farnesyltransferase COX10-CtaB	0.684472	1.60711	0.0931828	5801.31	5642.72	4371.82	2749.03	5722.01	3560.43
BCAN_A0476		Cytochrome oxidase biogenesis protein Cox11-CtaG, copper delivery to Cox1	1.05968	2.08446	0.47696	1062.85	1609.31	836.621	445.319	1336.08	640.97
BCAN_A0477	ctaG	Cytochrome oxidase biogenesis protein Cox11-CtaG, copper delivery to Cox1	0.589101	1.50431	0.129774	1349.08	1595.33	1097.46	859.863	1472.21	978.66
BCAN_A0478		Cytochrome c oxidase polypeptide III	-0.258555	-1.19628	0.0463424	2337.72	3588.75	3708.43	3381.27	2963.23	3544.85
BCAN_A0482		4-hydroxy-3-methylbut-2-enyl diphosphate reductase	0.120949	1.08745	0.0597191	1669.39	1453.97	1684.96	1187.22	1561.68	1436.09
BCAN_A0483	thrB	Homoserine kinase	-0.413182	-1.33162	0.0982318	517.499	446.606	644.824	638.997	482.053	641.91
BCAN_A0484	rnhA	Ribonuclease HI	0.374885	1.29674	0.0850848	1729.62	956.256	1039.38	1031.88	1342.94	1035.63
BCAN_A0485		Peroxiredoxin	-0.677604	-1.59948	0.143751	1181.82	1579.37	2560.87	1855.6	1380.59	2208.24
BCAN_A0486		THIO:disulfide Interchange Protein	0.369869	1.29224	0.0652717	2304.12	2846.89	1803.86	2182.27	2575.51	1993.06
BCAN_A0487		TRANSCRIPTIONAL REGULATOR, AlgH	-0.158493	-1.11612	0.0411646	2507.23	3892.41	2485.8	4656.96	3199.82	3571.38
BCAN_A0488		Sensory box/GGDEF domain/EAL domain protein	0.421014	1.33887	0.0813702	1650.96	2236.57	1343.25	1560.34	1943.77	1451.8
BCAN_A0489		Ribosomal-protein-S5p-alanine acetyltransferase	0.566016	1.48043	0.101648	2456.53	2511.55	1467.05	1888.79	2484.04	1677.92
BCAN_A0490		Mitochondrial processing peptidase-like protein	0.437515	1.35427	0.0332768	8718.2	11891.3	7070.86	8147.31	10304.8	7609.09
BCAN_A0491	thrC	Threonine synthase	0.681586	1.6039	0.172947	1116.86	1157.54	785.651	632.389	1137.2	709.02
BCAN_A0493		lipoprotein, putative	0.298465	1.22984	0.0252603	10064.2	10759.4	8158.66	8773.38	10411.8	8466.02
BCAN_A0496		hypothetical protein	-0.0560343	-1.0396	0.0393683	3692.48	2873.06	3370.28	3455.29	3282.77	3412.78
BCAN_A0497		PHOSPHOGLYCOLATE PHOSPHATASE	1.00505	2.00701	0.369395	1730.63	3370.73	1177.66	1364.1	2550.68	1270.88
BCAN_A0500		DNA modification methyltransferase	-0.0840636	-1.06	0.044788	2736.84	2485.01	3136.45	2398.71	2610.93	2767.58
BCAN_A0501		Hydrolase	-0.318636	-1.24715	0.0752754	300.653	347.276	366.515	441.55	323.964	404.032
BCAN_A0502	mutY	A/G-specific adenine glycosylase	0.489539	1.404	0.0844606	310.42	361.389	206.319	272.178	335.904	239.249
BCAN_A0503		hypothetical protein	0.522582	1.43652	0.121508	943.444	844.612	471.705	773.005	894.028	622.355
BCAN_A0505		Periplasmic thiol:disulfide interchange protein DsbA	-0.428713	-1.34603	0.0574938	3120.77	2961.05	4549.52	3636.82	3040.91	4093.17
BCAN_A0506	smc	Chromosome partition protein smc	0.0785128	1.05593	0.0671475	964.671	1018.12	1044.6	833.166	991.396	938.885
BCAN_A0507		Cobalt-zinc-cadmium resistance protein CzcD	0.0566022	1.04001	0.0699911	624.995	676.683	623.65	627.947	650.839	625.799
BCAN_A0508		Glyoxalase family protein	0.588673	1.50386	0.0877791	3649.98	3989.67	2551.87	2528.15	3819.83	2540.01
BCAN_A0509	ppdK	Pyruvate,phosphate dikinase	-0.672863	-1.59423	0.172216	379.245	699.469	843.457	876.265	539.357	859.861
BCAN_A0513		Metallo-beta-lactamase family protein	-0.253959	-1.19248	0.0715244	1141.09	1095.43	1305.2	1361.78	1118.26	1333.49
BCAN_A0514	bioY	Substrate-specific component BioY of biotin ECF transporter	-0.533443	-1.44738	0.0414086	6198.56	8395.95	7577.07	13546.7	7297.25	10561.9
BCAN_A0515	allA	Ureidoglycolate hydrolase	-0.700026	-1.62453	0.173395	947.773	855.671	1283.87	1645.89	901.722	1464.88
BCAN_A0516	pucM	Transthyretin family protein	-2.12784	-4.37061	0.999045	403.255	322.105	1102.32	2067.94	362.68	1585.13
BCAN_A0517		hypothetical protein	0.392089	1.31229	0.0917172	534.849	525.925	311.316	497.021	530.387	404.168
BCAN_A0518	capD	Nucleoside-diphosphate sugar epimerase/dehydratase	0.0639841	1.04535	0.0662515	1061.87	989.166	1043.06	918.997	1025.52	981.029
BCAN_A0529		formyltransferase, putative	-0.410186	-1.32886	0.0323049	7556.4	7260.7	10244.7	9445.16	7408.55	9844.9
BCAN_A0530		WbkB protein	-0.230596	-1.17332	0.0293609	6611.06	5508.44	8835.08	5384.97	6059.75	7110.03
BCAN_A0531	rfbB	O-antigen export system, ATP-binding protein	0.594613	1.51007	0.0511158	11453.1	8360.63	9163.43	3957.62	9906.84	6560.53
BCAN_A0532	rfbD	O-antigen export system permease protein RfbD	0.212534	1.15872	0.0104796	36991.8	25064.7	32886.2	20669.8	31028.3	26778
BCAN_A0534		GDP-mannose 4,6 dehydratase	-0.581077	-1.49597	0.0209584	23564.1	23196.3	41449.8	28502.1	23380.2	34975.9
BCAN_A0537		TRANSPOSASE	0.782385	1.71997	0.197455	552.539	404.404	208.308	348.063	478.471	278.186
BCAN_A0541		MANNOSYLTRANSFERASE	-0.316576	-1.24537	0.054243	2548.55	2440.52	3059.23	3154.01	2494.53	3106.62
BCAN_A0542		TRANSPOSASE	-1.52993	-2.88772	0.90931	1591.01	1153.8	3455.77	4470.47	1372.41	3963.12
BCAN_A0545		TRANSPOSASE	-0.466548	-1.3818	0.0885101	257.932	287.917	371.415	382.838	272.924	377.126
BCAN_A0547		TRANSPOSASE	-0.16537	-1.12145	0.042727	3783.89	2244.48	3428.55	3331.99	3014.19	3380.27
BCAN_A0548		TRANSPOSASE	0.256805	1.19483	0.0742827	1463.24	903.319	875.439	1105.23	1183.28	990.335
BCAN_A0549	manB	Phosphomannomutase	-0.364869	-1.28776	0.0456436	3978.15	3641.73	5224.72	4587.89	3809.94	4906.3
BCAN_A0550		Mannose-1-phosphate guanylyltransferase (GDP)	-0.15995	-1.11725	0.0397486	3737.11	3077.03	4471.06	3142.02	3407.07	3806.54
BCAN_A0554		D-xylose transport ATP-binding protein XylG	0.991655	1.98847	0.310809	407.761	422.826	184.785	232.918	415.294	208.851
BCAN_A0555		Xylose ABC transporter, permease protein XylH	0.234904	1.17683	0.0727193	1310.67	1021	894.683	1086.64	1165.84	990.66
BCAN_A0557		Ribose ABC transporter, periplasmic ribose-binding protein RbsB	0.144452	1.10531	0.0705361	1036.85	821.633	930.359	751.05	929.24	840.705
BCAN_A0558		Inosose isomerase	-0.810551	-1.75388	0.189499	2061.08	1395.06	3232.02	2829.63	1728.07	3030.83
BCAN_A0559		Oxidoreductase, Gfo/Idh/MocA family	-0.209705	-1.15645	0.0687507	1216.37	1018.64	1186.39	1398.29	1117.51	1292.34
BCAN_A0560	xylA	Xylose isomerase	0.277684	1.21225	0.0788672	1618.27	419.77	949.586	731.621	1019.02	840.603
BCAN_A0561	xylB	Xylulose kinase	0.277815	1.21236	0.0559685	399.992	161.161	232.154	230.707	280.576	231.43
BCAN_A0562	degA	Novel Xylose regulator from LacI family	0.956844	1.94106	0.300552	706.762	200.749	250.77	216.764	453.756	233.767
BCAN_A0563		Transcriptional regulator, AraC family	0.273279	1.20855	0.0584151	2274.03	2438.84	1642.01	2257.6	2356.44	1949.8
BCAN_A0564	betB	Betaine aldehyde dehydrogenase	-0.487931	-1.40243	0.092144	1349.24	1527.25	1712.07	2322	1438.24	2017.04
BCAN_A0565	betA	Choline dehydrogenase	-1.59236	-3.01542	0.949691	375.478	475.792	998.195	1568.75	425.635	1283.47
BCAN_A0566	betI	HTH-type transcriptional regulator BetI	-2.87641	-7.34322	0.999999	185.038	269.704	1251.06	2088.21	227.371	1669.64
BCAN_A0567		Hypothetical protein of L-Asparaginase type 2-like superfamily	-0.120036	-1.08676	0.058786	287.221	324.696	383.842	281.165	305.958	332.504
BCAN_A0568	greA	Transcription elongation factor GreB	-2.26232	-4.79761	0.999718	746.071	489.434	3502.65	2424.82	617.752	2963.74
BCAN_A0569		Death on curing protein, Doc toxin	-0.715332	-1.64186	0.11012	2266.8	3862.78	2996.4	7067.52	3064.79	5031.96
BCAN_A0570		Prevent host death protein, Phd antitoxin	-0.833424	-1.78191	0.0476009	19079.5	23360.3	27890.2	47733.6	21219.9	37811.9
BCAN_A0571		MAGNESIUM AND COBALT TRANSPORT PROTEIN CORA	-0.226491	-1.16999	0.0665081	1249.23	1325.41	1418.58	1593.71	1287.32	1506.15
BCAN_A0572		Transcriptional regulator, GntR family	-1.9885	-3.96823	0.99485	172.756	184.387	690.637	726.593	178.572	708.615
BCAN_A0573		cyanate transport system protein CynX, putative	-2.86289	-7.27472	0.999999	213.115	206.287	1683.19	1367.84	209.701	1525.51
BCAN_A0574		Mlr6145 protein	-1.34812	-2.54579	0.799947	935.703	601.746	2334.87	1579.16	768.725	1957.02
BCAN_A0575		ATPase	-0.521498	-1.43544	0.0949812	1348.43	1797.76	2168.58	2347.6	1573.09	2258.09
BCAN_A0578		haloacid dehalogenase, type II	-1.48852	-2.80602	0.900882	938.651	799.346	2335.68	2541.17	868.999	2438.43
BCAN_A0579	sodB	Manganese superoxide dismutase	-2.53469	-5.79453	0.999972	1390.1	1280.59	7822.57	7652.85	1335.35	7737.71
BCAN_A0581		Hypothetical Membrane Spanning Protein	0.308485	1.23841	0.0840332	1141.58	602.844	795.603	612.999	872.211	704.301
BCAN_A0582	ptrB	Protease II	-0.0234762	-1.01641	0.058146	1566.08	1370.74	1862.69	1122.3	1468.41	1492.5
BCAN_A0584	rosAR	Transcriptional regulatory protein, ros/mucR family	0.384734	1.30562	0.0284633	11862.5	10167.3	10727.2	6145.9	11014.9	8436.53
BCAN_A0585		hypothetical protein	-0.899412	-1.86531	0.30436	469.558	273.98	568.056	818.87	371.769	693.463
BCAN_A0586		Chromosomal replication initiator protein DnaA	-0.189612	-1.14046	0.0216277	127.464	134.598	167.704	131.166	131.031	149.435
BCAN_A0587		hypothetical protein	0.0143059	1.00997	0.027094	144.381	184.632	162.67	163.097	164.507	162.883
BCAN_A0589		Sulfur acceptor protein SufE for iron-sulfur cluster assembly	-0.745674	-1.67676	0.204882	681.307	692.053	1326.03	976.767	686.68	1151.4
BCAN_A0590		hypothetical protein	0.20088	1.1494	0.0638859	337.901	381.514	293.654	332.251	359.707	312.952
BCAN_A0591		Signal transduction histidine kinase	1.12667	2.18354	0.471187	3116.55	4523.41	1624.01	1874.88	3819.98	1749.45
BCAN_A0592		peptidoglycan-binding protein, putative	0.10643	1.07656	0.0450548	2409.48	3208.21	2410.11	2808.07	2808.84	2609.09
BCAN_A0593		Mlr7652 protein	-0.184026	-1.13605	0.044716	207.368	210.973	242.175	233.082	209.171	237.629
BCAN_A0594		hypothetical protein	0.842161	1.79273	0.184603	3823.46	4365.98	2042.69	2525.44	4094.72	2284.07
BCAN_A0595		hypothetical protein	-1.64166	-3.12025	0.934654	209.048	136.272	324.208	753.279	172.66	538.744
BCAN_A0596		hypothetical protein	-0.927147	-1.90151	0.30417	245.888	326.218	349.349	738.518	286.053	543.933
BCAN_A0597		Multimodular transpeptidase-transglycosylase	-2.5751	-5.95914	0.999982	346.68	314.64	1221.34	2719.56	330.66	1970.45
BCAN_A0598		hypothetical protein	-0.44888	-1.36498	0.104814	546.516	430.484	634.866	698.719	488.5	666.793
BCAN_A0599		Phage DNA Packaging Protein	0.0129546	1.00902	0.0140334	125.946	112.508	113.005	123.317	119.227	118.161
BCAN_A0600		Phage portal protein	-0.333669	-1.26021	0.00649196	76.9005	74.0892	89.0605	101.219	75.4948	95.1397
BCAN_A0601		hypothetical protein	-0.310679	-1.24029	0.0532545	159.195	260.173	300.511	219.627	209.684	260.069
BCAN_A0602		Phage prohead protease, HK97 family	-0.544259	-1.45827	0.0162439	88.1683	82.1945	98.1604	150.275	85.1814	124.218
BCAN_A0604		homologue of Rhodobacter capsulatus gene transfer agent (GTA) orfg6 (21% idenity)	-0.691706	-1.61519	0.0272557	82.9975	90.9034	127.153	153.731	86.9504	140.442
BCAN_A0605		hypothetical protein	-0.496862	-1.41114	0.00379071	63.2975	52.6979	71.6043	92.0817	57.9977	81.843
BCAN_A0606		hypothetical protein	-0.855687	-1.80962	0.1162	134.353	126.19	197.339	274.146	130.272	235.742
BCAN_A0607		Gene Transfer Agent (GTA) ORFG08	-1.12127	-2.17539	0.217909	121.732	89.5491	195.935	263.683	105.641	229.809
BCAN_A0609		Gene Transfer Agent (GTA) ORFG10	-0.12298	-1.08898	0.0387483	156.244	235.147	221.416	204.801	195.695	213.109
BCAN_A0611		Gene Transfer Agent (GTA) ORFG11	-0.0466075	-1.03283	0.00698015	72.4925	108.246	98.6505	88.0227	90.3694	93.3366
BCAN_A0617		hypothetical protein	0.0786558	1.05603	0.0612648	1708.46	1020.36	1105.66	1478.37	1364.41	1292.02
BCAN_A0618		hypothetical protein	0.559372	1.47363	0.058839	6821.46	6661.77	4471.2	4678.48	6741.61	4574.84
BCAN_A0619		Two-component system response regulator QseB	1.18531	2.27412	0.604247	2358.54	2138.92	933.897	1043.77	2248.73	988.833
BCAN_A0620	phoQ	Sensor histidine kinase	1.66758	3.17682	0.96983	1777.41	1620.27	529.466	540.057	1698.84	534.762
BCAN_A0621	omp	17 KD SURFACE ANTIGEN PRECURSOR	0.214175	1.16004	0.0487125	3240.3	2592.02	2548.2	2479.48	2916.16	2513.84
BCAN_A0622		Cytochrome c heme lyase subunit CcmH	-1.58572	-3.00158	0.929035	238.822	209.854	666.802	679.935	224.338	673.369
BCAN_A0623	ccmE	Cytochrome c-type biogenesis protein CcmE, heme chaperone	-1.28239	-2.43242	0.708348	1331.61	974.849	2494.32	3115.96	1153.23	2805.14
BCAN_A0624	ccmF	Cytochrome c heme lyase subunit CcmF	-1.41998	-2.67581	0.851403	293.456	337.13	653.477	1033.85	315.293	843.665
BCAN_A0625		Cytochrome c heme lyase subunit CcmL	-1.09206	-2.13178	0.404922	226.312	170.448	341.274	504.534	198.38	422.904
BCAN_A0627	degP	HtrA protease/chaperone protein	-1.80889	-3.50373	0.987735	810.726	1105.23	3896.68	2816.3	957.977	3356.49
BCAN_A0628	copR	DNA-binding heavy metal response regulator	-0.668845	-1.5898	0.168408	668.946	689.707	1140.78	1019.21	679.326	1079.99
BCAN_A0629		periplasmic sensor signal transduction histidine kinase	-0.511201	-1.42524	0.117	780.344	660.686	1063.76	990.044	720.515	1026.9
BCAN_A0630	glnE	Glutamate-ammonia-ligase adenylyltransferase	0.414442	1.33278	0.0931617	530.932	465.736	400.632	347.177	498.334	373.905
BCAN_A0631	lgtB	LPSA PROTEIN	0.796882	1.73734	0.200039	2780.37	1903.35	1282.62	1413.29	2341.86	1347.96
BCAN_A0632		Two-component sensor histidine kinase PleC	0.728299	1.65668	0.181793	1554.12	1765.87	920.065	1083.93	1659.99	1002
BCAN_A0633	pepN	Membrane alanine aminopeptidase N	-0.897281	-1.86255	0.286523	934.699	1163.66	1962.68	1945.63	1049.18	1954.15
BCAN_A0634		Membrane protein, putative	-3.39149	-10.494	1	271.54	271.81	1584.68	4117.22	271.675	2850.95
BCAN_A0635		TRANSPORTER, MFS superfamily	-1.11075	-2.15957	0.537847	595.751	677.015	1149.31	1599.33	636.383	1374.32
BCAN_A0636		Uracil-DNA glycosylase, family 4	-1.13976	-2.20344	0.537755	998.583	1222.36	2559.54	2334.17	1110.47	2446.86
BCAN_A0637		Electron transfer flavoprotein-ubiquinone oxidoreductase	-0.85403	-1.80754	0.275034	642.807	717.792	1157.67	1301.67	680.3	1229.67
BCAN_A0638		AP endonuclease family 1 domain protein	-0.146895	-1.10718	0.0443676	3281.39	2249.3	3030	3093.48	2765.34	3061.74
BCAN_A0639	amn	AMP nucleosidase	1.04324	2.06085	0.410669	2058.15	3155.31	1109.42	1420.35	2606.73	1264.88
BCAN_A0642		Glutathione S-transferase	-1.69785	-3.24417	0.974644	637.205	841	2186.58	2608.96	739.102	2397.77
BCAN_A0643		conserved unknown protein	0.628761	1.54624	0.126765	2509.83	1807.09	1579.36	1212.53	2158.46	1395.94
BCAN_A0645		FOG: TPR repeat, SEL1 subfamily	0.227116	1.17049	0.0376805	4377.14	5069.23	4730.33	3340.1	4723.18	4035.21
BCAN_A0646		Transporter	-1.02127	-2.0297	0.427125	460.455	319.912	602.25	981.661	390.183	791.956
BCAN_A0647		hypothetical protein	-0.228819	-1.17188	0.0227852	6877.73	10926.1	9282.17	11581.8	8901.94	10432
BCAN_A0648		Blr8100 protein	-0.59785	-1.51346	0.125966	1222.37	1090.56	1412.58	2087.93	1156.46	1750.26
BCAN_A0649	hisC	Biosynthetic Aromatic amino acid aminotransferase beta @ Histidinol-phosphate aminotransferase	-0.562932	-1.47727	0.112578	1132.26	1419.74	1739.98	2030	1276	1884.99
BCAN_A0650	xerC	Integrase	0.639438	1.55772	0.143697	636.397	370.421	263.915	382.425	503.409	323.17
BCAN_A0651	ropA	ATP/GTP-binding site motif A (P-loop) :Porin, alpha proteobacteria type	-0.425689	-1.34321	0.010006	47946.8	35354	60813.1	51077.8	41650.4	55945.4
BCAN_A0654		OUTER MEMBRANE PORIN F PRECURSOR	0.799597	1.74062	0.125641	8369.16	4833.61	3933.6	3651.51	6601.38	3792.56
BCAN_A0655		hypothetical protein	0.754291	1.6868	0.13012	6940.54	2339.75	2768.94	2732.77	4640.15	2750.85
BCAN_A0656		Brucella protein BruAb1_0660	-0.00305004	0.997888	0.0277034	6822.38	5013.01	6397.27	5463.16	5917.69	5930.22
BCAN_A0657		Soluble lytic murein transglycosylase precursor	-0.15698	-1.11495	0.0507058	1913.96	2402.64	1855.36	2957.43	2158.3	2406.4
BCAN_A0658		hypothetical protein	-0.629079	-1.54658	0.11633	1485.97	1966.12	2065.89	3273.04	1726.04	2669.46
BCAN_A0659	dapA	Dihydrodipicolinate synthase	0.147017	1.10728	0.0476813	2388.08	2956.66	2804.43	2022.5	2672.37	2413.46
BCAN_A0660	smpB	tmRNA-binding protein SmpB	-0.283158	-1.21686	0.0772427	1004.98	893.342	1285.61	1024.37	949.16	1154.99
BCAN_A0661		Uracil-DNA glycosylase, family 5	0.204108	1.15197	0.0677238	468.24	334.486	284.548	412.279	401.363	348.413
BCAN_A0664		DNA-directed RNA polymerase omega subunit	-0.132266	-1.09601	0.0271094	6981.24	5497.37	7432.33	6244.4	6239.31	6838.37
BCAN_A0665		GTP pyrophosphokinase, (p)ppGpp synthetase II / Guanosine-3',5'-bis(diphosphate) 3'-pyrophosphohydrolase	-0.00195203	0.998648	0.0681136	469.169	537.259	460.932	546.859	503.214	503.895
BCAN_A0666	pyrE	Orotate phosphoribosyltransferase	-0.193975	-1.14391	0.0723718	827.11	917.411	952.925	1042.65	872.261	997.789
BCAN_A0667	fnrA	transcriptional regulator, Crp/Fnr family	-2.10859	-4.3127	0.998609	1992.33	1096.57	6426.92	6894.6	1544.45	6660.76
BCAN_A0669		Fosmidomycin resistance protein	-1.20375	-2.30337	0.617771	377.959	201.626	539.307	795.691	289.792	667.499
BCAN_A0670		Transcriptional regulator, AraC family	-0.209227	-1.15607	0.0344384	3587.3	5558.6	4823.82	5749.47	4572.95	5286.64
BCAN_A0671		hypothetical protein NAS141_09886	0.273157	1.20845	0.0793637	872.757	1034.54	731.487	846.81	953.647	789.149
BCAN_A0672	acpS	Holo-[acyl-carrier protein] synthase	0.537334	1.45129	0.087431	3898.17	2007.37	2193.79	1875.39	2952.77	2034.59
BCAN_A0673	lepB	Signal peptidase I	0.23282	1.17513	0.0219212	11786.2	10489.9	9457.17	9499.15	11138.1	9478.16
BCAN_A0674	rnc	Ribonuclease III	1.1007	2.14459	0.515483	1698.41	1731.73	800.408	799.026	1715.07	799.717
BCAN_A0676	era	GTP-binding protein Era	1.06906	2.09807	0.359566	4593.38	5760.02	2548.15	2386.58	5176.7	2467.37
BCAN_A0677	recO	DNA recombination and repair protein RecO	0.390756	1.31108	0.0894395	1382.59	1087.34	844.73	1039.16	1234.96	941.943
BCAN_A0678		hypothetical protein	0.252116	1.19095	0.0678435	503.646	245.871	331.132	298.21	374.758	314.671
BCAN_A0679		COG1896: Predicted hydrolases of HD superfamily	-0.459027	-1.37461	0.0931231	284.71	326.952	428.46	412.34	305.831	420.4
BCAN_A0680		Folate-dependent protein for Fe/S cluster synthesis/repair in oxidative stress	-1.11853	-2.17126	0.549781	430.115	580.949	1310.5	884.787	505.532	1097.64
BCAN_A0681	pyrC	Dihydroorotase	0.0622608	1.0441	0.0491132	2623.32	1895.72	2214.15	2114.01	2259.52	2164.08
BCAN_A0682		hypothetical protein	-0.523515	-1.43745	0.107582	1316.15	965.217	1415.36	1863.99	1140.68	1639.68
BCAN_A0683		hypothetical protein	-0.222712	-1.16692	0.0291452	6376.17	5759.12	6517.56	7643.4	6067.64	7080.48
BCAN_A0684		hypothetical protein	-0.509916	-1.42397	0.0728433	242.686	147.41	151.958	403.526	195.048	277.742
BCAN_A0685		MutT/nudix family protein	0.742131	1.67264	0.204703	1095.7	1008.06	546.308	711.441	1051.88	628.875
BCAN_A0687		Transporter, LysE family	1.42525	2.68561	0.811115	6426.06	4408.6	1904.34	2130	5417.33	2017.17
BCAN_A0689		Cysteinyl-tRNA synthetase	-0.479707	-1.39446	0.0879728	1769.72	1330.64	1675.98	2647.33	1550.18	2161.66
BCAN_A0691		(R)-citramalate synthase	-0.122172	-1.08837	0.0622187	1259.89	1313.05	1224.71	1575.61	1286.47	1400.16
BCAN_A0692	rarD	CHLORAMPHENICOL-SENSITIVE PROTEIN RARD	-0.504636	-1.41877	0.115511	803.933	633.308	715.791	1323.32	718.621	1019.55
BCAN_A0693		Peptidase, M23/M37 family	0.42877	1.34609	0.0787483	1666.61	2696.89	1169.31	2072.31	2181.75	1620.81
BCAN_A0694	ksgA	Dimethyladenosine transferase	0.14643	1.10683	0.0598232	288.727	385.818	266.577	342.863	337.272	304.72
BCAN_A0695	pdxA	4-hydroxythreonine-4-phosphate dehydrogenase	0.629843	1.5474	0.14586	1303.61	1472.42	818.438	975.56	1388.01	896.999
BCAN_A0696	surA	Survival protein SurA precursor (Peptidyl-prolyl cis-trans isomerase SurA)	-0.128821	-1.0934	0.0182883	9873.33	12668.7	12557	12090.5	11271	12323.7
BCAN_A0697	imp	Outer membrane protein Imp, required for envelope biogenesis / Organic solvent tolerance protein precursor	0.401133	1.32054	0.0730726	2370.87	2204.6	1821.74	1643.09	2287.73	1732.41
BCAN_A0698		putative permeases	0.308022	1.23801	0.0846511	906.615	674.649	546.562	730.701	790.632	638.632
BCAN_A0699		Predicted permease	0.669036	1.59001	0.0808713	6461.45	7020.49	3215.19	5263.96	6740.97	4239.58
BCAN_A0701		Cytosol aminopeptidase PepA	-0.933909	-1.91044	0.22425	2458.22	3113.94	5333.25	5312.07	2786.08	5322.66
BCAN_A0702		DNA polymerase III chi subunit	-0.213615	-1.15959	0.0211858	12629.8	6855.16	10207.7	12386.8	9742.47	11297.3
BCAN_A0703		hypothetical protein	-0.254502	-1.19292	0.0743651	375.938	393.69	358.061	560.047	384.814	459.054
BCAN_A0704		ABC transporter ATP-binding protein uup	0.260934	1.19825	0.0792287	1046.19	697.416	850.158	604.96	871.801	727.559
BCAN_A0705		DINB PROTEIN	-1.06602	-2.09366	0.291564	167.279	130.226	290.124	332.749	148.752	311.436
BCAN_A0706	ndk	Nucleoside diphosphate kinase	-0.727764	-1.65607	0.119423	3328.29	2284.44	7117.24	2177.84	2806.37	4647.54
BCAN_A0707		glycoprotein/polysaccharide metabolism	-0.687964	-1.61101	0.0901706	3028.35	4647.29	4725.21	7640.31	3837.82	6182.76
BCAN_A0708		Molybdenum cofactor biosynthesis protein MoaE; Molybdopterin converting factor subunit 2	1.02762	2.03866	0.427602	1629.4	1797.74	699.807	981.267	1713.57	840.537
BCAN_A0709	moaD	Molybdenum cofactor biosynthesis protein MoaD	0.466393	1.38165	0.0429238	6809.18	8565.42	4771.96	6355.74	7687.3	5563.85
BCAN_A0710	pgsA	CDP-diacylglycerol--glycerol-3-phosphate 3-phosphatidyltransferase	0.342248	1.26773	0.0438099	3954.29	5859.25	3446.18	4294.85	4906.77	3870.52
BCAN_A0711	uvrC	Excinuclease ABC subunit C	0.285339	1.2187	0.0798421	974.927	1035.17	924.545	724.837	1005.05	824.691
BCAN_A0712	fabG	FolM Alternative dihydrofolate reductase 1	-2.52189	-5.74334	0.999969	413.337	198.242	2689.24	823.266	305.79	1756.25
BCAN_A0713		25 kDa outer-membrane immunogenic protein precursor	-0.109684	-1.07899	0.00560376	57049	61788.8	63920	64305	59418.9	64112.5
BCAN_A0714		Glutathione S-transferase family protein	-0.603044	-1.51892	0.145501	567.791	524.825	749.949	909.645	546.308	829.797
BCAN_A0716		RIBONUCLEASE PRECURSOR	-0.333765	-1.2603	0.0873361	470.116	555.682	489.318	803.494	512.899	646.406
BCAN_A0717		hypothetical protein	-0.800898	-1.74219	0.126698	3229.67	4294.88	5571.77	7537.39	3762.28	6554.58
BCAN_A0718		Protein involved in catabolism of external DNA	0.582785	1.49774	0.0725906	287.735	213.962	158.364	176.606	250.848	167.485
BCAN_A0719		Integral membrane protein	-0.213056	-1.15914	0.0324579	163.691	158.231	195.957	177.197	160.961	186.577
BCAN_A0720		Anaerobic dehydrogenases, typically selenocysteine-containing	-1.58322	-2.99639	0.94747	567.867	604.529	1303.01	2209.95	586.198	1756.48
BCAN_A0721		hypothetical protein	-0.595068	-1.51054	0.0435546	8922.93	7915.17	10212.3	15222.3	8419.05	12717.3
BCAN_A0722	purN	Phosphoribosylglycinamide formyltransferase	-0.129232	-1.09371	0.0214345	168.661	102.54	127.287	169.328	135.6	148.308
BCAN_A0723	purM	Phosphoribosylformylglycinamidine cyclo-ligase	-0.194034	-1.14396	0.0709276	1110.45	799.553	1320.55	864.409	955.001	1092.48
BCAN_A0726		Putative permease often clustered with de novo purine synthesis	1.34186	2.53478	0.696374	8972.28	3988.04	2428.59	2684.42	6480.16	2556.5
BCAN_A0727		Chromosomal replication initiator protein DnaA	0.899342	1.86521	0.308061	1246.03	1537.07	730.376	761.728	1391.55	746.052
BCAN_A0728	galE	UDP-glucose 4-epimerase	0.420444	1.33834	0.0975819	565.425	579.724	351.398	504.251	572.574	427.824
BCAN_A0729		Hypothetical exported proline-rich protein	-0.957852	-1.94242	0.353546	787.913	937.575	1488.63	1862.99	862.744	1675.81
BCAN_A0730		3-oxoacyl-[acyl-carrier protein] reductase	-0.411308	-1.32989	0.0911785	373.749	340.499	389.348	560.524	357.124	474.936
BCAN_A0731		hypothetical protein	-0.659442	-1.57947	0.158827	1161.1	528.242	1282.96	1385.3	844.669	1334.13
BCAN_A0733		L-lactate permease	-1.15372	-2.22487	0.409905	2927.39	3952.12	13121.9	2184.18	3439.76	7653.03
BCAN_A0735		oxidoreductase, putative	-0.579001	-1.49381	0.0797263	2394.58	3441.94	4922.24	3796.44	2918.26	4359.34
BCAN_A0737		hypothetical protein	0.215807	1.16135	0.0330605	5823.43	5618.12	6127	3724.92	5720.78	4925.96
BCAN_A0738		exonuclease, putative	-0.373176	-1.2952	0.0804458	1468.54	980.48	1397.11	1774.86	1224.51	1585.99
BCAN_A0739		Adenylate kinase, archaeal type	1.17917	2.26446	0.620872	1714.56	1182.95	598.035	681.522	1448.75	639.779
BCAN_A0741		TRANSCRIPTIONAL REGULATOR	0.61267	1.52909	0.0447322	11688.4	14750.3	8588.6	8701.92	13219.4	8645.26
BCAN_A0745		transposition protein, putative	0.29254	1.22479	0.0116764	123.836	106.874	76.451	111.915	115.355	94.1832
BCAN_A0747		hypothetical protein	0.56268	1.47701	0.0644497	8626.25	3120.85	3288.52	4664.77	5873.55	3976.64
BCAN_A0748		hypothetical protein	-0.181879	-1.13436	0.0692275	1288.7	740.629	926.387	1375.6	1014.66	1151
BCAN_A0749		exclusion of bacteriophage Ap1	-0.0324188	-1.02273	0.0602955	375.411	315.676	404.578	302.213	345.543	353.396
BCAN_A0750		hypothetical protein	-0.923905	-1.89724	0.336613	692.939	485.455	1349.97	885.727	589.197	1117.85
BCAN_A0754		Cystathionine beta-lyase	-0.993895	-1.99155	0.26359	2918.97	3042.14	5556.59	6315.3	2980.56	5935.95
BCAN_A0756		Glutamate/glutamine/aspartate/asparagine ABC transporter, periplasmic substrate-binding protein	0.539464	1.45343	0.126201	955.666	589.958	751.681	311.749	772.812	531.715
BCAN_A0758		Glutamate Aspartate transport system permease protein GltJ	0.951112	1.93336	0.327663	2685.98	1668.96	1523.69	728.836	2177.47	1126.26
BCAN_A0759		Glutamate Aspartate transport system permease protein GltK	0.567256	1.4817	0.112216	2337.38	1578.57	1654.26	988.608	1957.97	1321.43
BCAN_A0760	bztD	ABC-type polar amino acid transport system, ATPase component	0.237092	1.17861	0.0383398	3629.64	5743.25	4318.31	3634.16	4686.45	3976.23
BCAN_A0761		Salicylate hydroxylase	0.737981	1.66784	0.201678	1159.93	1036.27	588.074	728.72	1098.1	658.397
BCAN_A0762		hypothetical protein	0.0556327	1.03931	0.0264905	6604.45	6498.82	6134.55	6473.05	6551.63	6303.8
BCAN_A0764		Exopolyphosphatase	0.842038	1.79258	0.269439	779.658	1059.78	522.127	504.011	919.718	513.069
BCAN_A0765	rnd	Ribonuclease D	0.267106	1.20339	0.0471524	3391.55	3627.97	3146.73	2686.39	3509.76	2916.56
BCAN_A0766	aspS	Aspartyl-tRNA synthetase @ Aspartyl-tRNA(Asn) synthetase ## unambiguous	0.190854	1.14144	0.0613812	1950.26	1422.67	1847.9	1107.08	1686.46	1477.49
BCAN_A0769		Topoisomerase IV subunit A	0.218882	1.16383	0.0653253	1319.27	1773.43	1374.72	1282.63	1546.35	1328.67
BCAN_A0770	ate	Arginine-tRNA-protein transferase	-0.613871	-1.53036	0.132242	773.056	1459.61	1103.09	2313.7	1116.33	1708.39
BCAN_A0771		hypothetical protein	-0.741467	-1.67187	0.10379	3201.57	4619.27	5747	7328.48	3910.42	6537.74
BCAN_A0772	hemB	Porphobilinogen synthase	-1.06087	-2.08619	0.468695	379.733	362.131	732.97	814.703	370.932	773.837
BCAN_A0774		Permeases of the major facilitator superfamily	-0.769501	-1.70468	0.1824	1296.43	1522.25	2485.18	2319.76	1409.34	2402.47
BCAN_A0775		Transcriptional regulator, MarR family	-0.57078	-1.48533	0.124102	1236.91	746.767	1618.99	1327.43	991.84	1473.21
BCAN_A0776		hypothetical protein	-0.449915	-1.36596	0.105705	754.767	322.597	705.736	765.899	538.682	735.817
BCAN_A0777		hypothetical protein	-0.552692	-1.46682	0.0776078	2727.79	2765.24	3411.19	4646.09	2746.52	4028.64
BCAN_A0778	glyA	Serine hydroxymethyltransferase	-0.18856	-1.13963	0.0231143	5742.28	10915.5	6665.84	12317.7	8328.87	9491.79
BCAN_A0779	nrdR	Ribonucleotide reductase transcriptional regulator NrdR	-0.0890099	-1.06364	0.0672539	762.337	1127.31	892.166	1117.74	944.823	1004.95
BCAN_A0780	ribD	Diaminohydroxyphosphoribosylaminopyrimidine deaminase / 5-amino-6-(5-phosphoribosylamino)uracil reductase	0.253579	1.19216	0.0724868	1342.82	1205.07	980.89	1156.32	1273.95	1068.6
BCAN_A0781	ribE	Riboflavin synthase alpha chain	-1.07344	-2.10444	0.393456	1943.89	1996.9	5062.13	3231.02	1970.4	4146.58
BCAN_A0782	ribH	6,7-dimethyl-8-ribityllumazine synthase	0.864126	1.82024	0.280744	1435.75	1196.42	788.251	657.811	1316.09	723.031
BCAN_A0783	nusB	Transcription termination protein NusB	0.0602057	1.04261	0.0494422	2689.29	1759.89	2085.96	2181.36	2224.59	2133.66
BCAN_A0784	hppA	Pyrophosphate-energized proton pump	0.132936	1.09652	0.0223387	8643.46	9762.12	7322.65	9462.76	9202.79	8392.71
BCAN_A0785		Outer membrane lipoprotein OmlA	0.38157	1.30276	0.0285085	11426.9	10341.2	8358.58	8350.63	10884	8354.6
BCAN_A0786		Ubiquinol-cytochrome C chaperone	-0.731873	-1.66079	0.17154	1430.05	1075.15	1906.72	2253.9	1252.6	2080.31
BCAN_A0787		hypothetical protein	-0.762477	-1.6964	0.165542	1585.45	1854.73	3436.55	2399.37	1720.09	2917.96
BCAN_A0788	plsX	Phosphate:acyl-ACP acyltransferase PlsX	0.235832	1.17759	0.0371228	6715.96	3147.96	5281.63	3094.76	4931.96	4188.2
BCAN_A0789	fabH	3-oxoacyl-[acyl-carrier-protein] synthase, KASIII	0.874625	1.83353	0.251199	2483.55	2377.87	1535.14	1116.26	2430.71	1325.7
BCAN_A0790	ihfA	Integration host factor alpha subunit	-0.483836	-1.39846	0.0741136	2664.55	1897.69	3530.3	2849.79	2281.12	3190.05
BCAN_A0791		Transcriptional regulator, MerR family	0.0110474	1.00769	0.0114349	22879.9	21110.2	18779	24875.6	21995.1	21827.3
BCAN_A0792	sugE	Quaternary ammonium compound-resistance protein sugE	0.210451	1.15705	0.0695933	575.786	270.835	302.895	428.812	423.311	365.853
BCAN_A0797		Polysaccharide export protein	1.6491	3.13637	0.94923	6049.42	6284.13	1914.11	2018.32	6166.77	1966.21
BCAN_A0798		ATPase, ParA FAMILY	0.161349	1.11833	0.0719333	763.47	1011.88	528.866	1058.63	887.674	793.748
BCAN_A0799		hypothetical protein	-0.658356	-1.57828	0.149576	1249.57	870.87	1608.95	1737.71	1060.22	1673.33
BCAN_A0800		Heme A synthase, cytochrome oxidase biogenesis protein Cox15-CtaA	-0.325562	-1.25315	0.0789274	1189.16	927.934	1335.79	1317.26	1058.55	1326.52
BCAN_A0801	argC	N-acetyl-gamma-glutamyl-phosphate reductase	-0.422816	-1.34054	0.100367	563.351	731.173	783.75	951.614	647.262	867.682
BCAN_A0802	speB	Agmatinase	-0.203697	-1.15165	0.0758783	552.214	669.791	671.722	735.595	611.003	703.659
BCAN_A0803	rpsI	SSU ribosomal protein S9p (S16e)	-0.445416	-1.36171	0.035674	7202.27	6778.77	12370.3	6667.8	6990.52	9519.04
BCAN_A0804	rplM	LSU ribosomal protein L13p (L13Ae)	-0.369567	-1.29196	0.0193199	13381.3	15481	22968.3	14320.7	14431.1	18644.5
BCAN_A0805		Phenylacetic acid degradation-related protein	-0.442363	-1.35883	0.0993266	426.307	355.403	654.981	407.228	390.855	531.105
BCAN_A0806		O-acetylhomoserine sulfhydrylase / O-succinylhomoserine sulfhydrylase	-1.81139	-3.5098	0.984644	1696.29	1769.78	4585.61	7579.6	1733.04	6082.6
BCAN_A0807		hypothetical protein	-1.54635	-2.92078	0.93344	689.482	200.918	1102.62	1498.04	445.2	1300.33
BCAN_A0811		hypothetical protein	0.275544	1.21045	0.0526359	4294.54	1552	2230.71	2599.35	2923.27	2415.03
BCAN_A0816		hypothetical protein	-1.36908	-2.58305	0.825087	766.995	338.718	1276.49	1579.63	552.857	1428.06
BCAN_A0817	nuoA	NADH ubiquinone oxidoreductase chain A	-0.586115	-1.5012	0.0413542	10418.3	7204.13	11825.1	14629.6	8811.2	13227.4
BCAN_A0818		NADH-ubiquinone oxidoreductase chain B	-0.398191	-1.31785	0.0388855	5436.84	5330.07	6938.05	7251.17	5383.45	7094.61
BCAN_A0819	nuoC	NADH-ubiquinone oxidoreductase chain C	-0.691185	-1.61461	0.0804702	5456.51	4018.34	7543.69	7754.49	4737.43	7649.09
BCAN_A0820	nuoD	NADH-ubiquinone oxidoreductase chain D	-0.595701	-1.51121	0.0785002	3492.02	2956.51	5102.37	4642.7	3224.27	4872.53
BCAN_A0821	nuoE	NADH-ubiquinone oxidoreductase chain E	-0.609241	-1.52546	0.0732235	4305	3416.48	5964.28	5814.51	3860.74	5889.39
BCAN_A0822	nuoF	NADH-ubiquinone oxidoreductase chain F	-1.35773	-2.56281	0.725843	2940.92	1731.44	5840.09	6134.3	2336.18	5987.19
BCAN_A0823		NADH-ubiquinone oxidoreductase chain G	-0.831222	-1.77919	0.144769	2954.29	4038.25	6368.31	6072.76	3496.27	6220.54
BCAN_A0824	nuoH	NADH-ubiquinone oxidoreductase chain H	-0.635472	-1.55345	0.0501813	8701.29	7165.14	11776.4	12871.2	7933.22	12323.8
BCAN_A0825		NADH-ubiquinone oxidoreductase chain I	-1.02536	-2.03547	0.398118	1117.41	1237.63	2478.1	2315.51	1177.52	2396.81
BCAN_A0826	nuoJ	NADH-ubiquinone oxidoreductase chain J	-1.38439	-2.61062	0.505721	15220.2	10322.1	33904.2	32777.1	12771.1	33340.6
BCAN_A0827	nuoK	NADH-ubiquinone oxidoreductase chain K	-1.14157	-2.20621	0.409901	3910	2318.88	6887.77	6854.48	3114.44	6871.13
BCAN_A0828		NADH-ubiquinone oxidoreductase chain L	-0.907954	-1.87638	0.105164	9228.39	9687.24	17516.5	17976.4	9457.82	17746.5
BCAN_A0829		NADH-ubiquinone oxidoreductase chain M	-0.961095	-1.94679	0.195339	4430.99	4444.09	9154.94	8122.95	4437.54	8638.94
BCAN_A0830		NADH-ubiquinone oxidoreductase chain N	-0.989055	-1.98488	0.187193	6176.46	5369.18	11739.7	11177.1	5772.82	11458.4
BCAN_A0831		Biotin-protein ligase	0.00765499	1.00532	0.0473313	2405.91	2289.61	2513.97	2156.7	2347.76	2335.34
BCAN_A0832		Metallo-beta-lactamase family protein, RNA-specific	1.23695	2.35699	0.691776	1237.2	1316.87	596.519	487.093	1277.03	541.806
BCAN_A0833		Methylmalonyl-CoA epimerase; Ethylmalonyl-CoA epimerase	-0.314838	-1.24387	0.0827177	792.492	858.919	907.886	1146.26	825.706	1027.07
BCAN_A0834		hypothetical protein	1.1654	2.24295	0.545927	4237.95	2046.65	1571.41	1230.52	3142.3	1400.97
BCAN_A0835		hypothetical protein	2.15673	4.45902	0.999296	3418.38	2228.22	620.889	645.444	2823.3	633.166
BCAN_A0837		Prolyl-tRNA synthetase ## Bacterial type	0.0863604	1.06169	0.0299584	4997.6	6083.89	5972.27	4465.34	5540.74	5218.8
BCAN_A0838		Lipoprotein releasing system transmembrane protein LolC	0.2817	1.21563	0.0435551	4432.95	3949.43	3496.41	3399.11	4191.19	3447.76
BCAN_A0839	lolD	Lipoprotein releasing system ATP-binding protein LolD	0.195622	1.14522	0.0552396	1838.52	2509.99	2030.31	1766.79	2174.25	1898.55
BCAN_A0840	dnaE	DNA polymerase III alpha subunit	0.386058	1.30682	0.0793735	1286.4	2216.68	1076.67	1603.95	1751.54	1340.31
BCAN_A0841		Msr0042 protein	-1.23646	-2.35619	0.661089	1419.33	701.665	1973.51	3023.97	1060.5	2498.74
BCAN_A0842		hypothetical protein	-1.39409	-2.62822	0.798688	1641.64	1619.91	3296.41	5275.67	1630.78	4286.04
BCAN_A0843		EXTENSIN-LIKE PROTEIN	1.34152	2.53417	0.776903	2886.12	2573.78	1010.53	1143.98	2729.95	1077.25
BCAN_A0845		SSU ribosomal protein S4p (S9e)	0.713866	1.64019	0.0771275	9629.98	8916.85	7895.88	3411.83	9273.42	5653.86
BCAN_A0846		tRNA(Cytosine32)-2-thiocytidine synthetase	0.170134	1.12516	0.0728283	857.589	847.074	669.557	845.48	852.332	757.518
BCAN_A0847		Inositol monophosphatase and related sulfite synthesis enzyme	-0.338553	-1.26449	0.0863031	465.451	428.633	537.96	592.599	447.042	565.28
BCAN_A0848		MFS family multidrug efflux protein, similarity to bicyclomycin resistance protein Bcr	-0.990883	-1.9874	0.370998	1190.83	937.163	2331.64	1897.54	1064	2114.59
BCAN_A0850		Uncharacterized monothiol glutaredoxin ycf64-like	-1.46889	-2.76809	0.666182	10748.1	9802.61	30121.4	26764.8	10275.4	28443.1
BCAN_A0851		YrbA protein	-0.705812	-1.63106	0.158896	1439.47	1121.24	1915.08	2261.61	1280.36	2088.34
BCAN_A0852	purL	Phosphoribosylformylglycinamidine synthase, synthetase subunit	0.658422	1.57836	0.120688	2910.61	3004.17	2278.42	1469.01	2957.39	1873.72
BCAN_A0853		lipoprotein, putative	0.931145	1.90679	0.303038	547.229	504.525	309.492	242.092	525.877	275.792
BCAN_A0854		Glutathione S-transferase family protein	0.374529	1.29642	0.0561996	3633.88	3382.7	2494.61	2917.68	3508.29	2706.15
BCAN_A0855	purQ	Phosphoribosylformylglycinamidine synthase, glutamine amidotransferase subunit	0.0725325	1.05156	0.0349971	5253.41	3224.53	4071.91	3990.34	4238.97	4031.12
BCAN_A0856	purS	Phosphoribosylformylglycinamidine synthase, PurS subunit	0.618006	1.53475	0.0779436	7840.54	3197.78	4586.54	2605.71	5519.16	3596.13
BCAN_A0857	purC	Phosphoribosylaminoimidazole-succinocarboxamide synthase	0.7257	1.6537	0.12512	4894.76	3477.96	3227.33	1835.68	4186.36	2531.51
BCAN_A0858		hypothetical protein perhaps implicated in de Novo purine biosynthesis	-0.590282	-1.50554	0.0452906	7074.69	8502.19	13030.5	10421.1	7788.44	11725.8
BCAN_A0860		Predicted esterase of the alpha/beta hydrolase fold	-1.61696	-3.06728	0.957028	762.134	595.744	2538.83	1626.16	678.939	2082.5
BCAN_A0861		Glyoxalase family protein	-1.64683	-3.13145	0.965311	569.226	541.167	1714.58	1762.56	555.196	1738.57
BCAN_A0862	purB	Adenylosuccinate lyase	-0.245599	-1.18559	0.0731639	985.844	1025.45	1505.73	878.826	1005.65	1192.28
BCAN_A0863	rpe	Ribulose-phosphate 3-epimerase	0.21845	1.16348	0.0628284	1781	1637.92	1680.77	1257.75	1709.46	1469.26
BCAN_A0864		Lipid A biosynthesis lauroyl acyltransferase	0.0950908	1.06813	0.0653418	1258.91	1020.95	1198.41	936.024	1139.93	1067.22
BCAN_A0865		Alcohol dehydrogenase	-0.0672523	-1.04772	0.0480927	2705.61	1816.09	2873.81	1863.65	2260.85	2368.73
BCAN_A0866	tcmK	3-oxoacyl-[acyl-carrier-protein] synthase, KASII	-0.302752	-1.2335	0.0585239	2144.34	2013.68	2586.06	2542.84	2079.01	2564.45
BCAN_A0867		3-oxoacyl-(acyl carrier protein) synthase	0.352302	1.2766	0.0426182	5419.77	5171.16	4087.83	4208.4	5295.47	4148.11
BCAN_A0868	acpXL	Acyl carrier protein	0.313928	1.24309	0.0233536	12408.2	11920.2	9768.48	9802.45	12164.2	9785.46
BCAN_A0869		SECRETION ACTIVATOR PROTEIN	-0.765967	-1.70051	0.0556077	12456.7	11689.5	18245	22815.9	12073.1	20530.5
BCAN_A0870		Aldose 1-epimerase	-0.00978574	-1.00681	0.0691134	758.312	711.369	515.993	963.691	734.841	739.842
BCAN_A0871	kdgK	2-dehydro-3-deoxygluconate kinase	-0.947825	-1.92896	0.347406	401.455	334.507	648.809	770.834	367.981	709.822
BCAN_A0872		Protein RcsF	-0.0795697	-1.0567	0.0547411	1545.66	1897.9	1621.93	2016.9	1721.78	1819.41
BCAN_A0873	phnM	Metal-dependent hydrolase involved in phosphonate metabolism	-0.376945	-1.29859	0.0888482	377.167	411.194	463.63	560.126	394.18	511.878
BCAN_A0874		Putative phosphatase YfbT	-0.503222	-1.41738	0.113946	415.675	427.732	607.498	587.926	421.704	597.712
BCAN_A0876		tRNA dihydrouridine synthase A	1.0276	2.03863	0.422283	1641.26	2063.27	762.248	1054.92	1852.27	908.585
BCAN_A0879		CblX, a non-orthologous displasment for Alpha-ribazole-5'-phosphate phosphatase	0.0154999	1.0108	0.0684186	1003.35	624.988	1034.21	576.725	814.169	805.469
BCAN_A0880	cobS	Cobalamin synthase	0.848726	1.80091	0.220172	2643.67	2982.67	1475.15	1649.01	2813.17	1562.08
BCAN_A0881	cobT	Nicotinate-nucleotide--dimethylbenzimidazole phosphoribosyltransferase	-1.10075	-2.14466	0.457673	212.297	265.476	779.942	244.716	238.886	512.329
BCAN_A0882		Transcriptional regulator, AsnC family	0.668915	1.58988	0.0415183	33097.3	5446.53	12418.2	11825.1	19271.9	12121.6
BCAN_A0883		Hypothetical protein VC0266 (sugar utilization related?)	-2.06933	-4.19691	0.998425	393.065	303.962	1519.64	1405.72	348.514	1462.68
BCAN_A0884		SUCCINOGLYCAN BIOSYNTHESIS PROTEIN EXOI	-0.391964	-1.31218	0.0581884	239.749	159.505	271.216	252.676	199.627	261.946
BCAN_A0886		exopolysacchride production negative regulator exoR	0.513329	1.42734	0.0703835	3453.7	4586.4	1975.05	3657.88	4020.05	2816.46
BCAN_A0887		Exodeoxyribonuclease III	-0.172522	-1.12703	0.0735643	530.344	871.456	755.659	824.207	700.9	789.933
BCAN_A0888		putative membrane protein	-2.13776	-4.4008	0.998864	1712.2	1669.7	10121.4	4761.65	1690.95	7441.54
BCAN_A0889		probable iron binding protein from the HesB_IscA_SufA family	-1.15366	-2.22478	0.581689	695.148	857.894	1884.4	1570.79	776.521	1727.59
BCAN_A0890	dgt	Deoxyguanosinetriphosphate triphosphohydrolase	0.251843	1.19073	0.0792276	677.706	880.812	700.237	608.642	779.259	654.439
BCAN_A0891	argS	Arginyl-tRNA synthetase	-0.116833	-1.08435	0.0517247	2025.69	1966.12	2456.47	1872.05	1995.9	2164.26
BCAN_A0892		Soluble lytic murein transglycosylase	0.317273	1.24597	0.0238848	9923.9	13805.2	7478.84	11565.8	11864.6	9522.32
BCAN_A0893	nagZ	Beta N-acetyl-glucosaminidase	0.669218	1.59021	0.15312	1821.48	1592.55	1122.62	1024.28	1707.01	1073.45
BCAN_A0894	scpA	Segregation and condensation protein A	0.572225	1.48681	0.124736	1340.17	1588.81	710.606	1259.37	1464.49	984.986
BCAN_A0895	scpB	Segregation and condensation protein B	-0.092441	-1.06617	0.0706676	611.511	546.563	451.05	783.657	579.037	617.354
BCAN_A0896	tatA	Twin-arginine translocation protein TatA	-1.18368	-2.27156	0.305527	10676.9	6670.31	22713.5	16691.7	8673.61	19702.6
BCAN_A0897	tatB	Twin-arginine translocation protein TatB	-0.635668	-1.55366	0.0481058	8901.4	8042.88	12809.9	13515.7	8472.14	13162.8
BCAN_A0898	tatC	Twin-arginine translocation protein TatC	-0.388232	-1.30879	0.0503997	3629.61	3197.5	3966.18	4969.07	3413.56	4467.62
BCAN_A0899	serS	Seryl-tRNA synthetase	0.411612	1.33017	0.0585219	4019.01	3416.9	3086.48	2503.7	3717.95	2795.09
BCAN_A0900	surE	5-nucleotidase SurE	0.173184	1.12754	0.0468711	3174.78	2604.42	2619.32	2506.15	2889.6	2562.74
BCAN_A0901	pcm	Protein-L-isoaspartate O-methyltransferase	-0.0691981	-1.04913	0.0689466	847.167	757.649	836.387	847.279	802.408	841.833
BCAN_A0902	lppB	LIPOPROTEIN NLPD	-0.290429	-1.223	0.027844	5459.8	8947.32	8363.52	9256.44	7203.56	8809.98
BCAN_A0903		ATP-DEPENDENT PROTEASE SUBUNIT	-0.695042	-1.61893	0.181822	511.477	674.976	1075.11	845.682	593.227	960.394
BCAN_A0904	yajC	Preprotein translocase subunit YajC	-0.243198	-1.18361	0.0367416	4285.01	4328.44	5658.24	4536.75	4306.72	5097.49
BCAN_A0905	secD	Protein-export membrane protein SecD ) / Protein-export membrane protein SecF	0.0205267	1.01433	0.0330273	4711.81	4289.8	4002.89	4871.55	4500.8	4437.22
BCAN_A0906		hypothetical protein	0.470031	1.38514	0.104567	576.2	501.228	395.571	382.277	538.714	388.924
BCAN_A0907	crtB	Phytoene synthase	0.907057	1.87522	0.30453	603.35	674.265	362.307	319.009	638.807	340.658
BCAN_A0908	gid	tRNA uridine 5-carboxymethylaminomethyl modification enzyme gid	0.238724	1.17995	0.0756015	1092.78	911.707	1043.89	654.901	1002.24	849.397
BCAN_A0909		hypothetical protein	-2.60994	-6.10478	0.999957	10706.4	7391.83	60262.2	50223.8	9049.14	55243
BCAN_A0910		membrane protein, putative	0.73327	1.6624	0.129258	4370.44	3855.99	1983.99	2964.53	4113.21	2474.26
BCAN_A0911		hypothetical protein	1.03723	2.05228	0.452133	948.824	937.123	396.038	522.912	942.973	459.475
BCAN_A0913	tig	Cell division trigger factor	0.430584	1.34778	0.0163027	29594.2	27644.2	26969.8	15498.8	28619.2	21234.3
BCAN_A0914	gatB	Aspartyl-tRNA(Asn) amidotransferase subunit B @ Glutamyl-tRNA(Gln) amidotransferase subunit B	0.994074	1.9918	0.341496	2990.24	2989.57	1747.71	1254.5	2989.91	1501.11
BCAN_A0915		Acetyltransferase, GNAT family	1.44798	2.72825	0.87533	2882.44	1936.68	902.039	864.338	2409.56	883.189
BCAN_A0916		NADH:ubiquinone oxidoreductase 17.2 kD subunit	-0.0739697	-1.05261	0.0222299	7725.39	8805.14	7929.56	9470.63	8265.27	8700.09
BCAN_A0917		Retrovirus-related POL polyprotein	-0.0960717	-1.06886	0.0251983	6065.43	7669.26	6542.23	8138.21	6867.34	7340.22
BCAN_A0919		Biotin carboxylase of acetyl-CoA carboxylase	-0.344243	-1.26948	0.0279302	7924.77	7953.69	10919.9	9237.6	7939.23	10078.7
BCAN_A0920	accB	Biotin carboxyl carrier protein of acetyl-CoA carboxylase	-0.364849	-1.28775	0.0315356	7123.66	6669.7	10108.2	7654.15	6896.68	8881.18
BCAN_A0921	aroQ	3-dehydroquinate dehydratase II	-0.138323	-1.10063	0.0116137	24440.7	19122.6	26083	21863.9	21781.6	23973.4
BCAN_A0922		Protein-disulfide isomerase	0.236111	1.17781	0.0288133	8073.29	6734.92	6588.65	5983.98	7404.1	6286.31
BCAN_A0923		Putative Zn-dependent protease, contains TPR repeats	-0.111397	-1.08027	0.065035	1025.18	1188.4	1035.38	1355.89	1106.79	1195.64
BCAN_A0924		Aspartate/tyrosine/aromatic aminotransferase	-1.12223	-2.17683	0.552458	611.491	302.342	1096.99	892.267	456.917	994.628
BCAN_A0925		Cytoplasmic axial filament protein CafA and Ribonuclease G	0.705109	1.63027	0.126256	3715.95	3501.66	2657.6	1769.65	3608.81	2213.63
BCAN_A0927		N-acetylmuramoyl-L-alanine amidase	0.0444182	1.03127	0.0506251	2252.9	1926.45	1843.81	2208.83	2089.68	2026.32
BCAN_A0928		Multimodular transpeptidase-transglycosylase	-0.143316	-1.10444	0.0262448	6552.89	6663.75	6085.3	8511.7	6608.32	7298.5
BCAN_A0929	prfB	Peptide chain release factor 2; programmed frameshift-containing	1.28046	2.42917	0.659705	5744.17	3214.42	2585.85	1102.08	4479.3	1843.96
BCAN_A0933		hypothetical protein	-0.63033	-1.54792	0.152808	368.412	515.59	731.926	636.437	442.001	684.182
BCAN_A0936		Large exoproteins involved in heme utilization or adhesion	0.882643	1.84375	0.296574	1198.69	1385.18	605.134	796.292	1291.94	700.713
BCAN_A0937	tyrS	Tyrosyl-tRNA synthetase ## cluster 1	-0.22597	-1.16956	0.0588815	1786.23	1690.66	2433.71	1632.72	1738.44	2033.22
BCAN_A0938	anmK	Anhydro-N-acetylmuramic acid kinase	0.03145	1.02204	0.0683365	897.259	772.901	812.314	821.832	835.08	817.073
BCAN_A0939	qacF	Ethidium bromide-methyl viologen resistance protein EmrE	0.0984466	1.07062	0.0452411	3273.06	2246.54	3537.89	1617.62	2759.8	2577.76
BCAN_A0940		Alpha/beta hydrolase	-0.826384	-1.77324	0.123941	4770.16	4265.27	9493.78	6528.18	4517.72	8010.98
BCAN_A0941	iscS	Cysteine desulfurase	0.675459	1.5971	0.173011	934.754	678.669	502.859	507.359	806.712	505.109
BCAN_A0942	sufB	Iron-sulfur cluster assembly protein SufB	0.96703	1.95481	0.141332	14493.2	17767.3	9851.68	6651.45	16130.3	8251.57
BCAN_A0943	sufC	Iron-sulfur cluster assembly ATPase protein SufC	1.25406	2.38512	0.45924	12516.5	14632.9	7338.14	4044.68	13574.7	5691.41
BCAN_A0944	sufD	Iron-sulfur cluster assembly protein SufD	1.16631	2.24437	0.342244	10584.1	16093.4	7409.85	4476.58	13338.8	5943.21
BCAN_A0945	sufS	Cysteine desulfurase, SufS subfamily	1.10161	2.14593	0.509111	1683.32	2158.42	1060.76	729.483	1920.87	895.122
BCAN_A0946		PaaD-like protein (DUF59) involved in Fe-S cluster assembly	-0.348593	-1.27332	0.0600769	1951.76	2485.28	2912.06	2737.7	2218.52	2824.88
BCAN_A0947		Glycosyl transferase, group 2 family protein	0.702379	1.62719	0.0448457	18394.3	22165.7	11511.6	13414.8	20280	12463.2
BCAN_A0949	ppnK	NAD kinase	0.528773	1.4427	0.106217	1868.51	1662.24	1334.81	1112.5	1765.38	1223.66
BCAN_A0950		ATP-dependent RNA helicase Atu1833	1.25858	2.3926	0.607548	5773.48	4952.1	1961.61	2521.21	5362.79	2241.41
BCAN_A0951	sufA	Iron binding protein SufA for iron-sulfur cluster assembly	-1.11911	-2.17213	0.312945	4838.8	5350.8	10416.4	11716.7	5094.8	11066.6
BCAN_A0953		hypothetical protein	-0.26848	-1.20454	0.0170725	17092.8	11619.6	17340.7	17244.6	14356.2	17292.6
BCAN_A0954		Copper chaperone	-0.297998	-1.22944	0.0758614	1090.74	1066.28	1646.33	1005.58	1078.51	1325.96
BCAN_A0956		Protein-L-isoaspartate O-methyltransferase	0.230599	1.17332	0.0352684	5190.5	5423.69	4678.9	4367.38	5307.09	4523.14
BCAN_A0957		Type I secretion outer membrane protein, TolC precursor	-0.381989	-1.30314	0.042423	4276.31	4703.54	5623.46	6078.51	4489.93	5850.99
BCAN_A0958		hypothetical protein	-0.439611	-1.35624	0.0571924	2507.53	3842.94	4280.17	4332.58	3175.24	4306.38
BCAN_A0959	valS	Valyl-tRNA synthetase	0.165232	1.12135	0.0542466	2319.44	1925.18	2178	1607.29	2122.31	1892.65
BCAN_A0960		Membrane protein involved in aromatic hydrocarbon degradation	-0.351002	-1.27545	0.0893658	809.535	538.162	1063.19	655.722	673.848	859.458
BCAN_A0961		Membrane protein involved in aromatic hydrocarbon degradation	0.377242	1.29886	0.0574152	314.188	211.12	169.82	234.619	262.654	202.22
BCAN_A0962		3-hydroxyisobutyrate dehydrogenase	-0.223354	-1.16744	0.062617	1846.38	1147.16	1711.95	1782.85	1496.77	1747.4
BCAN_A0970		Molybdenum cofactor biosynthesis protein MoaA	-1.48556	-2.80025	0.865193	1906.29	1925.41	5292.87	5436.85	1915.85	5364.86
BCAN_A0971		COG3536: Uncharacterized protein conserved in bacteria	-0.128331	-1.09303	0.0583492	325.844	273.351	322.858	332.079	299.597	327.468
BCAN_A0972		Salicylate hydroxylase	-0.29994	-1.23109	0.0561733	2695.48	1789.82	4276.15	1245.68	2242.65	2760.91
BCAN_A0973		Fumarate hydratase class I, aerobic	-2.16623	-4.4885	0.999349	456.465	475.166	2399.76	1781.87	465.815	2090.81
BCAN_A0974		hypothetical protein	-2.56504	-5.91773	0.999982	1071.37	547.963	4372.88	5209.87	809.664	4791.37
BCAN_A1006		Arsenate reductase	-0.367272	-1.28991	0.0425918	4778.51	3825.77	5735.1	5363.66	4302.14	5549.38
BCAN_A1007	rlpA	Rare lipoprotein A precursor	0.492713	1.40709	0.0748291	3528.28	2989.61	2387.61	2244.57	3258.94	2316.09
BCAN_A1008		D-alanyl-D-alanine carboxypeptidase	0.0352102	1.02471	0.0694761	617.316	559.766	582.981	565.72	588.541	574.351
BCAN_A1009	tmk	Thymidylate kinase	0.866201	1.82286	0.281381	612.184	848.544	407.409	393.93	730.364	400.67
BCAN_A1010	holB	DNA polymerase III delta prime subunit	0.391974	1.31219	0.0559806	263.258	243.227	181.623	204.362	253.242	192.992
BCAN_A1012		Methionyl-tRNA synthetase	0.966135	1.9536	0.343913	2359.8	1930.33	1303.82	892.194	2145.06	1098.01
BCAN_A1013		Putative deoxyribonuclease YcfH	1.0188	2.02624	0.303287	6114.82	4324.25	3061.68	2090.26	5219.54	2575.97
BCAN_A1014		Metal-dependent hydrolases of the beta-lactamase superfamily I; PhnP protein	0.898106	1.86362	0.313644	946.618	863.784	514.433	457.012	905.201	485.722
BCAN_A1015		Beta-(1-->2)glucan export ATP-binding/permease protein NdvA	-1.08045	-2.11469	0.503023	511.191	434.251	980.854	1018.46	472.721	999.659
BCAN_A1016		Ribosomal large subunit pseudouridine synthase C ## LSU Psi955, Psi2504 and Psi2580	0.202049	1.15033	0.0746812	562.989	564.562	499.016	481.181	563.775	490.098
BCAN_A1017		membrane protein, putative	0.429739	1.34699	0.0919863	519.31	385.148	331.715	339.751	452.229	335.733
BCAN_A1018		Similar to phosphoglycolate phosphatase, clustered with ribosomal large subunit pseudouridine synthase C	0.498496	1.41274	0.0939792	398.888	363.705	253.318	286.48	381.297	269.899
BCAN_A1019		hypothetical protein	0.404152	1.32331	0.0929034	1094.27	1229.42	969.306	786.66	1161.84	877.983
BCAN_A1020	glnA	Glutamine synthetase type I	-0.353111	-1.27731	0.0387472	4495.67	5218.98	6639.05	5769.6	4857.33	6204.32
BCAN_A1021	glnB	Nitrogen regulatory protein P-II	-0.154305	-1.11289	0.0529119	1826.95	2113.99	2126.88	2258.94	1970.47	2192.91
BCAN_A1022		YjeF protein, function unknown	0.252067	1.19091	0.0733031	387.249	500.036	291.862	453.184	443.642	372.523
BCAN_A1023		hypothetical protein	0.2299	1.17275	0.0653728	363.516	360.236	274.224	342.916	361.876	308.57
BCAN_A1024	gph	Phosphoglycolate phosphatase	0.141326	1.10292	0.0475258	2754.97	2574.69	2333.77	2498.57	2664.83	2416.17
BCAN_A1025	rpiA	Ribose 5-phosphate isomerase A	0.207411	1.15461	0.0311405	6895.49	5494.73	5363.78	5367.26	6195.11	5365.52
BCAN_A1026		hypothetical protein	-0.310613	-1.24023	0.0261027	7684.3	8785.78	10955.2	9471.59	8235.04	10213.4
BCAN_A1027	gor	Glutathione reductase	-0.678329	-1.60029	0.118991	2501.91	1814.52	3488.01	3419.5	2158.21	3453.76
BCAN_A1028		2-keto-3-deoxy-D-arabino-heptulosonate-7-phosphate synthase II	-0.894943	-1.85954	0.203602	2601.85	2658.12	4721.39	5059.72	2629.99	4890.55
BCAN_A1029	dgkA	Diacylglycerol kinase	-0.273167	-1.20846	0.0728855	409.298	280.719	313.228	520.629	345.009	416.928
BCAN_A1030	nadE	NAD synthetase / Glutamine amidotransferase chain of NAD synthetase	0.144882	1.10564	0.0526751	2361.26	1993.37	2064.81	1873.75	2177.31	1969.28
BCAN_A1031	gltX	Glutamyl-tRNA(Gln) synthetase	0.129621	1.09401	0.0698997	986.138	866.212	934.353	758.827	926.175	846.59
BCAN_A1032		NAD-dependent malic enzyme	-0.484831	-1.39942	0.0646144	2814.06	3118.58	4646.55	3655.71	2966.32	4151.13
BCAN_A1033		Muconate cycloisomerase	-0.327004	-1.25441	0.0865996	470.256	567.117	591.364	709.923	518.687	650.643
BCAN_A1034		toulene ABC transporter, permease protein, putative	0.069234	1.04916	0.0532252	1812	2021.78	1806.64	1847.5	1916.89	1827.07
BCAN_A1035		Methionine ABC transporter ATP-binding protein	0.312613	1.24195	0.060034	2690.02	2331.13	1602.44	2440.5	2510.58	2021.47
BCAN_A1036		ABC-type transport system involved in resistance to organic solvents, periplasmic component USSDB6C	0.292042	1.22437	0.0622001	2304.51	2054.48	1596.16	1964.02	2179.5	1780.09
BCAN_A1037		membrane lipoprotein lipid attachment site containing protein	-0.017532	-1.01223	0.0694837	770.426	583.577	598.941	771.616	677.001	685.279
BCAN_A1038		Kinesin-like protein	0.293852	1.22591	0.0334942	5749.38	7581.32	6087.06	4787.08	6665.35	5437.07
BCAN_A1040		Ferredoxin, 2Fe-2S	-1.21969	-2.32897	0.632571	295.207	263.621	870.016	431.475	279.414	650.745
BCAN_A1042		Mlr0789 protein	1.2922	2.44902	0.74886	903.144	1169.53	410.731	435.6	1036.34	423.165
BCAN_A1043	folP	Dihydropteroate synthase	0.589254	1.50447	0.0971401	384.366	260.26	189.007	239.467	322.313	214.237
BCAN_A1044	folB	Dihydroneopterin aldolase	0.166654	1.12245	0.0715703	915.129	960.524	833.56	837.471	937.827	835.516
BCAN_A1045	folK	2-amino-4-hydroxy-6-hydroxymethyldihydropteridine pyrophosphokinase	0.393522	1.3136	0.0918889	1264.93	978.968	836.528	871.685	1121.95	854.106
BCAN_A1046		Mlr0777 protein	-0.411222	-1.32981	0.0732446	1661.05	1912.19	2360.05	2391.69	1786.62	2375.87
BCAN_A1047		GTP-binding protein	-0.992241	-1.98927	0.398094	781.102	651.43	1453.58	1396.12	716.266	1424.85
BCAN_A1048		Amino acid regulated cytosolic protein	-1.09195	-2.13161	0.504165	676.94	944.114	1959.12	1496.34	810.527	1727.73
BCAN_A1050		C4-type zinc finger protein, DksA/TraR family	-2.30556	-4.94358	0.999718	1670.46	2196.89	8886.26	10232.3	1933.68	9559.28
BCAN_A1051		procollagen, type VI, alpha 3	-1.65876	-3.15745	0.857121	11041.1	14602.5	37910.9	43057.4	12821.8	40484.2
BCAN_A1052		Sensory Transduction Protein Kinase	0.497495	1.41176	0.110083	1056.35	1395.23	949.722	786.817	1225.79	868.27
BCAN_A1053		NAD(FAD)-utilizing dehydrogenases	0.700113	1.62463	0.174716	1752.23	1083.58	845.986	899.526	1417.91	872.756
BCAN_A1054		6-aminohexanoate-dimer hydrolase	-0.465892	-1.38117	0.0956564	1147.01	1170.01	1279.28	1920.93	1158.51	1600.1
BCAN_A1056		Ribonucleotide reductase of class II (coenzyme B12-dependent)	0.321183	1.24936	0.0209214	15448.8	13692.5	10893.6	12431.4	14570.6	11662.5
BCAN_A1058		NUDIX hydrolase	0.588846	1.50404	0.0692287	6106.25	5642.69	3095.3	4716.27	5874.47	3905.79
BCAN_A1061		Universal stress protein UspA and related nucleotide-binding proteins	-1.37519	-2.59401	0.652871	4136.26	5520.45	8095.19	16954.4	4828.35	12524.8
BCAN_A1062		Similar to N-terminal domain of competence/damage-inducible protein CinA, molybdopterin binding motif	-0.760319	-1.69387	0.134134	2154.55	3207.79	4242.91	4840.17	2681.17	4541.54
BCAN_A1063	wrbA	Trp repressor binding protein	-0.923896	-1.89723	0.220369	2399.77	3000.15	4583.53	5661.37	2699.96	5122.45
BCAN_A1067		ATP-dependent RNA helicase RhlE	5.07706	33.7558	1	23349.9	14545.1	624.727	497.897	18947.5	561.312
BCAN_A1068		Cysteine synthase B	-0.0160777	-1.01121	0.0604453	1659.68	984.201	1615.93	1057.57	1321.94	1336.75
BCAN_A1069	alaS	Alanyl-tRNA synthetase domain protein	0.304353	1.23487	0.0706945	1789.16	1559.75	1408.21	1303.75	1674.46	1355.98
BCAN_A1070		Thiosulfate sulfurtransferase, rhodanese	1.21436	2.32038	0.315403	23127.9	24303.8	10231.8	10209.6	23715.9	10220.7
BCAN_A1071		Acetyltransferase, GNAT family	1.75831	3.38301	0.966045	10140	14434.9	3604.58	3659.64	12287.5	3632.11
BCAN_A1072		Diguanylate cyclase/phosphodiesterase domain 1 (GGDEF)	1.24231	2.36578	0.59607	523.977	420.287	183.272	215.862	472.132	199.567
BCAN_A1073		Acetyl-CoA hydrolase/transferase family protein	-0.106982	-1.07697	0.0332745	4764.34	4107.66	4116.26	5438.65	4436	4777.45
BCAN_A1074		Multidrug resistance protein B	-0.293626	-1.22572	0.0539889	2437.58	2340.95	2502.2	3354.93	2389.26	2928.56
BCAN_A1076		Alcohol dehydrogenase	-1.59629	-3.02365	0.945549	979.827	1096.52	1026.05	5252.11	1038.18	3139.08
BCAN_A1078		3-DEMETHYLUBIQUINONE-9 3-METHYLTRANSFERASE	0.225214	1.16895	0.0771936	797.617	726.1	543.587	759.904	761.859	651.746
BCAN_A1079		Sodium/bile acid symporter family	-0.342286	-1.26776	0.0823807	1208.63	759.007	1145.94	1348.56	983.819	1247.25
BCAN_A1081	galE	UDP-glucose 4-epimerase	-0.542659	-1.45665	0.126054	707.459	623.055	1026.09	912.008	665.257	969.049
BCAN_A1082	mazG	Nucleoside triphosphate pyrophosphohydrolase MazG	-0.202873	-1.15099	0.0576112	2416.88	1086.51	1877.93	2154.43	1751.7	2016.18
BCAN_A1083		Nitrilotriacetate monooxygenase component B	0.56272	1.47705	0.0983941	2900.13	2348.43	1607.24	1946.16	2624.28	1776.7
BCAN_A1084		Nitroreductase family protein	0.686711	1.60961	0.118674	3532.69	3782.13	2154.92	2389.55	3657.41	2272.23
BCAN_A1085		hypothetical protein	-0.0629608	-1.04461	0.0372648	3425.29	3807.2	3059.63	4495.48	3616.25	3777.56
BCAN_A1086	thrS	Threonyl-tRNA synthetase	-0.643458	-1.56207	0.106785	2552.82	1932.58	3838.7	3167.8	2242.7	3503.25
BCAN_A1088		Protein YidD	-0.471235	-1.3863	0.0906953	370.099	188.708	364.808	409.863	279.403	387.336
BCAN_A1089		Putative iron-sulfur cluster assembly scaffold protein for SUF system, SufE2	-0.802022	-1.74354	0.140778	3415.59	2796.95	5401.14	5430.68	3106.27	5415.91
BCAN_A1090	folE	GTP cyclohydrolase I type 1	-0.625229	-1.54246	0.0560467	4923.69	7883.87	10085.3	9669.78	6403.78	9877.55
BCAN_A1091	hisI	Phosphoribosyl-AMP cyclohydrolase	-0.321267	-1.24943	0.0758903	1211.32	1145.4	1326.54	1617.99	1178.36	1472.27
BCAN_A1092		putative patatin-like phospholipase	-0.620616	-1.53753	0.108982	1879.67	1935.3	1842.32	4023.32	1907.49	2932.82
BCAN_A1102		L-carnitine dehydratase/bile acid-inducible protein F	-0.011874	-1.00826	0.0599417	2262.92	446.434	1498.13	1233.62	1354.68	1365.87
BCAN_A1104		Transcriptional regulator, LysR family	0.229797	1.17267	0.0553039	243.307	331.233	222.852	267.09	287.27	244.971
BCAN_A1105		bacterial luciferase family protein	-0.954217	-1.93753	0.365653	507.909	639.442	913.309	1309.71	573.676	1111.51
BCAN_A1107		Probable RND efflux membrane fusion protein	-1.83029	-3.5561	0.989649	354.006	321.464	966.248	1435.79	337.735	1201.02
BCAN_A1108		Transcriptional regulator, TetR family	0.283497	1.21714	0.0793294	1002.61	1051.01	777.758	909.488	1026.81	843.623
BCAN_A1109	tgt	tRNA-guanine transglycosylase	0.95524	1.9389	0.366895	1054.6	926.744	577.156	444.734	990.673	510.945
BCAN_A1110	queA	S-adenosylmethionine:tRNA ribosyltransferase-isomerase	0.438324	1.35503	0.0927901	1983.18	976.103	1206.74	977.181	1479.64	1091.96
BCAN_A1111		Peptidyl-prolyl cis-trans isomerase	-0.353452	-1.27761	0.0706126	1429.55	1754.39	2335.91	1731.94	1591.97	2033.92
BCAN_A1112		Peptidyl-prolyl cis-trans isomerase	-0.616247	-1.53288	0.0338977	15994.8	10544.2	24913.5	15767.7	13269.5	20340.6
BCAN_A1113	coaD	Phosphopantetheine adenylyltransferase	0.483241	1.39788	0.0724168	3395.14	3263.59	2504.29	2259.16	3329.36	2381.72
BCAN_A1117		DNA gyrase subunit A	0.484367	1.39897	0.0517848	4808.03	7340.03	5025.07	3658.5	6074.03	4341.78
BCAN_A1118		Membrane protein, MarC family	-0.6217	-1.53869	0.100864	2137.22	2376.05	2812.55	4131.96	2256.64	3472.26
BCAN_A1119	phnN	ATP-binding protein PhnN; Guanylate kinase	-0.0888453	-1.06352	0.0706345	503.096	806.149	557.173	835.234	654.623	696.204
BCAN_A1120	phnF	Transcriptional regulator PhnF	0.338386	1.26434	0.0729087	2305.03	1234.29	1454.15	1345.18	1769.66	1399.67
BCAN_A1122		Single-stranded DNA-binding protein	-0.31214	-1.24155	0.0213863	9978.93	12235.7	11136.9	16443.7	11107.3	13790.3
BCAN_A1124		Excinuclease ABC subunit A	-0.410742	-1.32937	0.082972	1323.57	1319.33	1734.4	1779	1321.45	1756.7
BCAN_A1125		DNA-binding protein HU-beta	-0.318843	-1.24733	0.00829585	40207.3	46096.7	58729.1	48920.5	43152	53824.8
BCAN_A1126	lon	ATP-dependent protease La Type I	-0.571443	-1.48601	0.0764028	2501.59	3609.76	5613.64	3467.88	3055.67	4540.76
BCAN_A1127	clpX	ATP-dependent Clp protease ATP-binding subunit ClpX	-0.373481	-1.29547	0.0173095	15964.6	18131.4	18314.7	25855.8	17048	22085.3
BCAN_A1128	clpP	ATP-dependent Clp protease proteolytic subunit	-0.400977	-1.3204	0.0323601	6698.25	7742	11075.2	7991.74	7220.13	9533.47
BCAN_A1129		GTP-binding protein HflX	0.278596	1.21301	0.0771722	1092.83	1170.85	1051.54	814.613	1131.84	933.078
BCAN_A1130	hfq	RNA-binding protein Hfq	-0.376441	-1.29814	0.0455288	4454.93	3420.86	5438.58	4785.26	3937.9	5111.92
BCAN_A1132		hypothetical protein	-2.25049	-4.75845	0.999624	326.803	240.162	805.59	1892.29	283.482	1348.94
BCAN_A1133	trkA	Trk system potassium uptake protein TrkA	-0.024459	-1.0171	0.0695851	638.828	594.94	627.716	627.147	616.884	627.432
BCAN_A1134	ntrX	NITROGEN ASSIMILATION REGULATORY PROTEIN NTRX	-0.0252552	-1.01766	0.0430564	2489.75	3093.87	2791.31	2890.92	2791.81	2841.11
BCAN_A1135		Nitrogen regulation protein	0.667246	1.58804	0.151851	1410.38	2037.89	1045.86	1125.54	1724.13	1085.7
BCAN_A1136	ntrC	Nitrogen assimilation regulatory protein	0.359576	1.28305	0.0625506	2331.08	3083.15	1868.84	2350.98	2707.12	2109.91
BCAN_A1137	ntrB	Nitrogen regulation protein NR(II)	0.290299	1.22289	0.0829429	620.065	884.103	595.143	634.863	752.084	615.003
BCAN_A1138		tRNA dihydrouridine synthase B	0.654324	1.57388	0.141602	1757.16	2087.54	1036.06	1406.76	1922.35	1221.41
BCAN_A1139	ispDF	2-C-methyl-D-erythritol 4-phosphate cytidylyltransferase / 2-C-methyl-D-erythritol 2,4-cyclodiphosphate synthase	0.000742535	1.00051	0.0577483	313.127	336.952	322.212	327.532	325.039	324.872
BCAN_A1140		Protein Implicated in DNA repair function with RecA and MutS	0.515483	1.42947	0.10444	392.238	477.507	280.63	327.808	434.872	304.219
BCAN_A1141	bacC	Short chain dehydrogenase	-1.05949	-2.08419	0.239527	5923.08	5669.52	9685.49	14475.7	5796.3	12080.6
BCAN_A1142		Putative oligoketide cyclase/lipid transport protein, similarity with yeast ubiquinone-binding protein YOL008W	0.0988891	1.07095	0.0684776	988.723	897.984	663.33	1098.39	943.353	880.858
BCAN_A1143	lipA	Lipoate synthase	-0.81636	-1.76096	0.0923194	7247.07	6840.88	9630.69	15177.6	7043.98	12404.1
BCAN_A1144		hypothetical protein	-0.5502	-1.46429	0.0509892	6965.17	4199.09	7150.57	9197.13	5582.13	8173.85
BCAN_A1145	lpdA	Dihydrolipoamide dehydrogenase of pyruvate dehydrogenase complex	-1.36745	-2.58014	0.642344	5161.03	4503.66	9364.85	15571.4	4832.34	12468.1
BCAN_A1146		Dihydrolipoamide acetyltransferase component of pyruvate dehydrogenase complex	-1.0558	-2.07887	0.264574	4393.05	4832.19	7855.45	11322.7	4612.62	9589.06
BCAN_A1147		Pyruvate dehydrogenase E1 component beta subunit	-1.2315	-2.3481	0.402163	5782.45	7661.87	12861.1	18707.5	6722.16	15784.3
BCAN_A1148		Pyruvate dehydrogenase E1 component alpha subunit	-1.42311	-2.68163	0.65012	6492.22	8631.73	18103.1	22453.8	7561.97	20278.5
BCAN_A1149		Septum formation initiator	0.563875	1.47823	0.131436	620.101	726.124	460.705	449.993	673.113	455.349
BCAN_A1150		tellurite resistance protein-related protein	-1.05153	-2.07273	0.441421	397.294	226.161	465.162	827.094	311.727	646.128
BCAN_A1151	eno	Enolase	-0.972298	-1.96196	0.384047	508.634	528.864	938.154	1097.38	518.749	1017.77
BCAN_A1152	kdsA	2-Keto-3-deoxy-D-manno-octulosonate-8-phosphate synthase	-0.522563	-1.4365	0.0624831	3392.32	3817.81	4752.98	5604.41	3605.06	5178.69
BCAN_A1153	pyrG	CTP synthase	0.337973	1.26398	0.0405851	5240.04	5767.66	5033.24	3675.52	5503.85	4354.38
BCAN_A1155		(AF101072) ATP synthase subunit	-0.393534	-1.31361	0.0898133	1156.39	728.819	1332.32	1144.1	942.605	1238.21
BCAN_A1156	secG	Preprotein translocase subunit SecG	0.40997	1.32866	0.0557807	4519.3	3543.71	3601.58	2466.95	4031.5	3034.27
BCAN_A1157	tpiA	Triosephosphate isomerase	-0.539941	-1.45391	0.092293	2141.94	1526.54	2818.06	2515.58	1834.24	2666.82
BCAN_A1158		Peptidyl-prolyl cis-trans isomerase ppiD	0.430604	1.3478	0.0295909	12963.4	11083.4	9380.08	8461.46	12023.4	8920.77
BCAN_A1159	trpD	Anthranilate phosphoribosyltransferase	0.675329	1.59696	0.162621	1440.32	1457.39	963.212	851.306	1448.86	907.259
BCAN_A1160	trpC	Indole-3-glycerol phosphate synthase	0.404574	1.3237	0.0976889	878.067	726.084	573.858	638.011	802.075	605.935
BCAN_A1161	moaC	Molybdenum cofactor biosynthesis protein MoaC	0.585283	1.50033	0.107419	2726.12	2173.18	1719.99	1545.49	2449.65	1632.74
BCAN_A1162		Molybdopterin biosynthesis protein MoeA	-0.136094	-1.09893	0.0640759	1131.2	1271.79	1329.2	1311.51	1201.49	1320.35
BCAN_A1163	lexA	SOS-response repressor and protease LexA	-0.254315	-1.19277	0.0722304	979.857	1188.37	1192.37	1393.82	1084.11	1293.1
BCAN_A1166		Glutamyl-tRNA synthetase	0.0285606	1.01999	0.0638443	1121.11	1148.56	1414.99	810.192	1134.83	1112.59
BCAN_A1167	gltA	Citrate synthase (si)	-0.843987	-1.795	0.117261	4349.61	6636.15	11179.8	8539.7	5492.88	9859.74
BCAN_A1168	lpxB	Lipid-A-disaccharide synthase	1.16896	2.2485	0.606835	1176.23	1852.67	647.352	699.726	1514.45	673.539
BCAN_A1169		Protein of unknown function DUF1009 clustered with KDO2-Lipid A biosynthesis genes	1.14911	2.21777	0.585205	1635.85	1111.64	786.001	452.852	1373.74	619.426
BCAN_A1170	lpxA	Acyl-[acyl-carrier-protein]--UDP-N-acetylglucosamine O-acyltransferase	1.02771	2.03879	0.358427	3657.16	3483.56	2114.22	1388.21	3570.36	1751.22
BCAN_A1171	fabZ	(3R)-hydroxymyristoyl-[acyl carrier protein] dehydratase	0.499947	1.41416	0.0596168	5871.17	4328.37	4195.39	3017.04	5099.77	3606.21
BCAN_A1172	lpxD	UDP-3-O-[3-hydroxymyristoyl] glucosamine N-acyltransferase	0.732272	1.66125	0.186983	1735.89	1370.05	1067.77	801.87	1552.97	934.821
BCAN_A1173	yaeT	Outer membrane protein assembly factor YaeT precursor	-0.287349	-1.2204	0.0262007	8738.32	6983.24	11561.5	7625.01	7860.78	9593.26
BCAN_A1174		Membrane-associated zinc metalloprotease	0.114157	1.08234	0.0585972	1897.08	1344.14	1557.24	1437.39	1620.61	1497.32
BCAN_A1175	cdsA	Phosphatidate cytidylyltransferase	0.488837	1.40331	0.0819231	3008.5	2307.75	1809.31	1979.05	2658.12	1894.18
BCAN_A1176	uppS	Undecaprenyl pyrophosphate synthetase	-0.161248	-1.11825	0.0673838	1053.21	1078.68	1260.65	1123.34	1065.94	1191.99
BCAN_A1177	frr	Ribosome recycling factor	-0.38116	-1.30239	0.0545939	2779.08	3033.26	4323.22	3246.71	2906.17	3784.96
BCAN_A1178	pyrH	Uridylate kinase	0.719555	1.64667	0.037551	202.973	109.145	95.4611	94.0834	156.059	94.7722
BCAN_A1179	tsf	Translation elongation factor Ts	0.352395	1.27668	0.0349515	6966.74	7628.66	8007.59	3424.73	7297.7	5716.16
BCAN_A1180	rpsB	SSU ribosomal protein S2p (SAe)	0.151947	1.11107	0.0338013	5789.19	4095.46	6017.43	2879.1	4942.33	4448.27
BCAN_A1181		hypothetical protein	-0.273189	-1.20848	0.010929	24926.2	29616.2	43474.1	22439	27271.2	32956.6
BCAN_A1182		ATP/GTP-binding site motif A	-0.0326912	-1.02292	0.0293882	4892.05	5816.5	5773.1	5180.87	5354.27	5476.98
BCAN_A1183		Endoribonuclease L-PSP	-0.250709	-1.18979	0.0477592	2290.66	3243.31	3428.26	3156.02	2766.99	3292.14
BCAN_A1184		Glycerophosphoryl diester phosphodiesterase	0.00442328	1.00307	0.0436484	2723.99	2760.65	2924.18	2543.68	2742.32	2733.93
BCAN_A1185		hypothetical protein	0.401688	1.32105	0.0931162	1106.53	1147.22	732.533	973.493	1126.88	853.013
BCAN_A1186		Bis(5'-nucleosyl)-tetraphosphatase (asymmetrical)	-0.685702	-1.60848	0.16736	837.606	957.116	1697.45	1189.33	897.361	1443.39
BCAN_A1187	clpA	ATP-dependent Clp protease ATP-binding subunit ClpA	-0.182423	-1.13479	0.0208203	6944.83	12416.6	10228.4	11742.7	9680.69	10985.5
BCAN_A1188	clpS	ATP-dependent Clp protease adaptor protein ClpS	-0.856929	-1.81118	0.0925583	8120.57	9326.09	17350.1	14248.9	8723.33	15799.5
BCAN_A1190		D-alanyl-D-alanine carboxypeptidase	-0.785702	-1.72393	0.137611	2491.16	3412.91	4894.18	5284.04	2952.04	5089.11
BCAN_A1191		hypothetical protein	-1.2579	-2.39148	0.630443	1806.43	1909.8	4254.19	4633.1	1858.12	4443.65
BCAN_A1193		hypothetical protein	-0.766892	-1.7016	0.171329	1698	1560.96	2758.9	2786.54	1629.48	2772.72
BCAN_A1195	sdaA	L-serine dehydratase	-0.986652	-1.98158	0.340806	1295.1	1521.1	2439.69	3140.83	1408.1	2790.26
BCAN_A1196		hypothetical protein	-0.51709	-1.43107	0.0469566	8226.17	3117.57	9067.6	7166.03	5671.87	8116.82
BCAN_A1197		Putative membrane protein	-0.265679	-1.2022	0.0803892	448.499	623.054	538.144	750.079	535.776	644.111
BCAN_A1198		Mlr1315 protein	-0.0598677	-1.04237	0.046503	2630.26	2194.65	2460.82	2568.52	2412.46	2514.67
BCAN_A1199		Predicted transcriptional regulator LiuR of leucine degradation pathway, MerR family	-0.286972	-1.22008	0.0821108	709.841	656.051	774.806	891.688	682.946	833.247
BCAN_A1200		hypothetical protein	0.999102	1.99876	0.332777	3512.6	3298.38	1584.3	1823.31	3405.49	1703.81
BCAN_A1201		hypothetical protein	0.113237	1.08165	0.0575459	1768.75	1615.97	1509.28	1619.94	1692.36	1564.61
BCAN_A1202		hypothetical protein	0.944447	1.92445	0.113154	15933	24099.2	9921.48	10880.4	20016.1	10400.9
BCAN_A1204	queF	NADPH dependent preQ0 reductase	1.68368	3.21247	0.958253	7598.07	5915.91	2241.74	1964.99	6756.99	2103.36
BCAN_A1206		hypothetical protein	0.856824	1.81105	0.278136	1147.13	1230.62	760.713	552.202	1188.88	656.458
BCAN_A1207		Putative transmembrane protein	0.261378	1.19862	0.064659	358.152	325.524	255.035	315.349	341.838	285.192
BCAN_A1208		Transcriptional regulator, XRE family	0.363705	1.28673	0.07356	271.248	438.271	284.826	266.588	354.759	275.707
BCAN_A1211		Propionyl-CoA carboxylase biotin-containing subunit	-0.0585883	-1.04145	0.065168	1385.79	701.057	1599.65	573.685	1043.42	1086.67
BCAN_A1215		hypothetical protein	-0.507564	-1.42165	0.0674699	196.802	169.938	269.602	251.772	183.37	260.687
BCAN_A1216		TRAP transporter solute receptor, TAXI family precursor	-0.775639	-1.71195	0.169693	1497.88	2046.17	3318.16	2749.05	1772.02	3033.61
BCAN_A1217	murI	Glutamate racemase	0.991253	1.98791	0.248605	6710.78	6528.99	2602.05	4058.1	6619.89	3330.07
BCAN_A1218		tRNA:Cm32/Um32 methyltransferase	0.0864879	1.06178	0.0513362	1908.13	2318.38	1699.79	2280.79	2113.26	1990.29
BCAN_A1219		ThiJ/PfpI family protein	0.601727	1.51753	0.043917	11679.4	14195.8	7292.63	9758.22	12937.6	8525.42
BCAN_A1220		hypothetical protein	-0.272805	-1.20815	0.0496656	2677.61	2683.46	1982.11	4494.9	2680.54	3238.5
BCAN_A1221		Isocitrate dehydrogenase [NADP]	-0.611719	-1.52808	0.0462932	9730.58	6616.14	16626.3	8352.81	8173.36	12489.5
BCAN_A1222	phoA	Alkaline phosphatase	-0.138567	-1.10081	0.057793	270.548	313.153	394.351	248.193	291.85	321.272
BCAN_A1223	alaS	Alanyl-tRNA synthetase	0.0313671	1.02198	0.0568884	1728.09	1444.32	1879.31	1224.87	1586.21	1552.09
BCAN_A1224	recA	RecA protein	0.334195	1.26067	0.0353938	5256.61	8329.69	5748.41	5028.61	6793.15	5388.51
BCAN_A1225		hypothetical protein	-0.370817	-1.29308	0.00888677	90.3926	71.6695	102.74	106.82	81.031	104.78
BCAN_A1226		Outer membrane protein and related peptidoglycan-associated (lipo)proteins	-0.756244	-1.68909	0.0971563	4244.62	5221.83	8710.04	7279.63	4733.22	7994.83
BCAN_A1227		lipoprotein, putative	-0.260887	-1.19822	0.0391655	3358.94	4605.55	4253.79	5289.39	3982.25	4771.59
BCAN_A1228		ATPase associated with chromosome architecture/replication	-0.142327	-1.10368	0.0706801	777.68	872.867	871.005	950.676	825.273	910.84
BCAN_A1229	degP	serine protease	-0.868952	-1.82634	0.265002	926.291	1156.03	1684.32	2118.71	1041.16	1901.51
BCAN_A1230	rplQ	LSU ribosomal protein L17p	0.53971	1.45368	0.0323886	16962	14444.4	15641.2	5963.5	15703.2	10802.4
BCAN_A1231	rpoA	DNA-directed RNA polymerase alpha subunit	0.233645	1.1758	0.0213483	12798.8	10408.4	12798.2	6939.22	11603.6	9868.68
BCAN_A1232	rpsK	SSU ribosomal protein S11p (S14e)	0.295161	1.22702	0.0173822	21234.8	14560.9	19952.3	9220.44	17897.8	14586.4
BCAN_A1233	rpsM	SSU ribosomal protein S13p (S18e)	0.534052	1.44799	0.0222657	26190.7	26842.8	22922.3	13703.3	26516.7	18312.8
BCAN_A1235	adk	Adenylate kinase	0.27775	1.2123	0.0234351	10833.3	11354.2	10075.3	8226.69	11093.8	9150.98
BCAN_A1236	secY	Preprotein translocase secY subunit	0.117822	1.0851	0.0122133	22971	20577.5	23093.2	17040.1	21774.2	20066.6
BCAN_A1237	rplO	LSU ribosomal protein L15p (L27Ae)	-0.409744	-1.32845	0.0551909	3315.31	2865.55	5440.23	2770.73	3090.43	4105.48
BCAN_A1238	rpmD	LSU ribosomal protein L30p (L7e)	-0.252498	-1.19127	0.0194665	11894.2	11292.5	18519.2	9102.42	11593.4	13810.8
BCAN_A1239	rpsE	SSU ribosomal protein S5p (S2e)	-0.108757	-1.0783	0.0340547	4501.08	4044.91	6058.24	3156.88	4272.99	4607.56
BCAN_A1240	rplR	LSU ribosomal protein L18p (L5e)	-0.0352861	-1.02476	0.01478	16510.1	13601.5	21538.6	9318.63	15055.8	15428.6
BCAN_A1241	rplF	LSU ribosomal protein L6p (L9e)	-0.0209096	-1.0146	0.0146546	15435.4	15116.4	22285	8712.84	15275.9	15498.9
BCAN_A1242	rpsH	SSU ribosomal protein S8p (S15Ae)	0.115188	1.08312	0.0180375	11853.8	12893.5	16301	6547.26	12373.6	11424.1
BCAN_A1243	rpsN	SSU ribosomal protein S14p (S29e) ## Zinc-independent	0.170453	1.12541	0.0143753	18038.5	18956.5	23830.2	9042.31	18497.5	16436.2
BCAN_A1244	rplE	LSU ribosomal protein L5p (L11e)	0.259212	1.19683	0.00984116	35751	38376.7	44372.4	17564.6	37063.8	30968.5
BCAN_A1245	rplX	LSU ribosomal protein L24p (L26e)	0.0290816	1.02036	0.00815734	35747	35601.8	49888.3	20036.6	35674.4	34962.5
BCAN_A1246	rplN	LSU ribosomal protein L14p (L23e)	0.0460704	1.03245	0.020877	8884.43	9831.7	11907.6	6220.27	9358.07	9063.95
BCAN_A1247	rpsQ	SSU ribosomal protein S17p (S11e)	0.64435	1.56303	0.0262183	26027.3	41069	29132.7	13794.3	33548.2	21463.5
BCAN_A1248	rpmC	LSU ribosomal protein L29p (L35e)	0.640551	1.55892	0.0431926	12046.7	19678.8	13305	7045.82	15862.7	10175.4
BCAN_A1249	rplP	LSU ribosomal protein L16p (L10e)	-0.153429	-1.11221	0.00852718	29158.6	38736.7	51197.3	24316.5	33947.7	37756.9
BCAN_A1250	rpsC	SSU ribosomal protein S3p (S3e)	0.0341045	1.02392	0.0150526	9630.64	20402.4	20148.2	9183.28	15016.5	14665.7
BCAN_A1251	rplV	LSU ribosomal protein L22p (L17e)	-0.0557294	-1.03938	0.0211492	6116.9	11664.6	13002.7	5479.08	8890.73	9240.89
BCAN_A1252	rpsS	SSU ribosomal protein S19p (S15e)	-0.383951	-1.30491	0.0170888	15236.7	20301.6	34367.2	12007	17769.1	23187.1
BCAN_A1253	rplB	LSU ribosomal protein L2p (L8e)	-0.12065	-1.08722	0.0155138	11228.6	17297.4	23690.7	7323.46	14263	15507.1
BCAN_A1254	rplW	LSU ribosomal protein L23p (L23Ae)	-0.357066	-1.28082	0.0281481	8228.43	7895.73	16049.8	4602.31	8062.08	10326.1
BCAN_A1255	rplD	LSU ribosomal protein L4p (L1e)	0.291908	1.22426	0.0247165	7763.18	13414.4	12080.5	5217.77	10588.8	8649.16
BCAN_A1256	rplC	LSU ribosomal protein L3p (L3e)	-0.0434844	-1.0306	0.0293046	5101.44	5648.5	8296.4	2782.5	5374.97	5539.45
BCAN_A1257	rpsJ	SSU ribosomal protein S10p (S20e)	0.309176	1.239	0.0274634	7771.11	11074.8	11146.6	4063.98	9422.95	7605.29
BCAN_A1258	tuf	Translation elongation factor Tu	0.0740291	1.05265	0.0107141	24939.7	25256.6	27764.7	19920.8	25098.2	23842.8
BCAN_A1259	fusA	Translation elongation factor G	1.45346	2.73864	0.62479	34487.3	29060.3	17106.8	6097.29	31773.8	11602
BCAN_A1260	rpsG	SSU ribosomal protein S7p (S5e)	1.53137	2.89061	0.718017	44310.1	29810.1	18837.1	6804.66	37060.1	12820.9
BCAN_A1261	rpsL	SSU ribosomal protein S12p (S23e)	1.85058	3.60645	0.974375	31135.4	17105.8	9970.14	3406.22	24120.6	6688.18
BCAN_A1263		hypothetical protein	-0.459635	-1.37519	0.10173	857.826	934.511	1707.97	756.841	896.169	1232.41
BCAN_A1264	rpoC	DNA-directed RNA polymerase beta' subunit	0.331727	1.25852	0.0232831	9555.36	16030.9	11728	8602.45	12793.1	10165.2
BCAN_A1266	rpoB	DNA-directed RNA polymerase beta subunit	0.220505	1.16514	0.0253425	7574.53	9914.34	8459.46	6550.62	8744.43	7505.04
BCAN_A1267	rplL	LSU ribosomal protein L7/L12 (P1/P2)	0.274408	1.2095	0.0201213	11837.7	15751.4	17812.8	4997.53	13794.5	11405.2
BCAN_A1268	rplJ	LSU ribosomal protein L10p (P0)	0.265371	1.20195	0.0099888	36103.1	37435.9	43659.8	17523.5	36769.5	30591.7
BCAN_A1269	rplA	LSU ribosomal protein L1p (L10Ae)	0.262947	1.19993	0.0167543	17811.6	17305.1	16981.6	12284.1	17558.4	14632.9
BCAN_A1270	rplK	LSU ribosomal protein L11p (L12e)	0.0890359	1.06366	0.0128732	20779.2	18427.4	21294.2	15565.9	19603.3	18430.1
BCAN_A1271	nusG	Transcription antitermination protein NusG	1.71766	3.28903	0.978052	2673.99	2007.29	724.112	699.188	2340.64	711.65
BCAN_A1272	secE	Preprotein translocase subunit SecE	0.568966	1.48346	0.0164838	54954.5	38501.6	23631.1	39367.6	46728	31499.4
BCAN_A1278		rRNA methylases	0.98157	1.97461	0.323262	4537.98	1750.75	1548.84	1635.95	3144.36	1592.39
BCAN_A1279		INTEGRAL MEMBRANE PROTEIN (Rhomboid family)	0.368757	1.29124	0.0361952	9117.05	5380.44	6133.96	5093.61	7248.74	5613.78
BCAN_A1280		hypothetical protein	-0.534028	-1.44797	0.124696	531.515	663.133	1137.16	592.655	597.324	864.905
BCAN_A1281		COGs COG3672	0.202366	1.15058	0.0753846	628.627	954.149	726.481	649.148	791.388	687.814
BCAN_A1282		FERRIPYOCHELIN BINDING PROTEIN	0.163721	1.12017	0.0361397	4361.96	4648.05	3688.54	4354.88	4505.01	4021.71
BCAN_A1283		hypothetical protein	-0.153008	-1.11189	0.0709866	1133.99	533.906	1189.72	664.792	833.95	927.256
BCAN_A1284	cysE	Serine acetyltransferase	-0.246106	-1.186	0.06	1400.66	2069.56	1592.66	2523.03	1735.11	2057.84
BCAN_A1285		Hydrolase	0.271411	1.20699	0.0584973	2105.32	2568.2	1554.61	2317.45	2336.76	1936.03
BCAN_A1286		exported protein	-0.356095	-1.27996	0.030781	6462.06	7579.63	6339.51	11633.2	7020.85	8986.38
BCAN_A1287	cspG	Cold shock protein CspB	-0.199464	-1.14827	0.0293904	3658.92	7992.32	5742.34	7636.45	5825.62	6689.4
BCAN_A1289		Lactoylglutathione lyase	-0.409174	-1.32793	0.0739087	1956.54	1520.33	2562.09	2054.93	1738.43	2308.51
BCAN_A1291		Single-stranded-DNA-specific exonuclease RecJ	0.737726	1.66755	0.189986	1462.8	1635.45	880.875	977.094	1549.12	928.985
BCAN_A1292		D-alanine--D-alanine ligase	-0.52271	-1.43665	0.0389436	6415.49	9055.79	10832.2	11394.6	7735.64	11113.4
BCAN_A1293		hypothetical protein	-0.355927	-1.27981	0.0731133	285.387	271.73	318.639	394.364	278.558	356.501
BCAN_A1294	glpX	Fructose-1,6-bisphosphatase, GlpX type	-0.258767	-1.19646	0.0797261	649.453	680.217	838.305	752.586	664.835	795.446
BCAN_A1295		Homoserine dehydrogenase	1.04048	2.05691	0.418993	2090.38	2534.3	1144.69	1103.67	2312.34	1124.18
BCAN_A1297		Aspartate aminotransferase	-0.151655	-1.11084	0.0392295	4076.82	2843.35	3614.81	4072.42	3460.09	3843.61
BCAN_A1298		hypothetical protein	-0.277517	-1.21211	0.081045	770.14	627.197	948.268	745.455	698.669	846.862
BCAN_A1299		hypothetical protein	-0.342024	-1.26753	0.0562711	2671.9	2280.55	2414.82	3862.59	2476.23	3138.7
BCAN_A1303		COGs COG3553	-0.414353	-1.3327	0.0485398	5048.58	2774.04	6008.01	4417.2	3911.31	5212.61
BCAN_A1304	sfsA	Sugar/maltose fermentation stimulation protein homolog	-0.158944	-1.11647	0.0506022	2304.3	2039.49	1780.13	3069.57	2171.89	2424.85
BCAN_A1305	map	Methionine aminopeptidase	-0.451314	-1.36729	0.0409179	6031.39	5448.73	7343.94	8352.64	5740.06	7848.29
BCAN_A1306	radC	DNA repair protein RadC	-0.102319	-1.0735	0.0705125	559.631	504.382	573.863	568.353	532.007	571.108
BCAN_A1307	ropB	Outer membrane protein	-2.7146	-6.56412	0.999996	1039.18	409.294	6166.8	3341.17	724.238	4753.99
BCAN_A1308	cbiE	Cobalt-precorrin-6y C5-methyltransferase / Cobalt-precorrin-6y C15-methyltransferase [decarboxylating]	0.367767	1.29035	0.0887003	504.802	563.281	452.801	374.943	534.041	413.872
BCAN_A1309	cobG	Cobalamin biosynthesis protein CobG	0.413482	1.3319	0.0971299	653.523	531.424	383.47	506.199	592.473	444.834
BCAN_A1310	cobH	Cobalt-precorrin-8x methylmutase	0.789683	1.72869	0.21922	585.716	600.716	359.341	326.976	593.216	343.159
BCAN_A1311	cobI	Cobalt-precorrin-2 C20-methyltransferase	1.29636	2.45609	0.746693	1007.41	788.465	360.848	370.346	897.94	365.597
BCAN_A1312	cobJ	Cobalamin biosynthesis protein CbiG / Cobalt-precorrin-3b C17-methyltransferase	0.985149	1.97952	0.371228	579.158	676.094	332.556	301.565	627.626	317.06
BCAN_A1313		hypothetical protein	-0.93346	-1.90985	0.345174	608.492	590.316	1461.78	827.766	599.404	1144.77
BCAN_A1315		4-hydroxyphenylacetate 3-monooxygenase, reductase component	0.395654	1.31554	0.0743938	2599.52	1691.66	1827.19	1434.72	2145.59	1630.96
BCAN_A1316		Branched-chain amino acid ABC transporter, amino acid-binding protein	-0.0175671	-1.01225	0.0687866	573.197	490.612	517.08	559.762	531.905	538.421
BCAN_A1317	cobD	Adenosylcobinamide-phosphate synthase	0.291856	1.22421	0.0761868	1331.07	1208.36	872.795	1201.54	1269.71	1037.17
BCAN_A1318	cobC	L-threonine 3-O-phosphate decarboxylase	0.360367	1.28375	0.0351742	187.323	186.662	115.471	175.85	186.992	145.661
BCAN_A1319	cobB	Cobyrinic acid A,C-diamide synthase	0.240428	1.18134	0.0771662	958.939	834.689	723.228	795.068	896.814	759.148
BCAN_A1320	cobA	Uroporphyrinogen-III methyltransferase	0.569713	1.48423	0.128715	1072.55	1437.72	822.667	868.633	1255.14	845.65
BCAN_A1321	cbiD	Cobalt-precorrin-6 synthase, anaerobic	0.401545	1.32092	0.097271	629.445	927.976	458.719	720.322	778.71	589.52
BCAN_A1322	cobK	Cobalt-precorrin-6x reductase	0.874101	1.83287	0.253926	450.256	539.232	230.826	309.033	494.744	269.929
BCAN_A1323	cobM	Cobalt-precorrin-4 C11-methyltransferase	0.424077	1.34171	0.0878568	2056.14	1158.56	1058.99	1336.97	1607.35	1197.98
BCAN_A1324	cobE	Cobalamin biosynthesis protein CbiG	0.957213	1.94156	0.273306	440.596	345.954	157.781	247.333	393.275	202.557
BCAN_A1325		hypothetical protein	0.0634853	1.04499	0.0693914	947.784	629.233	630.118	879.007	788.508	754.563
BCAN_A1326		Putative membrane protein YfcA	0.0562185	1.03974	0.0695714	1097.9	404.713	757.316	687.868	751.305	722.592
BCAN_A1327		hypothetical protein	-0.595183	-1.51066	0.108908	2347.83	987.714	2584.53	2454.35	1667.77	2519.44
BCAN_A1328	cobO	Cob(I)alamin adenosyltransferase	-1.02086	-2.02913	0.431462	1151.5	190.619	1470.75	1252.58	671.06	1361.67
BCAN_A1329	cobN	CobN component of cobalt chelatase involved in B12 biosynthesis	-0.242842	-1.18332	0.0783825	1003.49	336.748	789.681	796.248	670.118	792.964
BCAN_A1330	cobW	CobW GTPase involved in cobalt insertion for B12 biosynthesis	-0.905251	-1.87287	0.170076	6512.42	1576.21	7734.4	7414.55	4044.31	7574.47
BCAN_A1331	cobU	Adenosylcobinamide-phosphate guanylyltransferase	-0.696914	-1.62103	0.168246	1745.81	225.883	1808.17	1388.01	985.849	1598.09
BCAN_A1332	cbtA	Predicted cobalt transporter CbtA	-0.844841	-1.79607	0.145326	6960.23	564.981	7211.59	6304.19	3762.61	6757.89
BCAN_A1333	cbtB	hypothetical protein	-1.1798	-2.26545	0.204193	27106.1	9211.34	41281.4	40994.1	18158.7	41137.7
BCAN_A1335	cobQ	Cobyric acid synthase	0.788594	1.72739	0.232026	957.153	689.403	513.756	439.449	823.278	476.602
BCAN_A1339		3-hydroxyisobutyrate dehydrogenase	-1.04452	-2.06268	0.446698	829.59	846.974	1747.87	1710.35	838.282	1729.11
BCAN_A1340		hypothetical protein	-0.932612	-1.90873	0.225428	3718.48	1740.24	3367.4	7051.82	2729.36	5209.61
BCAN_A1345		hypothetical protein	1.4452	2.723	0.813547	8700.07	4616.56	2790.89	2099.53	6658.31	2445.21
BCAN_A1349	secD	Protein-export membrane protein SecD / Protein-export membrane protein SecF	0.372062	1.2942	0.0321454	7236.78	10382.3	7858.84	5755.02	8809.54	6806.93
BCAN_A1350		Binding-protein-dependent transport systems inner membrane component:ATP/GTP-binding site motif A (P-loop) :TrkA-N:Potassium e	0.686598	1.60948	0.131929	2302.23	3512	1410.25	2202.23	2907.12	1806.24
BCAN_A1351		membrane protein, putative	0.244483	1.18467	0.0319164	7906.53	4928.75	4707.69	6126.8	6417.64	5417.25
BCAN_A1353		Sulfate transport system permease protein CysW	-1.28995	-2.44519	0.748375	798.947	445.612	1037.3	2005.89	622.28	1521.59
BCAN_A1354	cysT	Sulfate transport system permease protein CysT	-1.02441	-2.03412	0.365088	2653.38	552.079	2089.84	4430.47	1602.73	3260.15
BCAN_A1355		Sulfate and thiosulfate binding protein CysP	-1.04589	-2.06464	0.119412	29529.2	6173.13	28559.8	45152.5	17851.2	36856.2
BCAN_A1358		CBS domain protein	-0.222469	-1.16673	0.0708615	1050.91	1040.69	1322.25	1118.08	1045.8	1220.17
BCAN_A1359		DedA-family integral membrane protein	-0.380346	-1.30165	0.0236817	12064.9	9899.16	12899.5	15690.2	10982.1	14294.8
BCAN_A1364		acid-shock protein, putative	-1.32369	-2.50305	0.780364	970.582	396.749	1343.67	2078.83	683.666	1711.25
BCAN_A1365		Ribose ABC transport system, high affinity permease RbsD	-0.141821	-1.1033	0.0588473	1078.88	1972.72	1808.14	1558.69	1525.8	1683.41
BCAN_A1366		SHORT-CHAIN DEHYDROGENASE	0.143603	1.10466	0.0725319	903.52	535.284	598.319	704.167	719.402	651.243
BCAN_A1368		Inositol transport system permease protein	0.632471	1.55022	0.127923	546.599	278.214	277.476	254.586	412.406	266.031
BCAN_A1370		Myo-inositol 2-dehydrogenase 2	0.76526	1.69968	0.136298	516.258	105.895	156.3	209.742	311.076	183.021
BCAN_A1371	cbrD	Vitamin B12 ABC transporter, ATPase component BtuD	-0.100184	-1.07191	0.0531256	346.459	194.707	358.711	221.371	270.583	290.041
BCAN_A1372		Vitamin B12 ABC transporter, permease component BtuC	0.438638	1.35532	0.0928979	2321.22	632.85	1352.61	826.996	1477.04	1089.8
BCAN_A1373		Vitamin B12 ABC transporter, B12-binding component BtuF	0.703868	1.62887	0.183899	1704.52	516.853	884.405	479.349	1110.69	681.877
BCAN_A1374		Outer membrane vitamin B12 receptor BtuB	0.0764628	1.05443	0.0703839	1130.45	196.007	903.325	354.66	663.228	628.992
BCAN_A1377		ABC-type multidrug transport system, permease component	0.166917	1.12266	0.0193378	161.292	121.835	110.546	141.648	141.563	126.097
BCAN_A1379		HlyD family secretion protein	-2.14958	-4.43698	0.999131	360.018	236.654	276.486	2370.93	298.336	1323.71
BCAN_A1381		COG1649 predicted glycoside hydrolase	0.321786	1.24988	0.0847007	939.594	951.161	684.71	828.044	945.378	756.377
BCAN_A1383	ureA	Urease gamma subunit	-0.949543	-1.93126	0.20409	3446.35	4098.44	6008.45	8562.52	3772.4	7285.49
BCAN_A1384	ureB	Urease beta subunit	-1.11006	-2.15854	0.246504	8398.5	7231.25	13672.6	20064.8	7814.88	16868.7
BCAN_A1385	ureC	Urease alpha subunit	-1.24991	-2.37827	0.536366	3484.24	3308.16	6519.54	9634.65	3396.2	8077.09
BCAN_A1386	ureE	Urease accessory protein UreE	-0.983743	-1.97759	0.374988	910.85	927.786	1726.99	1909.07	919.318	1818.03
BCAN_A1388		Urease accessory protein UreG	-0.719645	-1.64678	0.157677	1409.69	1483.71	1684.29	3080.48	1446.7	2382.39
BCAN_A1389	ureD	Urease accessory protein UreD	0.176281	1.12997	0.06574	1501.53	1190.99	931.041	1451.79	1346.26	1191.42
BCAN_A1391		Additional periplasmic component NikK of nickel ECF transporter	-0.776908	-1.71345	0.0866761	7322.19	5403.29	10432.8	11371.7	6362.74	10902.3
BCAN_A1392		Substrate-specific component NikM of nickel ECF transporter	-0.3585	-1.28209	0.0610622	2379.74	2035.71	2308.34	3352.66	2207.72	2830.5
BCAN_A1393		Additional component NikL of nickel ECF transporter	0.114937	1.08293	0.0471815	2554.59	2645.02	1986.46	2814.97	2599.81	2400.72
BCAN_A1394	cbiQ	Transmembrane component NikQ of energizing module of nickel ECF transporter	0.642474	1.561	0.153221	1315.94	1250.64	720.229	923.954	1283.29	822.092
BCAN_A1395		ATPase component NikO of energizing module of nickel ECF transporter	-0.0053575	-1.00372	0.0678555	917.136	785.863	705.402	1003.93	851.499	854.667
BCAN_A1397	ccrB	Putative membrane protein precursor	-0.72042	-1.64766	0.133657	2281.47	2005.49	2802.19	4261.26	2143.48	3531.73
BCAN_A1398	crcB	INTEGRAL MEMBRANE PROTEIN	-1.07386	-2.10506	0.176418	14940.1	7519.72	20079.2	27200.1	11229.9	23639.6
BCAN_A1399		hypothetical protein	1.65814	3.1561	0.907212	25710.2	13883.6	7518.52	5026.65	19796.9	6272.58
BCAN_A1401		hypothetical protein	-0.205868	-1.15338	0.0461428	3593.84	1905.06	3455.95	2886.37	2749.45	3171.16
BCAN_A1403		Phenazine biosynthesis protein PhzF	-0.227158	-1.17053	0.0563844	1841.34	1989.22	1899.79	2583.99	1915.28	2241.89
BCAN_A1404		NTP pyrophosphohydrolases including oxidative damage repair enzymes	0.413008	1.33146	0.0198418	143.524	134.711	103.278	105.692	139.118	104.485
BCAN_A1408		Conserved domain protein	-2.33195	-5.03485	0.999832	391.863	270.865	1764.55	1572.19	331.364	1668.37
BCAN_A1409		Transcriptional regulator, GntR family domain / Aspartate aminotransferase	-2.12124	-4.35067	0.997639	5064.26	4321.62	16162.4	24672.5	4692.94	20417.5
BCAN_A1411		Ketol-acid reductoisomerase	0.786859	1.72531	0.080502	18145.7	7873.5	10343.1	4737.75	13009.6	7540.44
BCAN_A1412		Transcriptional regulator, TetR family	1.85741	3.62358	0.99029	5209.7	4573.21	1394.97	1304.83	4891.45	1349.9
BCAN_A1414	kup	Kup system potassium uptake protein	0.756159	1.68899	0.146017	3232.09	4186.46	1894.05	2498.25	3709.28	2196.15
BCAN_A1416		Pyridoxine 5'-phosphate synthase	0.462759	1.37817	0.106052	697.262	517.138	363.426	517.74	607.2	440.583
BCAN_A1417		hypothetical protein	1.04922	2.06941	0.230349	12739.1	11385.3	4919.07	6738.58	12062.2	5828.82
BCAN_A1418		RecD-like DNA helicase Atu2026	1.34565	2.54145	0.790269	2401.9	2241.61	947.139	879.969	2321.75	913.554
BCAN_A1419		hypothetical protein	0.711793	1.63784	0.130296	418.572	253.897	208.92	201.663	336.234	205.292
BCAN_A1420	ilvH	Acetolactate synthase small subunit	-0.0866031	-1.06187	0.0509676	1906.22	2135.68	2519.98	1771.97	2020.95	2145.98
BCAN_A1421	ilvB	Acetolactate synthase large subunit	-0.395355	-1.31527	0.0891811	989.943	968.513	1355.17	1220.72	979.228	1287.95
BCAN_A1422	miaA	tRNA delta(2)-isopentenylpyrophosphate transferase	0.210553	1.15713	0.0565533	325.511	272.382	260.787	255.917	298.947	258.352
BCAN_A1423	serB	Phosphoserine phosphatase	0.046155	1.03251	0.0417136	259.613	190.809	222.093	214.147	225.211	218.12
BCAN_A1424		NAD(FAD)-utilizing dehydrogenases	0.412473	1.33097	0.0534022	272.042	206.28	193.087	166.293	239.161	179.69
BCAN_A1424		NAD(FAD)-utilizing dehydrogenases	0.700113	1.62463	0.174716	1752.23	1083.58	845.986	899.526	1417.91	872.756
BCAN_A1426	degP	HtrA protease/chaperone protein	0.0526798	1.03719	0.0547845	1779.23	1753.8	1960.21	1446.14	1766.51	1703.17
BCAN_A1427		Putative inner membrane protein YjeT (clustered with HflC)	-1.13226	-2.19202	0.559277	451.924	348.759	1012.37	742.741	400.342	877.558
BCAN_A1428		HflC protein	-0.990818	-1.98731	0.240458	3343.35	3788.44	7495	6678.1	3565.9	7086.55
BCAN_A1429	hflK	HflK protein	-0.784129	-1.72205	0.0997033	5339.77	5126.52	10951.6	7071.93	5233.14	9011.74
BCAN_A1430		Dihydrofolate reductase	-0.187355	-1.13867	0.0420569	3361.32	2989.41	2746.69	4484.73	3175.37	3615.71
BCAN_A1431	thyA	Thymidylate synthase	-0.727514	-1.65578	0.0704438	7158.3	6800.49	8014.01	15098.7	6979.39	11556.4
BCAN_A1432		hypothetical protein	-1.09016	-2.12898	0.172168	12280.6	13860.1	19016.7	36636.5	13070.3	27826.6
BCAN_A1434		BICYCLOMYCIN RESISTANCE PROTEIN	1.41675	2.66984	0.715495	14465.5	9712.06	5359.83	3695.97	12088.8	4527.9
BCAN_A1435		hypothetical protein	1.86082	3.63215	0.985489	14158.5	8079.28	3134.16	2988.32	11118.9	3061.24
BCAN_A1436		Transcriptional regulator, TetR family	1.12563	2.18197	0.425218	6647.79	4031.87	2624.96	2269.55	5339.83	2447.25
BCAN_A1437		hypothetical protein	-0.469249	-1.38439	0.039327	5004.15	7875.97	7311.77	10519.3	6440.06	8915.55
BCAN_A1438		hypothetical protein	-1.71466	-3.2822	0.970664	1585.83	1576.37	2489.07	7889.89	1581.1	5189.48
BCAN_A1439		hypothetical protein	-2.03473	-4.09747	0.99807	677.367	393.56	997.045	3391.05	535.464	2194.05
BCAN_A1440		hypothetical protein	-0.444248	-1.3606	0.0836521	1133.79	1858.85	1060.91	3010.89	1496.32	2035.9
BCAN_A1441		hypothetical protein	0.379236	1.30065	0.0935095	794.178	886.283	579.199	712.815	840.231	646.007
BCAN_A1443		D-Lactate dehydrogenase, cytochrome c-dependent	-1.36763	-2.58046	0.823895	586.721	507.286	1306.05	1516.99	547.004	1411.52
BCAN_A1444		hypothetical protein	-1.11274	-2.16256	0.427002	2286.18	2030.17	3890	5444.35	2158.17	4667.17
BCAN_A1445		Blr4728 protein	-0.196101	-1.1456	0.0742732	772.106	736.586	1158.56	569.799	754.346	864.177
BCAN_A1446	pcrA	ATP-dependent DNA helicase UvrD/PcrA	0.166908	1.12265	0.071599	845.033	1028.47	766.257	902.566	936.752	834.411
BCAN_A1447		Conserved uncharacterized protein CreA	-1.5862	-3.00257	0.908796	2762.57	2865.02	8916.43	7980.82	2813.8	8448.63
BCAN_A1449		Cytochrome oxidase biogenesis protein Sco1/SenC/PrrC, putative copper metallochaperone	-1.63761	-3.1115	0.959203	1059.67	883.329	3019.77	3025.88	971.502	3022.82
BCAN_A1451		Xaa-Pro aminopeptidase	-0.398275	-1.31793	0.0512586	3776.96	3036.84	4614.43	4365.69	3406.9	4490.06
BCAN_A1452		hypothetical protein	0.684458	1.6071	0.133501	401.1	343.144	214.681	248.417	372.122	231.549
BCAN_A1453	ligA	DNA ligase	0.311508	1.241	0.0837821	604.952	556.883	517.29	418.915	580.918	468.103
BCAN_A1454	recN	DNA repair protein RecN	0.226254	1.16979	0.0540408	258.637	302.572	285.784	193.966	280.604	239.875
BCAN_A1455		Competence lipoprotein comL precursor	0.871865	1.83003	0.185586	4778.99	5275.9	2913.07	2581.33	5027.45	2747.2
BCAN_A1457	lpxC	UDP-3-O-[3-hydroxymyristoyl] N-acetylglucosamine deacetylase	0.786462	1.72484	0.231487	877.851	876.652	428.148	589.05	877.251	508.599
BCAN_A1458	ftsZ	Cell division protein FtsZ	0.105437	1.07582	0.0167288	12087.4	15243	13948.9	11455.3	13665.2	12702.1
BCAN_A1459	ftsA	Cell division protein FtsA	0.730629	1.65936	0.0765787	7650.95	12906.7	6428.68	5960.17	10278.8	6194.43
BCAN_A1460	ftsQ	Cell division protein FtsQ	0.582864	1.49782	0.0577838	7321.09	8121.62	4855.69	5454.44	7721.36	5155.06
BCAN_A1461	ddl	D-alanine--D-alanine ligase	0.632958	1.55074	0.0530256	13072.4	9286.21	7226.62	7191.41	11179.3	7209.01
BCAN_A1462	murB	UDP-N-acetylenolpyruvoylglucosamine reductase	0.199281	1.14813	0.0753291	847.912	692.977	597.792	744.299	770.445	671.045
BCAN_A1463	murC	UDP-N-acetylmuramate--alanine ligase	-0.227084	-1.17047	0.0429181	3073.77	3383.52	3870.45	3687.59	3228.65	3779.02
BCAN_A1464	murG	UDP-N-acetylglucosamine--N-acetylmuramyl-(pentapeptide) pyrophosphoryl-undecaprenol N-acetylglucosamine transferase	-0.382263	-1.30338	0.0430669	155.063	166.608	157.645	261.616	160.836	209.631
BCAN_A1465		Cell division protein FtsW	-0.0466309	-1.03285	0.0343773	3853.37	4429.71	3681.48	4873.7	4141.54	4277.59
BCAN_A1466	murD	UDP-N-acetylmuramoylalanine--D-glutamate ligase	0.426356	1.34383	0.0896201	1391.05	1677.93	1145.25	1138.49	1534.49	1141.87
BCAN_A1467	mraY	Phospho-N-acetylmuramoyl-pentapeptide-transferase	-0.124267	-1.08995	0.0425287	2929.46	2942.23	3178.01	3221.87	2935.85	3199.94
BCAN_A1468	murF	UDP-N-acetylmuramoylalanyl-D-glutamyl-2,6-diaminopimelate--D-alanyl-D-alanine ligase	0.0437254	1.03077	0.0334365	4399.42	4542.52	4257.57	4417.42	4470.97	4337.49
BCAN_A1469	murE	UDP-N-acetylmuramoylalanyl-D-glutamate--2,6-diaminopimelate ligase	-0.242837	-1.18332	0.0623102	1478.45	1679.99	1913.65	1823.79	1579.22	1868.72
BCAN_A1470	penA	Cell division protein FtsI [Peptidoglycan synthetase]	-0.12486	-1.0904	0.0599818	1298.22	1553.22	1608.96	1500.26	1425.72	1554.61
BCAN_A1471		hypothetical protein	0.726262	1.65435	0.156169	1999.55	3138.18	1591.79	1513.8	2568.86	1552.8
BCAN_A1472	mraW	rRNA small subunit methyltransferase H	0.572265	1.48686	0.124296	1393.76	1574.22	988.938	1007.21	1483.99	998.074
BCAN_A1474		Manganese transport protein MntH	1.78642	3.44957	0.96201	27267.2	14018.4	7198.23	4770.11	20642.8	5984.17
BCAN_A1477		Soluble lytic murein transglycosylase and related regulatory proteins (some contain LysM/invasin domains)	1.7621	3.39191	0.970566	15038.5	5210.54	3853.06	2116.74	10124.5	2984.9
BCAN_A1478	ampD	N-acetylmuramoyl-L-alanine amidase	-0.695744	-1.61972	0.16956	413.182	269.615	364.35	741.589	341.398	552.97
BCAN_A1479	djlA	DnaJ-like protein DjlA	0.799138	1.74006	0.234789	679.542	755.184	337.106	487.42	717.363	412.263
BCAN_A1480		hypothetical protein	0.370666	1.29295	0.0926411	955.19	519.425	630.778	509.727	737.308	570.252
BCAN_A1481		LYSOZYME M1	-0.14929	-1.10902	0.0251072	149.446	141.345	176.314	146.179	145.395	161.247
BCAN_A1484		Transporter	-0.053973	-1.03812	0.0467031	285.369	197.872	249.895	251.767	241.621	250.831
BCAN_A1485	metF	5,10-methylenetetrahydrofolate reductase	-1.07259	-2.10321	0.435331	1420.72	1323.94	3069.54	2703.07	1372.33	2886.3
BCAN_A1486		Transcriptional regulator, ArsR family / Methyltransferase fusion	-1.87549	-3.66925	0.991464	1423.9	1326.42	5091.74	4999.88	1375.16	5045.81
BCAN_A1487		hypothetical protein	-0.822992	-1.76907	0.226296	974.073	1333.58	1776.05	2306.36	1153.83	2041.2
BCAN_A1490		Trans-aconitate 2-methyltransferase	0.581932	1.49685	0.131221	572.92	539.448	384.635	358.502	556.184	371.569
BCAN_A1491		ABC transporter, ATP-binding protein	0.563357	1.4777	0.0749065	5063.06	3989.94	3826.42	2299.97	4526.5	3063.2
BCAN_A1493		Lysophospholipase; Monoglyceride lipase; putative	0.123447	1.08933	0.0701569	829.989	943.43	756.495	871.488	886.709	813.992
BCAN_A1495		ATP synthase delta chain	-1.43861	-2.7106	0.851262	1274.33	1371.48	4944.1	2227.65	1322.91	3585.88
BCAN_A1496		GbcA family protein, putative N1-methylnicotinamide or trigonelline demethylase	-0.419297	-1.33728	0.0614	1541.32	3695.08	1998.95	5003.56	2618.2	3501.26
BCAN_A1499		Nicotinamidase	-0.939293	-1.91759	0.351529	491.286	536.222	964.621	1005.72	513.754	985.169
BCAN_A1500		INTEGRAL MEMBRANE PROTEIN	-1.9067	-3.74951	0.989466	3497.51	2929.77	11154.4	12944.7	3213.64	12049.6
BCAN_A1501		hypothetical protein	-2.03611	-4.10139	0.997508	327.909	173.284	899.541	1156.05	250.597	1027.79
BCAN_A1503		Choloylglycine hydrolase family protein	-1.12611	-2.18269	0.365985	3977.81	3452.56	7080.57	9137.62	3715.18	8109.09
BCAN_A1504		hypothetical protein	-0.320457	-1.24873	0.0775388	1154.84	1042.35	1433.88	1309.81	1098.6	1371.85
BCAN_A1505		hypothetical protein	0.0344278	1.02415	0.0130401	148.111	84.8642	93.128	134.353	116.488	113.741
BCAN_A1508		hypothetical protein	-1.19511	-2.28962	0.491667	191.291	153.611	344.143	445.55	172.451	394.846
BCAN_A1509		hypothetical protein	-1.40997	-2.65731	0.829216	1032.62	1551.71	3598.62	3268.76	1292.17	3433.69
BCAN_A1512		Protein of unknown function DUF541	-0.054956	-1.03883	0.00822748	29289.7	39685.2	39676.8	31976.2	34487.4	35826.5
BCAN_A1514		conserved protein of unknown function; putative YcgN protein	-0.00041607	0.999712	0.0656386	1305.1	704.097	878.281	1131.5	1004.6	1004.89
BCAN_A1515		Hypothetical Cytosolic Protein	0.48007	1.39481	0.076318	2743.81	3169.87	1956.81	2282.96	2956.84	2119.88
BCAN_A1516	rpoD	RNA polymerase sigma factor RpoD	-0.082165	-1.05861	0.0293346	4918.35	5863.39	4394.31	7019.3	5390.87	5706.81
BCAN_A1518	dnaG	DNA primase	0.0407085	1.02862	0.0598194	1388.42	1412.51	1198.08	1524.92	1400.46	1361.5
BCAN_A1519		Sodium-dependent phosphate transporter	-0.777508	-1.71417	0.127037	2754.56	3811.66	4905.94	6349.67	3283.11	5627.81
BCAN_A1520		Transamidase GatB domain protein	-0.10847	-1.07808	0.0712716	739.137	504.325	738.496	602.06	621.731	670.278
BCAN_A1521	carA	Carbamoyl-phosphate synthase small chain	-0.019112	-1.01334	0.0385404	4026.93	2800.07	3871.77	3046.27	3413.5	3459.02
BCAN_A1524		membrane protein, putative	-0.201953	-1.15025	0.0347252	216.968	122.555	194.68	195.858	169.762	195.269
BCAN_A1525		hypothetical protein	-0.436418	-1.35324	0.0881386	257.215	341.912	327.045	483.717	299.563	405.381
BCAN_A1526	carB	Carbamoyl-phosphate synthase large chain	0.504649	1.41878	0.112149	1292.58	1121.13	1052.29	648.97	1206.85	850.629
BCAN_A1528		ABC TRANSPORTER ATP-BINDING PROTEIN	-0.417892	-1.33597	0.0874957	1156.5	1195.9	1248.46	1894.29	1176.2	1571.38
BCAN_A1529		MutT/nudix family protein	0.25996	1.19745	0.0475044	2857.46	3944.7	2310.12	3370.44	3401.08	2840.28
BCAN_A1530		Cold shock protein CspA	2.81664	7.0452	0.999995	56557.5	56081	7527.49	8460.47	56319.2	7993.98
BCAN_A1531	gstA	Glutathione S-transferase, unnamed subgroup	-0.714261	-1.64064	0.187276	731.584	725.393	1074.08	1316.3	728.489	1195.19
BCAN_A1532	aspC	Aspartate aminotransferase	-0.222286	-1.16658	0.0412393	4036	2839.53	4682.81	3338.04	3437.76	4010.43
BCAN_A1535		Transcriptional regulator, LysR family	0.0839661	1.05993	0.0637371	1079.07	1357.27	1173.54	1125.06	1218.17	1149.3
BCAN_A1536	trxB	Thioredoxin reductase	-0.0921183	-1.06593	0.0241389	6947.41	7703.77	8473.36	7143.84	7325.59	7808.6
BCAN_A1537		Potassium uptake protein TrkH	0.766897	1.70161	0.217399	1242.46	1034.22	588.521	749.438	1138.34	668.98
BCAN_A1539	lrp	Leucine-responsive regulatory protein, regulator for leucine (or lrp) regulon and high-affinity branched-chain amino acid transport system	0.18438	1.13633	0.0717929	1035.58	955.681	930.208	822.155	995.63	876.182
BCAN_A1540	lpcC	Glycosyltransferase	1.38528	2.61222	0.838533	1694.07	1007.29	510.074	524.049	1350.68	517.062
BCAN_A1541	greA	Transcription elongation factor GreA	0.49485	1.40917	0.0275797	22077.4	11400.1	11428.5	12328.4	16738.8	11878.4
BCAN_A1542		putative exported protein	-0.564796	-1.47918	0.0777372	2999.56	2759.15	3747.68	4770.47	2879.35	4259.08
BCAN_A1543		hypothetical protein	0.687421	1.6104	0.129848	3270.89	2788.99	1200.01	2562.95	3029.94	1881.48
BCAN_A1544		Permease of the drug/metabolite transporter (DMT) superfamily	0.624065	1.54121	0.14978	1215.11	1022.63	556.472	895.466	1118.87	725.969
BCAN_A1545		membrane protein, putative	0.568914	1.48341	0.134643	1102.66	575.773	558.812	572.658	839.215	565.735
BCAN_A1546		EXTENSIN-LIKE PROTEIN	0.00139628	1.00097	0.0686334	640.637	417.397	379.675	677.336	529.017	528.505
BCAN_A1547		Probable acyl-CoA hydrolase	-0.550615	-1.46471	0.0576862	4336.93	4812.62	5988.15	7413.29	4574.78	6700.72
BCAN_A1548		hypothetical protein	-0.192781	-1.14296	0.0682976	391.037	337.6	451.338	381.468	364.318	416.403
BCAN_A1549	uvrB	Excinuclease ABC subunit B	-0.252252	-1.19106	0.0673974	1182.83	1466.61	1428.39	1727.27	1324.72	1577.83
BCAN_A1551		Cold shock protein CspG	1.24102	2.36365	0.69013	2440.06	957.361	622.145	815.215	1698.71	718.68
BCAN_A1552		Hypothetical Membrane Spanning Protein	0.919732	1.89176	0.0842183	31022.7	23307.4	18578.5	10140.8	27165	14359.6
BCAN_A1553		Hypothetical metal-binding enzyme, YcbL homolog	-1.55215	-2.93254	0.905124	2472.8	1603.84	7471.23	4483.67	2038.32	5977.45
BCAN_A1556		HTH-type transcriptional regulator PetP	0.588015	1.50318	0.117762	2039.12	1916.64	1368.37	1263.23	1977.88	1315.8
BCAN_A1557	petR	DNA-binding response regulator PetR	0.418959	1.33696	0.076474	2064.76	2398.55	1560.24	1778.16	2231.65	1669.2
BCAN_A1558		Osmolarity sensor protein EnvZ	0.485924	1.40048	0.112354	664.162	689.515	420.994	545.584	676.838	483.289
BCAN_A1560	csaA	Protein secretion chaperonin CsaA	1.25835	2.39222	0.715507	1583.45	1157.74	600.062	545.819	1370.6	572.94
BCAN_A1562		Uracil DNA glycosylase	1.50045	2.82931	0.873735	4715.1	6529.78	1755.19	2219.23	5622.44	1987.21
BCAN_A1563		hypothetical protein	-2.0594	-4.16812	0.9984	713.081	624.42	3426.61	2148.25	668.75	2787.43
BCAN_A1565	lgt	Prolipoprotein diacylglyceryl transferase	0.317946	1.24655	0.0785557	1180.17	1413.95	1082.27	998.763	1297.06	1040.52
BCAN_A1566		COG1565: Uncharacterized conserved protein	1.14372	2.2095	0.533667	539.086	663.056	319.787	224.292	601.071	272.039
BCAN_A1567		COG1496: Uncharacterized conserved protein	0.3744	1.2963	0.0666544	2418.81	2596.05	2021.94	1846.66	2507.43	1934.3
BCAN_A1568	pepQ	XAA-PRO DIPEPTIDASE	0.569209	1.48371	0.0991727	2319.08	3030.99	1818.95	1786.92	2675.03	1802.94
BCAN_A1569		lipoprotein, putative	-0.474365	-1.38931	0.0633338	2956.38	2974.42	3769.28	4470.41	2965.4	4119.85
BCAN_A1570	prs	Ribose-phosphate pyrophosphokinase	-0.403174	-1.32241	0.089084	1113.81	942.353	1460.03	1259.07	1028.08	1359.55
BCAN_A1572		LSU ribosomal protein L25p	0.6747	1.59626	0.0450863	20316.8	14734	14489.6	7468.47	17525.4	10979
BCAN_A1573	pth	Peptidyl-tRNA hydrolase	1.2129	2.31803	0.653318	2295.29	1325.32	865.04	696.896	1810.31	780.968
BCAN_A1574	ychF	GTP-binding and nucleic acid-binding protein YchF	0.612772	1.52919	0.146027	1123.38	1078.39	760.192	679.631	1100.88	719.911
BCAN_A1575		MaoC-like dehydratase	0.579845	1.49469	0.115694	386.783	449.994	257.584	302.25	418.389	279.917
BCAN_A1577		Adenine phosphoribosyltransferase	0.203883	1.15179	0.0207748	129.258	163.833	118.385	136.08	146.546	127.232
BCAN_A1578	petC	ubiquinol cytochrome C oxidoreductase, cytochrome C1 subunit	-1.39058	-2.62184	0.817251	1129.71	1249.41	2886.68	3351	1189.56	3118.84
BCAN_A1579	petB	Ubiquinol--cytochrome c reductase, cytochrome B subunit	-1.72755	-3.31165	0.956267	4052.8	3696.16	10030.8	15631.1	3874.48	12830.9
BCAN_A1580	petA	Ubiquinol-cytochrome C reductase iron-sulfur subunit	-1.28219	-2.43208	0.480414	6746.97	5881.25	11242.4	19470.5	6314.11	15356.4
BCAN_A1581		ATP-binding protein of ABC transporter	-0.287637	-1.22064	0.057285	232.779	234.618	252.857	317.666	233.699	285.262
BCAN_A1582		ATP-binding protein of ABC transporter	-0.534572	-1.44851	0.115992	1069.18	839.513	1317.7	1447.07	954.348	1382.38
BCAN_A1583		tRNA (cytosine34-2'-O-)-methyltransferase	-0.739871	-1.67003	0.204495	722.335	420.24	1076.84	831.287	571.288	954.065
BCAN_A1584		Purine nucleoside permease	1.3493	2.54788	0.66621	7910.26	9745.98	4657.13	2272.64	8828.12	3464.88
BCAN_A1585		Mll2721 protein	0.647831	1.56681	0.0857306	6323.24	4561.98	2940.86	4006.51	5442.61	3473.69
BCAN_A1586		Coproporphyrinogen III oxidase, aerobic	0.020673	1.01443	0.0343408	4904.04	3532.53	4294.72	4021.82	4218.29	4158.27
BCAN_A1587		Acetyltransferase, GNAT family	0.144959	1.1057	0.0725174	868.786	603.684	597.192	734.519	736.235	665.855
BCAN_A1590		tRNA nucleotidyltransferase	0.58238	1.49732	0.136171	1096.8	1062.65	678.048	764.167	1079.73	721.107
BCAN_A1591		Hypothetical nudix hydrolase YeaB	0.0847032	1.06047	0.0694138	781.524	891.65	700.073	877.694	836.587	788.884
BCAN_A1592		Proteophosphoglycan precursor (Fragment)	-0.28739	-1.22043	0.0576172	1750.35	2391.12	2574.49	2479.89	2070.73	2527.19
BCAN_A1593		ATPase, MoxR family	-0.83998	-1.79003	0.238394	1083.09	1191.74	2049.08	2022.93	1137.42	2036
BCAN_A1594		Possible conserved membrane protein	-0.224747	-1.16857	0.0767144	556.109	851.877	865.4	779.933	703.993	822.667
BCAN_A1595		membrane protein, putative	0.14454	1.10538	0.0712347	771.973	978.508	691.231	892.372	875.24	791.802
BCAN_A1596		Threonine dehydrogenase and related Zn-dependent dehydrogenases	0.103741	1.07456	0.0654425	922.148	1382.66	938.648	1206.24	1152.4	1072.45
BCAN_A1597		Acetyltransferase	1.51175	2.85155	0.837697	739.355	137.829	161.037	146.58	438.592	153.808
BCAN_A1598		Glutathione S-transferase, omega	-0.494901	-1.40922	0.089078	313.033	192.068	351.873	359.929	252.551	355.901
BCAN_A1599	alkL	Outer membrane protein W precursor	-3.56194	-11.81	1	4667.41	892.696	5080.28	60584.8	2780.05	32832.6
BCAN_A1600		MutT/nudix family protein	-0.649223	-1.56832	0.0950848	3187.1	2601.8	2210.9	6867.98	2894.45	4539.44
BCAN_A1601		putative phosphohydrolases, Icc family	0.399335	1.3189	0.0920031	505.155	526.213	349.94	432.051	515.684	390.996
BCAN_A1602	leuA	2-isopropylmalate synthase	0.190087	1.14083	0.0429926	3849.09	3140.42	2628.14	3498.54	3494.76	3063.34
BCAN_A1604		Cobalt-zinc-cadmium resistance protein	0.44861	1.36472	0.0629861	4366.79	3125.44	2718.81	2771.11	3746.11	2744.96
BCAN_A1606		Anthranilate synthase, aminase component / Anthranilate synthase, amidotransferase component @ Para-aminobenzoate synthase, amidotransferase component	-0.0161912	-1.01129	0.0646277	1165.15	963.964	877.937	1275.21	1064.56	1076.57
BCAN_A1608	lrp	Leucine-responsive regulatory protein, regulator for leucine (or lrp) regulon and high-affinity branched-chain amino acid transport system	1.17833	2.26314	0.588323	2848.59	2032.53	1297.04	859.747	2440.56	1078.4
BCAN_A1609		Transcriptional regulator, MarR family	-1.37861	-2.60018	0.833141	534.744	525.049	1284.59	1471.06	529.897	1377.83
BCAN_A1610		transporter, putative	-0.60519	-1.52118	0.146209	600.126	479.382	738.25	903.876	539.754	821.063
BCAN_A1611		Methyltransferase	-0.10757	-1.07741	0.05834	323.703	289.07	357.806	302.404	306.387	330.105
BCAN_A1612		hypothetical protein	-1.18277	-2.27013	0.603489	894.298	1024.08	2579.09	1775.87	959.19	2177.48
BCAN_A1613		hypothetical protein	0.0647506	1.0459	0.0454194	304.593	183.898	199.637	267.415	244.246	233.526
BCAN_A1614		L-proline glycine betaine binding ABC transporter protein ProX	-0.729283	-1.65781	0.155771	1671.84	1518.48	2561.25	2727.71	1595.16	2644.48
BCAN_A1615		L-proline glycine betaine ABC transport system permease protein ProW	-0.927487	-1.90196	0.309082	1425.22	754.81	1661.36	2484.96	1090.01	2073.16
BCAN_A1616		L-proline glycine betaine ABC transport system permease protein ProV	-0.232912	-1.1752	0.0562418	270.9	226.449	273.502	310.984	248.674	292.243
BCAN_A1618		Dipeptide transport ATP-binding protein DppD	-0.298516	-1.22988	0.0779055	310.497	440.625	448.516	475.272	375.561	461.894
BCAN_A1619	dppC	Dipeptide transport system permease protein DppC	0.0327992	1.023	0.0669082	985.743	899.134	943.278	899.231	942.439	921.254
BCAN_A1620	dppB	Dipeptide transport system permease protein DppB	-0.0774085	-1.05512	0.0703022	822.196	516.361	740.771	671.569	669.278	706.17
BCAN_A1624		Transcriptional regulator, ArsR family	-1.42655	-2.68804	0.863565	903.593	684.317	1882.26	2386.1	793.955	2134.18
BCAN_A1625		23S ribosomal RNA methyltransferase	0.418806	1.33682	0.0995223	761.049	1005.44	606.95	714.461	883.244	660.705
BCAN_A1626	mnmA	tRNA (5-methylaminomethyl-2-thiouridylate)-methyltransferase	-1.05342	-2.07545	0.296853	3899.3	3145.77	6785.27	7836.4	3522.53	7310.84
BCAN_A1627		hypothetical protein	-0.275424	-1.21035	0.00474934	83.3787	59.6917	67.0752	106.09	71.5352	86.5826
BCAN_A1628		hypothetical protein	1.12201	2.17649	0.42421	5458.28	4941.6	2808.54	1969.73	5199.94	2389.14
BCAN_A1629		Acetyltransferase	-1.04806	-2.06775	0.389026	1897.71	1344.47	3428.74	3275.28	1621.09	3352.01
BCAN_A1630		Chromosome segregation ATPases	0.3114	1.24091	0.0690854	2287.73	1360.03	1274.53	1665.05	1823.88	1469.79
BCAN_A1631		hypothetical protein	0.533264	1.4472	0.0429872	7896.92	12024.6	6249.52	7516.08	9960.78	6882.8
BCAN_A1633		Signal transduction histidine kinase	-0.224399	-1.16829	0.0647504	1199.17	1555.71	1678.42	1540.07	1377.44	1609.25
BCAN_A1634		Cell cycle transcriptional regulator CtrA	0.255498	1.19375	0.0228362	10244.2	11712.4	9494.47	8898.49	10978.3	9196.48
BCAN_A1635		Flagellar protein FliJ	-0.408795	-1.32758	0.0544859	2900.3	3406.06	4862.41	3509.75	3153.18	4186.08
BCAN_A1636	degT	DegT/DnrJ/EryC1/StrS family protein	-0.29568	-1.22746	0.0562713	2642.65	1783.77	2662.53	2770.74	2213.21	2716.63
BCAN_A1637		Oxidoreductase, Gfo/Idh/MocA family	0.20146	1.14986	0.0709399	1244.38	1001.31	1018.45	934.564	1122.85	976.507
BCAN_A1641		Glycosyltransferase	0.551458	1.46557	0.111174	548.373	312.901	230.895	356.779	430.637	293.837
BCAN_A1643		Sensory box histidine kinase	0.0800847	1.05708	0.0585164	1297.28	1799.56	1350.4	1579.23	1548.42	1464.81
BCAN_A1645		AsmA family protein	0.332042	1.25879	0.0851254	507.493	593.428	409.803	464.781	550.46	437.292
BCAN_A1649		Putrescine ABC transporter putrescine-binding protein PotF	-1.37249	-2.58916	0.731264	2237.5	2945.18	6856.27	6562.53	2591.34	6709.4
BCAN_A1650		Transcriptional regulator	0.787013	1.7255	0.228056	518.922	941.784	331.247	515.295	730.353	423.271
BCAN_A1651	aceA	Isocitrate lyase	2.1818	4.5372	0.999336	1256.74	1430	384.755	207.404	1343.37	296.079
BCAN_A1652		hypothetical protein	1.65805	3.15589	0.967278	2001.06	2248.27	668.6	677.873	2124.66	673.237
BCAN_A1655		7-alpha-hydroxysteroid dehydrogenase	-0.145943	-1.10645	0.0491745	2148.34	2390.66	1559.18	3463.02	2269.5	2511.1
BCAN_A1655		7-alpha-hydroxysteroid dehydrogenase	0.18497	1.13679	0.025567	7091.74	9100.27	5098.1	9145.49	8096.01	7121.79
BCAN_A1656		7-alpha-hydroxysteroid dehydrogenase	-0.145943	-1.10645	0.0491745	2148.34	2390.66	1559.18	3463.02	2269.5	2511.1
BCAN_A1656		7-alpha-hydroxysteroid dehydrogenase	0.18497	1.13679	0.025567	7091.74	9100.27	5098.1	9145.49	8096.01	7121.79
BCAN_A1657		hypothetical protein	0.675731	1.59741	0.17315	836.113	781.512	357.248	655.409	808.812	506.329
BCAN_A1658		Multiple antibiotic resistance protein marC	0.117589	1.08492	0.0713526	553.863	659.929	429.326	689.459	606.896	559.392
BCAN_A1660		Patatin-like phospholipase domain precursor	2.68265	6.42033	0.999993	3141.75	597.246	255.971	326.397	1869.5	291.184
BCAN_A1661		hypothetical protein	-0.576345	-1.49107	0.056786	4086.02	6257.33	10103.9	5318.77	5171.67	7711.31
BCAN_A1662		Putative dihydroxyacetone kinase, ADP-binding subunit	-0.131571	-1.09549	0.0593257	1328.97	1626.05	1703.4	1533.79	1477.51	1618.59
BCAN_A1663		Putative DAK transcriptional regulator / Putative dihydroxyacetone kinase, dihydroxyacetone binding subunit	-0.120032	-1.08676	0.0656634	1119.49	1047.92	1350.25	1005.21	1083.7	1177.73
BCAN_A1664		Putative dihydroxyacetone kinase, ADP-binding subunit	-0.97806	-1.96981	0.183613	5352.63	5788.12	14020.4	7924.78	5570.37	10972.6
BCAN_A1665		Putative dihydroxyacetone kinase, dihydroxyacetone binding subunit	-1.23064	-2.34671	0.429527	6220.69	5064.36	17611.6	8871.16	5642.52	13241.4
BCAN_A1666	polS	Sorbitol-6-phosphate 2-dehydrogenase	-1.01165	-2.01622	0.197302	6324.76	5823.54	15269.9	9223.73	6074.15	12246.8
BCAN_A1667	mocB	Ribose ABC transporter, periplasmic ribose-binding protein RbsB	-1.40649	-2.65092	0.574375	11981.3	8798.75	35291.5	19794.8	10390	27543.2
BCAN_A1668		Ribose ABC transport system, permease protein RbsC	-0.471866	-1.3869	0.0234157	17419.8	10790.2	23268.5	15856.2	14105	19562.3
BCAN_A1669		Ribose ABC transport system, ATP-binding protein RbsA	0.0983561	1.07055	0.0288521	6683.2	5228.82	5751.64	5375.34	5956.01	5563.49
BCAN_A1671		hypothetical protein	0.339052	1.26492	0.0575685	4461.29	1488.76	3590.49	1113.38	2975.02	2351.94
BCAN_A1672		hypothetical protein	1.17327	2.25522	0.49911	8381.85	1550.78	2619.29	1785	4966.32	2202.15
BCAN_A1682		Transcriptional regulator, IclR family	0.829201	1.7767	0.245478	2119.24	1074.33	884.441	913.03	1596.78	898.736
BCAN_A1683		Succinate-semialdehyde dehydrogenase [NADP+]	0.848259	1.80033	0.157041	5303.35	6627.67	3869.49	2757.65	5965.51	3313.57
BCAN_A1684		hypothetical protein	0.107519	1.07737	0.0607904	1647.88	1264.23	1537.83	1165.14	1456.06	1351.49
BCAN_A1685		Periplasmic thiol:disulfide oxidoreductase DsbB, required for DsbA reoxidation	-1.05662	-2.08005	0.440658	1344.45	819.714	2296.1	2205.48	1082.08	2250.79
BCAN_A1686		HNH endonuclease family protein	-1.43553	-2.70482	0.626981	5240.16	14296	19464.9	33376.9	9768.09	26420.9
BCAN_A1687		HhH-GPD base excision DNA repair family protein; Probable 3-methyladenine DNA glycosylase/8-oxoguanine DNA glycosylase	-0.594335	-1.50978	0.0963365	196.444	222.397	200.871	431.486	209.421	316.178
BCAN_A1688	gltX	glutamyl-Q-tRNA synthetase	-0.0888724	-1.06354	0.0262069	138.578	170.18	174.629	153.748	154.379	164.188
BCAN_A1689	glcB	Malate synthase G	-2.16325	-4.47922	0.999288	766.369	1027.73	6597.84	1438.34	897.051	4018.09
BCAN_A1690	pat	PHOSPHINOTHRICIN N-ACETYLTRANSFERASE	0.796904	1.73737	0.234788	827.317	664.911	469.778	389.123	746.114	429.451
BCAN_A1691	rpoH	RNA polymerase sigma factor RpoH	0.427669	1.34506	0.037872	6768.57	9549.91	6479.02	5653.15	8159.24	6066.09
BCAN_A1692		Ribosomal large subunit pseudouridine synthase D	1.24159	2.36459	0.671641	2498.73	2238.18	1019.06	984.208	2368.45	1001.63
BCAN_A1693		putative fimbrial subunit PilA	1.32988	2.51381	0.769524	3223.11	1823.08	990.112	1017.27	2523.09	1003.69
BCAN_A1696	fur	Manganese uptake regulation protein MUR	0.402617	1.3219	0.0373134	8967.73	6398.51	4987.55	6636.78	7683.12	5812.17
BCAN_A1697		Chemotaxis protein methyltransferase CheR	1.4653	2.76121	0.822117	7352.99	7815.53	2462.58	3030.85	7584.26	2746.71
BCAN_A1699		DNA-directed RNA polymerase specialized sigma subunit, sigma24-like	1.40394	2.64623	0.453141	49014.4	58195.9	19887.7	20626.7	53605.2	20257.2
BCAN_A1700		RNA polymerase sigma-70 factor	1.67101	3.18437	0.881663	41999.4	25711.3	9771.56	11491.9	33855.3	10631.7
BCAN_A1701		sensor histidine kinase	2.32429	5.0082	0.99983	2290.7	1595.54	358.438	417.537	1943.12	387.987
BCAN_A1702		hypothetical protein	1.82895	3.55278	0.98237	10336.5	9874.99	2796.34	2892.59	10105.7	2844.47
BCAN_A1703		hypothetical protein	0.0908304	1.06498	0.0054857	64706.3	64856.7	58706.9	62950.5	64781.5	60828.7
BCAN_A1704		Hydrogenase maturation factor	1.45609	2.74363	0.717457	12842.2	22463.8	5988.02	6880.34	17653	6434.18
BCAN_A1705		hypothetical protein	-1.86802	-3.65031	0.988298	2503.97	2119.8	8015.11	8863.08	2311.88	8439.1
BCAN_A1707		MotA/TolQ/ExbB proton channel family protein	1.48113	2.79167	0.89333	2619.68	2829.97	1242.03	710.085	2724.83	976.057
BCAN_A1708	exbD	Biopolymer transport protein ExbD/TolR	2.43574	5.41042	0.999941	3096.73	2641.4	590.765	469.806	2869.07	530.286
BCAN_A1709		TonB-dependent receptor	2.34231	5.07113	0.999817	9518.89	6435.34	1837.68	1308.4	7977.11	1573.04
BCAN_A1710		hypothetical protein	-0.27008	-1.20587	0.0535665	251.058	196.32	204.95	334.532	223.689	269.741
BCAN_A1711	macB	Macrolide export ATP-binding/permease protein MacB	-0.559921	-1.47419	0.131145	576.813	718.976	877.995	1032.24	647.895	955.119
BCAN_A1712		Macrolide-specific efflux protein MacA	-1.3893	-2.61952	0.841035	610.633	593.781	1679.07	1475.91	602.207	1577.49
BCAN_A1713	dut	Deoxyuridine 5'-triphosphate nucleotidohydrolase	-1.02745	-2.03842	0.380055	1532.95	1346.22	2662.44	3206.49	1439.58	2934.47
BCAN_A1714		Transcriptional regulator, AsnC family	-0.0179039	-1.01249	0.0337262	260.791	113.517	224.666	154.316	187.154	189.491
BCAN_A1715		Type 1 capsular polysaccharide biosynthesis protein J	5.39138	41.9726	1	2309.41	13137.3	244.019	123.999	7723.33	184.009
BCAN_A1716		Glutamine amidotransferases class-II	2.30898	4.95534	0.999797	637.57	2786.11	273.356	417.552	1711.84	345.454
BCAN_A1717		Hypothetical transmembrane iron-regulated protein	-1.76335	-3.39485	0.984513	462.143	584.687	1825.49	1728.34	523.415	1776.92
BCAN_A1718		L-Proline/Glycine betaine transporter ProP	0.034533	1.02423	0.018689	12267	9637.52	11705.6	9680.78	10952.3	10693.2
BCAN_A1719		hypothetical protein	-0.30732	-1.23741	0.0593062	2029.74	2061.86	2539.62	2523.35	2045.8	2531.49
BCAN_A1720		hypothetical protein	0.762547	1.69648	0.136079	370.071	254.84	207.554	160.803	312.455	184.178
BCAN_A1721	purA	Adenylosuccinate synthetase	0.900336	1.8665	0.314829	1167.05	576.398	493.936	440.137	871.724	467.037
BCAN_A1722		Acetyltransferase, GNAT family	0.106284	1.07645	0.0710302	883.599	571.708	556.911	795.038	727.654	675.974
BCAN_A1723	serA	D-3-phosphoglycerate dehydrogenase	-1.26728	-2.40707	0.689766	1175.19	1160.76	2307.99	3314.81	1167.98	2811.4
BCAN_A1725		Phosphoserine aminotransferase	-1.40093	-2.64071	0.777184	2281.77	2227.58	5167.05	6740.84	2254.67	5953.95
BCAN_A1729		Outer surface protein	0.954659	1.93812	0.270204	4061.68	4057.04	1772.53	2416.43	4059.36	2094.48
BCAN_A1730	glmM	Phosphoglucosamine mutase	-0.678998	-1.60103	0.114822	2356.06	2306.88	3566.99	3898.5	2331.47	3732.75
BCAN_A1731	ftsH	Cell division protein FtsH	-0.560113	-1.47438	0.0353523	7822.15	12506.5	13469.2	16503	10164.3	14986.1
BCAN_A1732	tilS	tRNA(Ile)-lysidine synthetase	0.0989656	1.07101	0.0635928	396.641	381.392	334.782	391.669	389.016	363.225
BCAN_A1733	ygbF	TPR repeat containing exported protein; Putative periplasmic protein contains a protein prenylyltransferase domain	-0.156359	-1.11447	0.0470824	2348.39	2642.63	2540.56	3021.78	2495.51	2781.17
BCAN_A1734	pal	Outer membrane lipoprotein omp16 precursor	-0.371028	-1.29327	0.0254733	9468.26	9841.03	13056.8	11915.4	9654.64	12486.1
BCAN_A1736		tolB protein precursor, periplasmic protein involved in the tonb-independent uptake of group A colicins	-0.646592	-1.56547	0.0990718	2353.05	2933.43	4252.88	4022.94	2643.24	4137.91
BCAN_A1737		TolA protein	0.708958	1.63462	0.151622	2656.55	2207.06	1444.62	1530.76	2431.81	1487.69
BCAN_A1738	tolR	Biopolymer transport protein ExbD/TolR	-0.0692724	-1.04919	0.0205275	9709.34	8906.97	8705.49	10826.5	9308.16	9766
BCAN_A1739	tolQ	MotA/TolQ/ExbB proton channel family protein	0.00270687	1.00188	0.0273525	5814.68	6284.63	6009.78	6066.86	6049.66	6038.32
BCAN_A1740		4-hydroxybenzoyl-CoA thioesterase family active site	0.521393	1.43534	0.117294	1068.34	1242.98	747.892	862.405	1155.66	805.149
BCAN_A1741	ruvB	Holliday junction DNA helicase RuvB	0.85492	1.80866	0.256835	1518.37	2126.86	923.934	1091.5	1822.62	1007.72
BCAN_A1742	ruvA	Holliday junction DNA helicase RuvA	0.595027	1.5105	0.109316	2311.38	2679.05	1601.15	1702.67	2495.21	1651.91
BCAN_A1743	ruvC	Crossover junction endodeoxyribonuclease RuvC	0.446112	1.36236	0.105058	649.006	867.542	476.032	637.142	758.274	556.587
BCAN_A1744		protein of unknown function DUF1465	0.229824	1.17269	0.0271291	6637.32	9410.34	5978.53	7705.94	8023.83	6842.23
BCAN_A1745		OpgC protein	-0.303665	-1.23428	0.0769042	1130.31	977.017	1048.61	1552.41	1053.66	1300.51
BCAN_A1746	thiE	Thiamin-phosphate pyrophosphorylase	0.0870589	1.0622	0.0654104	1049.68	1189.11	1015.94	1091.75	1119.39	1053.84
BCAN_A1747		FOG: TPR repeat, SEL1 subfamily	0.0102542	1.00713	0.0646191	1013.47	1133.56	1101.96	1029.86	1073.51	1065.91
BCAN_A1748	efp	Translation elongation factor P	0.702251	1.62704	0.115706	4391.04	4071.64	3580.15	1621.12	4231.34	2600.63
BCAN_A1749		Inositol-1-monophosphatase	0.754547	1.6871	0.13984	4274.87	3763.59	2970.92	1793.73	4019.23	2382.33
BCAN_A1750		hypothetical protein	0.661329	1.58154	0.0412795	261.356	76.5836	115.761	97.9173	168.97	106.839
BCAN_A1752		Flagellar motor rotation protein MotB	-0.404666	-1.32378	0.0417641	4099.73	5664.44	4558.62	8367.02	4882.08	6462.82
BCAN_A1753		ABC-type multidrug transport system, ATPase and permease components	-0.315699	-1.24461	0.0537358	218.706	201.034	236.964	285.451	209.87	261.207
BCAN_A1754	rpmE	LSU ribosomal protein L31p	0.345922	1.27096	0.0293136	11836.5	6980.89	10601.8	4203.77	9408.67	7402.79
BCAN_A1755		hypothetical protein	-0.0629248	-1.04458	0.0494213	2252.64	2021	2958.45	1505.71	2136.82	2232.08
BCAN_A1757	bioY	Substrate-specific component BioY of biotin ECF transporter	-1.5669	-2.96267	0.82646	4369.4	10174.5	17592	25496.9	7271.96	21544.4
BCAN_A1758		2Fe-2S ferredoxins, iron-sulfur binding protein	-0.291659	-1.22405	0.060172	1995.92	1825.35	2059.96	2617.45	1910.63	2338.71
BCAN_A1759		Membrane protein TerC, possibly involved in tellurium resistance	-0.282315	-1.21615	0.067882	1637.04	1185.2	1940.06	1492.21	1411.12	1716.13
BCAN_A1760		Phosphoesterase	0.535113	1.44906	0.123251	788.764	517.758	448.24	453.397	653.261	450.818
BCAN_A1761		5-formyltetrahydrofolate cyclo-ligase	-0.835086	-1.78396	0.20709	2008.2	1298.55	2486.87	3412.25	1653.38	2949.56
BCAN_A1763		hypothetical protein	0.17033	1.12532	0.0263998	6006.87	9045.97	5170.42	8206.13	7526.42	6688.27
BCAN_A1764		hypothetical protein	-0.0649021	-1.04601	0.0119498	19161.6	21648.1	20212	22475.6	20404.9	21343.8
BCAN_A1765	tkt	Transketolase	0.0483027	1.03405	0.0408791	2950.44	3393.26	3473.53	2661.29	3171.85	3067.41
BCAN_A1766	gap	NADPH-dependent glyceraldehyde-3-phosphate dehydrogenase / NAD-dependent glyceraldehyde-3-phosphate dehydrogenase	-0.143334	-1.10445	0.0231751	8434.4	7549.64	11047.9	6605.73	7992.02	8826.82
BCAN_A1767	pgk	Phosphoglycerate kinase	0.127739	1.09258	0.0357804	4222.08	4467.89	4605.36	3348.27	4344.99	3976.81
BCAN_A1768		hypothetical protein	0.158558	1.11617	0.0242173	195.308	121.115	153.977	129.512	158.211	141.745
BCAN_A1769		Acetyl-coenzyme A synthetase	-0.0724509	-1.0515	0.0470246	194.059	287.174	232.514	273.504	240.617	253.009
BCAN_A1770		Conserved domain protein	-0.142193	-1.10358	0.0204941	147.233	116.017	100.226	190.291	131.625	145.259
BCAN_A1771		hypothetical protein	-0.124488	-1.09012	0.0665408	353.254	429.333	255.636	597.478	391.293	426.557
BCAN_A1772		Transcriptional regulator, DeoR family	-0.230587	-1.17331	0.0403705	175.773	191.801	126.359	304.921	183.787	215.64
BCAN_A1774		hypothetical protein	-0.064648	-1.04583	0.00283175	77.1897	60.7207	69.2254	75.0054	68.9552	72.1154
BCAN_A1775		Hypothetical Cytosolic Protein	-0.144901	-1.10565	0.0265016	7977.79	5055.53	8927.05	5483.31	6516.66	7205.18
BCAN_A1776		QUINONE OXIDOREDUCTASE	-1.46314	-2.75708	0.874164	1391.89	1000.55	3528.5	3067.65	1196.22	3298.07
BCAN_A1777		hypothetical protein	-1.11718	-2.16922	0.391315	2225.09	3575.56	5347.8	7235.07	2900.32	6291.44
BCAN_A1778		TRANSPORTER, MFS superfamily	-0.874797	-1.83375	0.204861	2093.04	2425.6	2932.31	5353.75	2259.32	4143.03
BCAN_A1779		hypothetical protein	-1.16457	-2.24167	0.283579	9961.41	7590.24	22316	17029	8775.82	19672.5
BCAN_A1781		hypothetical protein	-0.0132306	-1.00921	0.0435839	3536.2	1933.79	2124.25	3396.13	2734.99	2760.19
BCAN_A1782	purE	Phosphoribosylaminoimidazole carboxylase catalytic subunit	0.375126	1.29695	0.0694766	2573.1	2026.01	1469.52	2076.57	2299.56	1773.04
BCAN_A1783	purK	Phosphoribosylaminoimidazole carboxylase ATPase subunit	-0.246538	-1.18636	0.0684643	1323.74	1173.88	1076.19	1886.88	1248.81	1481.54
BCAN_A1784	rpmJ	LSU ribosomal protein L36p	1.09484	2.13589	0.386192	6779.69	3909.34	3445.64	1558.83	5344.51	2502.24
BCAN_A1785		TPR domain protein	0.666248	1.58694	0.102887	3074.2	5527.47	1838.67	3581.61	4300.83	2710.14
BCAN_A1786	pyk	Pyruvate kinase	-0.0599981	-1.04246	0.050724	1927.46	2117.88	2602.33	1614.81	2022.67	2108.57
BCAN_A1787		(U87316) orf4; putative	0.656645	1.57641	0.0619588	13310.8	6316.99	6551.3	5899.6	9813.88	6225.45
BCAN_A1788		Mlr3822 protein	-0.851831	-1.80479	0.241729	761.421	1670.53	1782.89	2606.27	1215.98	2194.58
BCAN_A1790		hypothetical protein	-0.553626	-1.46777	0.0555188	6223.15	3629.46	8453.89	6007.46	4926.3	7230.68
BCAN_A1791		ABC transporter, ATP-binding protein	0.791273	1.7306	0.202001	469.508	488.246	338.741	214.682	478.877	276.712
BCAN_A1793		lipoprotein, putative	-1.21649	-2.3238	0.596137	2054.18	1129.3	5084.21	2313.56	1591.74	3698.89
BCAN_A1794		Thiamin pyrophosphokinase	0.500532	1.41474	0.102035	516.214	359.93	348.016	271.283	438.072	309.649
BCAN_A1796	tbpA	Thiamin ABC transporter, substrate-binding component	-1.18339	-2.2711	0.386468	5172.85	4987.4	9283.87	13791.1	5080.12	11537.5
BCAN_A1798		Thiamin ABC transporter, ATPase component / Thiamine transport ATP-binding protein thiQ	-0.427343	-1.34476	0.101587	590.973	595.345	715.184	880.124	593.159	797.654
BCAN_A1799		Putative Zn-dependent protease	0.0661729	1.04694	0.0699163	657.899	803.479	634.44	761.422	730.689	697.931
BCAN_A1800		Uncharacterized protein conserved in bacteria	0.365261	1.28811	0.0875496	1130.2	1126.28	743.331	1008.44	1128.24	875.885
BCAN_A1801	rpoH2	RNA polymerase sigma factor RpoH-related protein	0.374019	1.29596	0.0174003	22443.9	21464.3	15073.6	18807.3	21954.1	16940.4
BCAN_A1804		CarD-like transcriptional regulator	1.69066	3.22805	0.897517	40727	25639.2	7917.74	12641.5	33183.1	10279.6
BCAN_A1805	fdxA	4Fe-4S ferredoxin, iron-sulfur binding	-2.67186	-6.37251	0.999994	484.741	369.785	2126.79	3318.69	427.263	2722.74
BCAN_A1807		Ribosome-associated heat shock protein implicated in the recycling of the 50S subunit (S4 paralog)	0.401184	1.32059	0.0696094	3297.85	1787.34	2293.67	1557.03	2542.6	1925.35
BCAN_A1810		Acetyl-CoA acetyltransferase	-0.931632	-1.90743	0.329802	750.693	951.096	1814.74	1431.31	850.895	1623.02
BCAN_A1811		hypothetical protein	-0.532852	-1.44679	0.108296	458.134	147.904	542.707	334.101	303.019	438.404
BCAN_A1812		GLCG PROTEIN	-1.60272	-3.03715	0.931822	1512.7	2393.37	8438.52	3424.79	1953.03	5931.65
BCAN_A1813	rpmF	LSU ribosomal protein L32p	0.266117	1.20257	0.0445573	5084.93	2661.26	4620.58	1820.8	3873.09	3220.69
BCAN_A1814	mtgA	Monofunctional biosynthetic peptidoglycan transglycosylase	2.67602	6.3909	0.999993	10244.1	5049.49	996.407	1396.62	7646.81	1196.51
BCAN_A1815		Octaprenyl-diphosphate synthase / Dimethylallyltransferase / Geranyltranstransferase (farnesyldiphosphate synthase) / Geranylgeranyl pyrophosphate synthetase	2.64385	6.24996	0.999978	32938.9	37816.3	5686.33	5634.56	35377.6	5660.45
BCAN_A1816	ispG	1-hydroxy-2-methyl-2-(E)-butenyl 4-diphosphate synthase	0.925285	1.89906	0.0492914	61544.4	63673.9	32983.6	32953.4	62609.1	32968.5
BCAN_A1818		Putative membrane protein	-0.675638	-1.5973	0.169929	806.7	639.36	1206.21	1103.59	723.03	1154.9
BCAN_A1819		Pyruvate carboxyl transferase	-1.41639	-2.66917	0.856725	804.009	750.524	2469.57	1679.73	777.267	2074.65
BCAN_A1823		High-affinity leucine-specific transport system, periplasmic binding protein LivK	-0.311998	-1.24143	0.0804406	1032.78	816.751	1396.75	899.308	924.765	1148.03
BCAN_A1824		hypothetical protein	0.300552	1.23162	0.0828404	1159.06	642.717	798.232	664.708	900.89	731.47
BCAN_A1827		Branched-chain amino acid transport ATP-binding protein LivG	0.0689256	1.04894	0.0346339	3483.14	5116.8	4741.01	3457.73	4299.97	4099.37
BCAN_A1828		Branched-chain amino acid transport system permease protein LivM	-0.562923	-1.47726	0.0700892	3476.88	3409.15	5909.12	4263.33	3443.01	5086.22
BCAN_A1829		High-affinity branched-chain amino acid transport system permease protein LivH	-0.254416	-1.19285	0.0353627	4171.83	5156.49	6263.08	4864.23	4664.16	5563.66
BCAN_A1830		4-hydroxyproline epimerase	-1.22049	-2.33026	0.348928	8277.75	8940.03	16044.8	24077.2	8608.89	20061
BCAN_A1831		D-amino acid dehydrogenase small subunit	-0.361082	-1.28439	0.0294233	8024.42	7184.27	7663.55	11870.3	7604.34	9766.94
BCAN_A1835		Transcriptional regulator, MarR family	-0.787239	-1.72577	0.23132	743.996	479.929	1347.91	764.302	611.962	1056.11
BCAN_A1836	atpC	ATP synthase epsilon chain	0.649249	1.56835	0.110951	2595.98	4103.4	2746.59	1525.02	3349.69	2135.8
BCAN_A1837	atpD	ATP synthase beta chain	0.0232745	1.01626	0.0167199	11645.7	13988.1	16570.7	8652.85	12816.9	12611.8
BCAN_A1838		ATP synthase gamma chain	0.791897	1.73135	0.129997	5935.74	5871.39	4710.88	2108.73	5903.57	3409.81
BCAN_A1839	atpA	ATP synthase alpha chain	0.321125	1.2493	0.0298653	8493.23	8604.76	9281.12	4404.88	8548.99	6843
BCAN_A1840	atpH	ATP synthase delta chain	1.39613	2.63194	0.751802	7247.94	7192.26	3464.94	2021.58	7220.1	2743.26
BCAN_A1841		hypothetical protein	-0.551903	-1.46602	0.0699468	4141.45	2473.58	4632.15	5065.61	3307.52	4848.88
BCAN_A1842	priA	Helicase PriA essential for oriC/DnaA-independent DNA replication	-0.0651219	-1.04617	0.069973	707.246	663.881	693.497	740.939	685.563	717.218
BCAN_A1843	talC	Transaldolase	-1.33245	-2.5183	0.647858	3285.31	3468.9	9879.68	7129.42	3377.1	8504.55
BCAN_A1844		hypothetical protein	-0.0768909	-1.05474	0.0669122	1047.81	856.007	1088.68	919.358	951.909	1004.02
BCAN_A1845	leuS	Leucyl-tRNA synthetase	0.142646	1.10393	0.0556474	1918.49	1928.64	2160.76	1324.19	1923.57	1742.47
BCAN_A1846		Hypothetical protein YggS, proline synthase co-transcribed bacterial homolog PROSC	-0.66391	-1.58437	0.161462	380.409	384.921	627.594	584.974	382.665	606.284
BCAN_A1847		Conserved domain protein	-0.957442	-1.94186	0.31039	1269.74	1633.63	2123.85	3514.1	1451.69	2818.98
BCAN_A1848		Usg protein	-2.24799	-4.75021	0.999502	1531.92	2795.68	7995.36	12561.7	2163.8	10278.5
BCAN_A1849	acsA	Acetyl-coenzyme A synthetase	-0.0623551	-1.04417	0.04676	2069.7	2705.71	2979.09	2007.25	2387.71	2493.17
BCAN_A1850		hypothetical protein	-1.7703	-3.41125	0.981362	1270.81	1492.55	6179.56	3246.97	1381.68	4713.26
BCAN_A1851	htpX	Probable protease htpX homolog	-2.12836	-4.3722	0.997257	6971.63	5941.37	32584.7	23873.5	6456.5	28229.1
BCAN_A1852		16S rRNA m(5)C 967 methyltransferase	-0.0370504	-1.02601	0.0691726	536.45	551.092	574.553	541.28	543.771	557.917
BCAN_A1853		Heparinase II/III-like	0.222765	1.16697	0.0756843	476.334	624.523	415.261	528.087	550.428	471.674
BCAN_A1854	purH	IMP cyclohydrolase / Phosphoribosylaminoimidazolecarboxamide formyltransferase	0.818771	1.7639	0.246239	1627.58	1041.3	867.233	645.821	1334.44	756.527
BCAN_A1857		NAD-specific glutamate dehydrogenase, large form	-1.34371	-2.53803	0.791975	730.914	962.376	1993.21	2304.41	846.645	2148.81
BCAN_A1858		Hypothetical protein	0.175067	1.12902	0.0740319	711.741	559.101	353.517	772.102	635.421	562.809
BCAN_A1859		Beta-propeller domains of methanol dehydrogenase type	1.029	2.04061	0.262541	7462.91	8341.23	2955.39	4789.41	7902.07	3872.4
BCAN_A1860		LemA family protein	0.165675	1.12169	0.0217843	7364.77	12642.4	6371.23	11465.4	10003.6	8918.3
BCAN_A1861		hypothetical protein	1.32689	2.50861	0.785985	1526.16	800.542	509.272	418.213	1163.35	463.742
BCAN_A1862	rpsP	SSU ribosomal protein S16p	0.233248	1.17548	0.0557996	2138.03	2516.33	2916.62	1042.92	2327.18	1979.77
BCAN_A1863		Chorismate mutase I	1.63967	3.11595	0.963574	2000.16	1587.46	698.765	452.605	1793.81	575.685
BCAN_A1864	ffh	Signal recognition particle, subunit Ffh SRP54	1.01423	2.01983	0.347446	3778.42	3124.69	2102.75	1314.92	3451.56	1708.84
BCAN_A1865		Membrane-bound lytic murein transglycosylase B precursor	-0.471015	-1.38608	0.056266	3039.89	4185.87	5672.07	4343.45	3612.88	5007.76
BCAN_A1867		Pyridoxal kinase	0.138441	1.10071	0.0513689	1553.6	2986.85	1501.8	2623.2	2270.22	2062.5
BCAN_A1868		hypothetical protein	-1.05812	-2.08222	0.470962	706.763	725.681	1053.95	1928.72	716.222	1491.33
BCAN_A1869	mmsA	Methylmalonate-semialdehyde dehydrogenase	-2.22138	-4.6634	0.999544	783.164	1357.08	2826.33	7154.49	1070.12	4990.41
BCAN_A1870		Transcriptional regulator, LysR family	-0.10694	-1.07694	0.0711623	677.183	626.839	695.193	709.162	652.011	702.178
BCAN_A1871		membrane protein, putative	-1.12018	-2.17374	0.51333	886.764	1342.4	2543.12	2302.49	1114.58	2422.81
BCAN_A1873		Transglycosylase associated gene	-1.8026	-3.48848	0.976859	3950.27	2553.11	11443	11243.9	3251.69	11343.4
BCAN_A1874	nudH	Adenosine (5')-pentaphospho-(5'')-adenosine pyrophosphohydrolase	-0.351694	-1.27606	0.0669626	2113.94	1457.31	2234.3	2322.82	1785.62	2278.56
BCAN_A1875		Carboxyl-terminal protease	-0.108282	-1.07794	0.0139652	14350.2	18661.9	15140.4	20444.7	16506	17792.6
BCAN_A1876		Peptidase M23B precursor	0.127097	1.09209	0.0604813	1446.32	1608.23	1288.5	1508.47	1527.28	1398.49
BCAN_A1877		hypothetical protein	-0.0742179	-1.05279	0.0619656	1293.31	1198.85	1402.74	1220.98	1246.08	1311.86
BCAN_A1879		Iojap protein	-0.30404	-1.2346	0.0349276	4299.88	6065.73	6456.96	6340.39	5182.81	6398.67
BCAN_A1880	nadD	Nicotinate-nucleotide adenylyltransferase ## bacterial NadD family	1.64746	3.13283	0.965357	1375.08	1650.12	500.599	465.047	1512.6	482.823
BCAN_A1881	proA	Gamma-glutamyl phosphate reductase	0.71481	1.64127	0.139317	2616.38	3597.13	1682.84	2102.96	3106.75	1892.9
BCAN_A1882	proB	Glutamate 5-kinase	0.39972	1.31925	0.0674171	2682.87	2721.33	2171.8	1924.61	2702.1	2048.21
BCAN_A1883	obgE	COG0536: GTP-binding protein Obg	1.1014	2.14563	0.501332	2402.91	1829.91	1006.84	965.922	2116.41	986.38
BCAN_A1885		Acetyltransferase, GNAT family	0.883279	1.84456	0.235379	486.251	347.579	241.374	210.674	416.915	226.024
BCAN_A1886		50S ribosomal protein acetyltransferase	-0.145074	-1.10579	0.0660153	1331.96	884.683	1378.48	1072.65	1108.32	1225.57
BCAN_A1887	rpmA	LSU ribosomal protein L27p	-0.260914	-1.19824	0.0432813	3837.44	2878.6	5327.59	2719.82	3358.02	4023.7
BCAN_A1888	rplU	LSU ribosomal protein L21p	0.431594	1.34872	0.0249709	17328.8	13711.9	14490.4	8524.44	15520.3	11507.4
BCAN_A1895		hypothetical protein	0.620543	1.53745	0.10686	2892.45	3225	2426.5	1552.45	3058.72	1989.47
BCAN_A1906		Peptidase, M23/M37 family	1.47367	2.77728	0.897736	1154.07	1258.39	388.903	479.737	1206.23	434.32
BCAN_A1907		PROTEIN ERFK/SRFK	-0.275433	-1.21036	0.0430357	3182.25	3776.83	3918.63	4504.34	3479.54	4211.49
BCAN_A1908	clpB	ClpB protein	-1.51724	-2.86242	0.868584	2338.44	2896.27	9715.44	5268.54	2617.36	7491.99
BCAN_A1909		Eukaryotic translation initiation factor 3 subunit 10	1.62658	3.0878	0.851414	39271.5	22287	9703.88	10232.2	30779.2	9968.02
BCAN_A1912		Methylase of polypeptide chain release factors	0.839505	1.78944	0.242265	2656.9	1166.41	1158.25	978.345	1911.65	1068.3
BCAN_A1913	prfA	Peptide chain release factor 1	0.983283	1.97696	0.395212	1122.91	887.315	436.944	579.884	1005.11	508.414
BCAN_A1914	ptsI	Phosphocarrier protein kinase/phosphorylase, nitrogen regulation associated	0.370726	1.293	0.0921223	690.647	1023.94	556.021	770.029	857.293	663.025
BCAN_A1915		Aspartokinase	0.796524	1.73691	0.211069	1819.7	2129.94	1405.11	868.843	1974.82	1136.97
BCAN_A1916	ubiG	3-demethylubiquinone-9 3-methyltransferase	-0.0212474	-1.01484	0.0511562	1626.47	2340.02	1741.94	2283.39	1983.24	2012.67
BCAN_A1918		hypothetical protein	0.0760703	1.05414	0.0424744	2667.14	3393.2	3860.78	1888.29	3030.17	2874.53
BCAN_A1919		Carbon-nitrogen hydrolase	-0.836574	-1.7858	0.239957	1011.77	1135.44	2454.21	1380.28	1073.6	1917.24
BCAN_A1920	grxC	Glutaredoxin 3 (Grx2)	-1.79358	-3.46673	0.965529	5185.23	5951.3	24829.7	13777.6	5568.26	19303.7
BCAN_A1922	gntX	Competence protein F homolog, phosphoribosyltransferase domain; protein YhgH required for utilization of DNA as sole source of carbon and energy	-0.38347	-1.30448	0.00814593	80.3637	75.811	103.235	100.491	78.0874	101.863
BCAN_A1923	bioC	SAM-dependent methyltransferase, BioC-like	-0.21334	-1.15937	0.0370257	167.509	183.617	248.21	158.874	175.563	203.542
BCAN_A1925		Blood group Rhesus C/E and D polypeptide:Sugar transporter superfamily:Major facilitator superfamily	-1.74354	-3.34855	0.976061	266.234	206.726	651.67	932.059	236.48	791.864
BCAN_A1926		hypothetical protein	0.438877	1.35555	0.0864553	2138.62	1504.55	1439.95	1247.64	1821.58	1343.8
BCAN_A1927		Homolog of E. coli HemY protein	0.928629	1.90347	0.274069	2574.76	3652.05	1364.94	1906.37	3113.41	1635.65
BCAN_A1928		hypothetical protein	1.14281	2.20811	0.391317	6648.63	9112.43	3249.96	3887.83	7880.53	3568.9
BCAN_A1929		Uroporphyrinogen-III synthase	-0.0269157	-1.01883	0.0649997	1289.4	794.016	942.467	1180.18	1041.71	1061.32
BCAN_A1930	hemC	Porphobilinogen deaminase	0.59894	1.5146	0.138599	1193.12	1267.1	787.071	837.262	1230.11	812.167
BCAN_A1931		YgjD/Kae1/Qri7 family, required for threonylcarbamoyladenosine (t(6)A) formation in tRNA	0.0290205	1.02032	0.06715	453.42	488.205	438.585	484.288	470.813	461.437
BCAN_A1932	gpsA	Glycerol-3-phosphate dehydrogenase [NAD(P)+]	0.567218	1.48166	0.128935	1305.78	1113.19	867.676	764.924	1209.48	816.3
BCAN_A1933		YciL protein	0.107289	1.0772	0.0411821	3646.34	2988.22	3518.8	2640.26	3317.28	3079.53
BCAN_A1934		Protein of unknown function DUF55	0.289757	1.22243	0.0571414	2483.36	2693.3	2452.31	1782.41	2588.33	2117.36
BCAN_A1935	prmA	SAM-dependent methyltransferases	0.423948	1.34159	0.0836656	1686.86	1987.95	1205.37	1533.77	1837.4	1369.57
BCAN_A1937		Transcriptional regulator, GntR family domain / Aspartate aminotransferase	-0.609272	-1.52549	0.114629	1348.88	1847.04	1943.78	2931.56	1597.96	2437.67
BCAN_A1938	ftsK	Cell division protein FtsK	0.456645	1.37235	0.0894795	1612.6	2048.13	1264.52	1402.98	1830.37	1333.75
BCAN_A1939	amt	Ammonium transporter	-0.279224	-1.21354	0.0682244	251.856	346.636	481.345	244.949	299.246	363.147
BCAN_A1941	tesB	Acyl-CoA thioesterase II	-0.754022	-1.68649	0.202298	285.859	444.973	598.599	633.941	365.416	616.27
BCAN_A1942		2-octaprenyl-6-methoxyphenol hydroxylase	-0.626462	-1.54377	0.142234	953.649	968.789	1425.62	1542.19	961.219	1483.9
BCAN_A1943		PROBABLE LACTOYLGLUTATHIONE LYASE	-1.3535	-2.55532	0.733754	2516.89	1638.32	5725.5	4892.41	2077.61	5308.95
BCAN_A1944	sdhB	Succinate dehydrogenase iron-sulfur protein	-1.36646	-2.57836	0.571161	7558.5	7433.31	15553.4	23100.9	7495.9	19327.2
BCAN_A1945	sdhA	Succinate dehydrogenase flavoprotein subunit	-1.25599	-2.38831	0.485839	4668.88	5166.47	10117.6	13372.2	4917.68	11744.9
BCAN_A1946	sdhD	Succinate dehydrogenase hydrophobic membrane anchor protein	-1.71106	-3.27401	0.950448	4484.5	3424.58	9288.13	16606.3	3954.54	12947.2
BCAN_A1947	sdhC	Succinate dehydrogenase cytochrome b-556 subunit	-1.43385	-2.70166	0.76005	3481.13	3942.58	7162.98	12893.4	3711.86	10028.2
BCAN_A1949		Acetyltransferase, GNAT family	-0.0489488	-1.03451	0.0468886	1857.75	2882.52	2271.18	2632.68	2370.13	2451.93
BCAN_A1950	leuC	3-isopropylmalate dehydratase large subunit	-0.172188	-1.12677	0.0362898	4296.46	3755.59	4844.71	4228.07	4026.03	4536.39
BCAN_A1951	rplS	LSU ribosomal protein L19p	0.0694223	1.0493	0.0188657	10170.5	11972	10766.6	10335.6	11071.2	10551.1
BCAN_A1952		Cytosine/purine/uracil/thiamine/allantoin permease family protein	0.81627	1.76085	0.22581	2005.54	1828.73	1024.82	1152.69	1917.14	1088.76
BCAN_A1953		membrane protein, putative	-0.21999	-1.16473	0.0636445	329.66	271.457	367.445	332.691	300.559	350.068
BCAN_A1954		hypothetical protein	-0.539058	-1.45302	0.0566077	161.183	143.469	275.139	167.527	152.326	221.333
BCAN_A1955		Antibiotic biosynthesis monooxygenase	-1.15097	-2.22063	0.467334	203.264	180.462	391.378	460.736	191.863	426.057
BCAN_A1956		(AF179595) Vco33	-1.27345	-2.41739	0.688486	256.914	266.99	690.21	576.267	261.952	633.239
BCAN_A1957		Transcriptional regulator, ArsR family	-0.110022	-1.07924	0.0713028	477.994	796.975	450.843	925.161	637.484	688.002
BCAN_A1958	trmD	tRNA (Guanine37-N1) -methyltransferase	0.104216	1.07491	0.0664771	1378.25	798.316	1192.31	832.575	1088.28	1012.44
BCAN_A1959	rimM	16S rRNA processing protein RimM	0.391888	1.31211	0.0651731	3537.69	2078.24	2287.09	1992.99	2807.97	2140.04
BCAN_A1960	xerC	Tyrosine recombinase XerC	-0.0821635	-1.0586	0.0426691	173.512	262.468	203.946	257.584	217.99	230.765
BCAN_A1961		hypothetical protein	1.45087	2.73372	0.87737	2027.92	2784.53	881.531	878.874	2406.23	880.203
BCAN_A1962	lpdA	Dihydrolipoamide dehydrogenase of 2-oxoglutarate dehydrogenase	-0.654023	-1.57355	0.0715959	4224.01	5506.83	7487.59	7824.38	4865.42	7655.99
BCAN_A1963		hypothetical protein	-0.976057	-1.96708	0.299048	1611.88	2193.49	3421.89	4063.59	1902.69	3742.74
BCAN_A1964		L-lysine permease	0.0174683	1.01218	0.0548877	1732.8	1697.56	1987.51	1401.56	1715.18	1694.54
BCAN_A1966		Dihydrolipoamide succinyltransferase component (E2) of 2-oxoglutarate dehydrogenase complex	-0.0668108	-1.0474	0.0444615	2270.37	2996.84	3211.36	2305.51	2633.6	2758.43
BCAN_A1967	sucA	2-oxoglutarate dehydrogenase E1 component	0.275046	1.21003	0.0327452	5876.42	7324.46	6804.81	4104.72	6600.44	5454.76
BCAN_A1969		Succinyl-CoA ligase [ADP-forming] alpha chain	0.183876	1.13593	0.0228816	10461.5	8664.18	11702.1	5134.96	9562.85	8418.5
BCAN_A1970	sucC	Succinyl-CoA ligase [ADP-forming] beta chain	0.0857496	1.06124	0.0187803	11189.1	11426.8	15745.4	5565.48	11308	10655.4
BCAN_A1971	mdh	Malate dehydrogenase	-0.36943	-1.29184	0.0315069	5028.92	8927.46	12648.2	5381.2	6978.19	9014.72
BCAN_A1973		ATPase	0.373909	1.29586	0.0930853	785.702	752.339	603.439	583.45	769.02	593.444
BCAN_A1974		lipoprotein Omp19	-0.353929	-1.27804	0.0707592	1498.76	1674.66	2190.33	1865.42	1586.71	2027.87
BCAN_A1976		Diaminopimelate epimerase	0.839671	1.78964	0.206589	2909.25	3253.57	1797.68	1645.93	3081.41	1721.8
BCAN_A1977		MiaB family protein, possibly involved in tRNA or rRNA modification	0.271491	1.20705	0.0570993	2602.18	2314.54	1888.83	2184.49	2458.36	2036.66
BCAN_A1978	ftsY	Signal recognition particle receptor protein FtsY (=alpha subunit)	0.186721	1.13817	0.0665897	1509.07	1155.52	1223.31	1117.8	1332.3	1170.56
BCAN_A1979	ispZ	Probable intracellular septation protein	0.465192	1.3805	0.108299	946.755	831.581	669.849	618.332	889.168	644.091
BCAN_A1980	gloB	Hydroxyacylglutathione hydrolase	-0.040383	-1.02839	0.0510296	1667.93	2315.81	2025.94	2070.89	1991.87	2048.41
BCAN_A1981		hypothetical protein	-0.574587	-1.48925	0.118538	891.231	1478.24	1630.48	1898.25	1184.73	1764.37
BCAN_A1982		hypothetical protein	-1.38368	-2.60933	0.800758	1515.51	1263.4	3908.78	3342.32	1389.46	3625.55
BCAN_A1983		5-methyl-dCTP pyrophosphohydrolase	-0.873628	-1.83226	0.284655	1002.65	571.648	1345.95	1538.58	787.151	1442.27
BCAN_A1984		Acetyltransferase, GNAT family	-0.104275	-1.07495	0.0709134	643.946	726.396	713.291	759.764	685.171	736.528
BCAN_A1985	argJ	Glutamate N-acetyltransferase / N-acetylglutamate synthase	0.00639132	1.00444	0.0504712	1576.55	2536.81	2099.92	1995.25	2056.68	2047.58
BCAN_A1989		Protein export cytoplasm protein SecA ATPase RNA helicase	-0.277876	-1.21241	0.0390121	4361.15	3892.1	5763.9	4242.41	4126.63	5003.16
BCAN_A1991		Mlr3471 protein	-0.698462	-1.62277	0.120042	215.282	177.063	286.991	349.695	196.172	318.343
BCAN_A1992		INTEGRAL MEMBRANE PROTEIN	-1.1428	-2.20809	0.488366	1941.26	1634.43	3324.03	4571.42	1787.85	3947.72
BCAN_A1993		hypothetical protein	1.22303	2.33436	0.428676	9762.38	15146.4	3996.77	6673.72	12454.4	5335.25
BCAN_A1998		amino acid ABC transporter, periplasmic amino acid-binding protein	-1.18762	-2.27777	0.442384	112.267	195.589	517.125	184.099	153.928	350.612
BCAN_A1999		Amino acid ABC transporter, permease protein	-0.665909	-1.58657	0.0345716	106.305	90.5647	149.372	162.975	98.4346	156.173
BCAN_A2000		Glutamate transport membrane-spanning protein	-0.662485	-1.58281	0.0743374	135.413	156.113	242.808	218.622	145.763	230.715
BCAN_A2001	occP	ASPARAGINE TRANSPORT ATP-BINDING PROTEIN	-0.661983	-1.58226	0.0233911	88.2206	82.3035	131.776	138.037	85.2621	134.906
BCAN_A2002	pah	arginase family protein	-1.01607	-2.02241	0.361902	242.558	234.721	480.311	484.942	238.64	482.626
BCAN_A2003	aspA	Aspartate ammonia-lyase	-0.660045	-1.58013	0.0985036	188.814	172.584	279.757	291.3	180.699	285.529
BCAN_A2004	bztD	ASPARAGINE TRANSPORT ATP-BINDING PROTEIN	-0.552932	-1.46706	0.0752947	219.403	147.247	264.592	273.306	183.325	268.949
BCAN_A2005	ansA	L-asparaginase	-0.69558	-1.61954	0.159217	331.391	254.619	532.517	416.547	293.005	474.532
BCAN_A2005	ansA	L-asparaginase	0.23067	1.17338	0.0239002	162.857	150.68	122.377	144.831	156.769	133.604
BCAN_A2006		Transcriptional regulator, GntR family	-0.110979	-1.07996	0.0681057	1166.19	683.274	875.693	1121.66	924.735	998.677
BCAN_A2007	ansA	L-asparaginase	-0.69558	-1.61954	0.159217	331.391	254.619	532.517	416.547	293.005	474.532
BCAN_A2008		D-galactonate transporter	-0.631743	-1.54944	0.141287	480.904	169.268	617.937	389.462	325.086	503.699
BCAN_A2011		Universal stress protein family	-1.70937	-3.27019	0.900051	13209.8	10681.1	14291.1	63836.8	11945.5	39064
BCAN_A2012	cysK	Cysteine synthase	-2.42304	-5.36298	0.999852	3381.36	4657.66	12304.9	30808.2	4019.51	21556.6
BCAN_A2014		3-hydroxybutyryl-CoA dehydrogenase	0.0557638	1.03941	0.0429456	2885.71	2945.05	2580.75	3028.94	2915.38	2804.85
BCAN_A2015		Electron transfer flavoprotein, alpha subunit	-0.333602	-1.26016	0.0341538	4963	6425.47	7434.12	6917.13	5694.23	7175.62
BCAN_A2016	etfB	Electron transfer flavoprotein, beta subunit	-0.0749367	-1.05331	0.0121832	18349.1	21404.1	21024.5	20848.2	19876.6	20936.4
BCAN_A2017		Queuosine Biosynthesis QueC ATPase	-0.0366256	-1.02571	0.0579861	274.445	368.726	295.73	363.977	321.585	329.854
BCAN_A2018		Queuosine biosynthesis QueD, PTPS-I	-0.00404131	0.997203	0.0688587	515.078	568.347	474.272	612.192	541.712	543.232
BCAN_A2019		Queuosine Biosynthesis QueE Radical SAM	-0.144484	-1.10534	0.0666901	335.993	423.035	396.527	442.453	379.514	419.49
BCAN_A2020		Cob(I)alamin adenosyltransferase PduO	-0.399451	-1.31901	0.0623153	204.126	215.77	269.054	284.792	209.948	276.923
BCAN_A2021		hypothetical protein	-0.247015	-1.18675	0.0751126	446.246	370.142	466.911	501.938	408.194	484.424
BCAN_A2022	vdlC	Oxidoreductase, short-chain dehydrogenase/reductase family	-0.518675	-1.43264	0.119769	429.636	515.262	617.461	736.236	472.449	676.849
BCAN_A2023	yihY	Ribonuclease BN	-0.282003	-1.21588	0.0533209	3042.93	1731.42	3001.2	2803.84	2387.17	2902.52
BCAN_A2024		Bll3966 protein	0.12367	1.0895	0.0716967	753.755	685.155	619.905	700.798	719.455	660.352
BCAN_A2025		Thiol:disulfide oxidoreductase TlpA	0.164885	1.12108	0.0439422	2745.81	3674.48	2887.62	2839.28	3210.15	2863.45
BCAN_A2026	argH	Argininosuccinate lyase	0.031708	1.02222	0.0112953	17730.2	27488.7	14945.6	29290.3	22609.4	22117.9
BCAN_A2027		hypothetical protein	-0.474102	-1.38905	0.085185	1841.98	1420.07	1669.8	2861.36	1631.02	2265.58
BCAN_A2028	lysA	Diaminopimelate decarboxylase	0.36311	1.2862	0.0707998	2057.56	2143.99	1567.04	1699.62	2100.78	1633.33
BCAN_A2029		Methyl-accepting chemotaxis protein	0.44037	1.35695	0.0921394	1433.25	1631.28	958.818	1299.57	1532.26	1129.2
BCAN_A2030	hpt	Hypoxanthine-guanine phosphoribosyltransferase	1.23613	2.35565	0.534812	7117.14	7192.91	3140.41	2934.36	7155.02	3037.38
BCAN_A2031		SAM-dependent methyltransferase 2, in cluster with Hydroxyacylglutathione hydrolase	0.269152	1.2051	0.0762146	327.472	620.617	419.818	366.913	474.044	393.366
BCAN_A2032	hisC	Biosynthetic Aromatic amino acid aminotransferase beta	0.0282865	1.0198	0.0421526	3074.47	2845.41	2854.31	2950.62	2959.94	2902.47
BCAN_A2033		Cyclohexadienyl dehydrogenase	-0.127096	-1.09209	0.0605225	1339.72	1452.22	1629.3	1419.76	1395.97	1524.53
BCAN_A2034		hypothetical protein	-0.393146	-1.31325	0.0959715	489.437	655.712	708.37	795.501	572.574	751.936
BCAN_A2036		CATION TRANSPORT PROTEIN CHAC	-1.55074	-2.92968	0.935737	556.329	418.319	1633.36	1222.06	487.324	1427.71
BCAN_A2038		Integral membrane protein YggT, involved in response to extracytoplasmic stress (osmotic shock)	0.0271287	1.01898	0.0692948	726.543	422.932	647.689	480.372	574.737	564.031
BCAN_A2039	ppa	Inorganic pyrophosphatase	0.0542428	1.03831	0.012426	21599	18459.5	23566.9	15013.4	20029.3	19290.2
BCAN_A2040		1-acyl-sn-glycerol-3-phosphate acyltransferase	-0.149556	-1.10923	0.0475542	3001.3	1862.35	2498.04	2896.86	2431.82	2697.45
BCAN_A2041		hypothetical protein	-0.203097	-1.15117	0.0280731	7235.3	5331.74	6450.58	8016.17	6283.52	7233.38
BCAN_A2042		Cell division protein FtsX	0.426971	1.34441	0.0668709	3232.66	2893.67	2182.96	2373.94	3063.17	2278.45
BCAN_A2043	ftsE	Cell division transporter, ATP-binding protein FtsE	-0.0891408	-1.06374	0.0463169	2444.91	2462.01	2637.13	2582.55	2453.46	2609.84
BCAN_A2045		hypothetical protein	-0.856952	-1.81121	0.225222	1675.93	1459.73	2110.41	3568.92	1567.83	2839.66
BCAN_A2047	aqpZ	Aquaporin Z	-1.00887	-2.01233	0.410362	781.98	812.413	1629.77	1578.68	797.196	1604.23
BCAN_A2048		outer membrane lipoprotein carrier protein LolA	0.167215	1.12289	0.0673307	1256.82	1174.31	837.138	1327.93	1215.57	1082.53
BCAN_A2049		Exodeoxyribonuclease III	0.200552	1.14914	0.0754355	601.779	652.584	557.505	534.063	627.181	545.784
BCAN_A2050		cAMP-binding proteins - catabolite gene activator and regulatory subunit of cAMP-dependent protein kinases	0.176032	1.12977	0.0629082	1451.65	1600.19	1420.24	1281.04	1525.92	1350.64
BCAN_A2051		DNA-binding response regulator	-0.443174	-1.35959	0.0556022	3647.38	3100.81	5426.58	3748.21	3374.09	4587.39
BCAN_A2052		hypothetical protein	-0.178764	-1.13191	0.0618432	337.19	277.198	276.68	418.753	307.194	347.717
BCAN_A2054		intimin/invasin family protein	0.102102	1.07334	0.0566379	1820.92	1637.98	1451.45	1771.12	1729.45	1611.28
BCAN_A2055		hypothetical protein	0.503666	1.41781	0.112094	1414.06	981.389	1084.29	605.258	1197.73	844.772
BCAN_A2057		hypothetical protein	0.168978	1.12426	0.0443018	335.611	137.667	193.328	227.64	236.639	210.484
BCAN_A2060		Putative preQ0 transporter	-0.291652	-1.22404	0.0708667	1405.76	1183.02	1688.03	1480.74	1294.39	1584.38
BCAN_A2061	rpmB	LSU ribosomal protein L28p	0.436435	1.35326	0.0181911	30323.2	19574.7	21679.9	15192.5	24948.9	18436.2
BCAN_A2062		hypothetical protein	-0.432859	-1.34991	0.0771172	1747.73	1706.86	2109.07	2554.32	1727.3	2331.69
BCAN_A2063		Transcriptional regulator, MerR family	-2.31651	-4.98126	0.999301	140.606	92.2036	771.698	387.988	116.405	579.843
BCAN_A2064		Lead, cadmium, zinc and mercury transporting ATPase; Copper-translocating P-type ATPase	-1.62104	-3.07596	0.955299	309.132	358.548	1359.05	694.705	333.84	1026.88
BCAN_A2065		hypothetical protein	-0.474401	-1.38934	0.0901043	1662.83	1189.13	2054.22	1908.13	1425.98	1981.17
BCAN_A2066		hypothetical protein	0.368265	1.2908	0.0623785	3935.63	1681.33	2491.21	1860.33	2808.48	2175.77
BCAN_A2067	cobT	Aerobic cobaltochelatase CobT subunit	0.130144	1.0944	0.0511062	2301.84	2226.72	1817.97	2319.97	2264.28	2068.97
BCAN_A2068	cobS	Aerobic cobaltochelatase CobS subunit	-0.123639	-1.08948	0.0256873	6221.04	7276.87	7143.44	7562.26	6748.96	7352.85
BCAN_A2070		hypothetical with DnaJ-like domain	0.44063	1.3572	0.0433321	6030.84	7756.68	4619.99	5538.83	6893.76	5079.41
BCAN_A2072		Cell division protein BolA	-0.325153	-1.2528	0.0862069	722.523	630.008	885.617	808.83	676.266	847.224
BCAN_A2073		Co2 transporter containing CBS domains	-0.260719	-1.19808	0.07877	423.609	518.524	577.43	551.316	471.066	564.373
BCAN_A2074	aroB	3-dehydroquinate synthase	0.648563	1.56761	0.100841	5130.94	2955.45	2778.97	2379.46	4043.2	2579.22
BCAN_A2075	aroK	Shikimate kinase I	1.20138	2.2996	0.615774	2579.4	2445.02	1150.63	1034.28	2512.21	1092.45
BCAN_A2076		hypothetical protein	-0.230271	-1.17306	0.0372285	195.397	151.469	168.096	238.797	173.433	203.447
BCAN_A2077	xerD	Tyrosine recombinase XerD	-0.0467945	-1.03297	0.0631521	371.048	383.602	390.936	388.593	377.325	389.765
BCAN_A2078	accA	Acetyl-coenzyme A carboxyl transferase alpha chain	-0.499902	-1.41412	0.0841004	2149.92	1602.17	2803.35	2502.53	1876.04	2652.94
BCAN_A2079		probable exported protein STY0357	0.00422926	1.00294	0.0221424	7316.52	9442.9	5910.32	10800	8379.71	8355.18
BCAN_A2081		Cobalamin synthesis protein/P47K family protein	0.122454	1.08858	0.0653592	1220.72	1185.18	882.935	1327.18	1202.95	1105.06
BCAN_A2082		D-alanyl-D-alanine carboxypeptidase	-0.0326065	-1.02286	0.0366762	3644.28	3782.1	3020.52	4575.62	3713.19	3798.07
BCAN_A2083		Catalyzes the cleavage of p-aminobenzoyl-glutamate to p-aminobenzoate and glutamate, subunit A	-0.537098	-1.45105	0.0760002	2143.74	3215.98	3528.16	4249.07	2679.86	3888.61
BCAN_A2086	gdhII	3-oxoacyl-[acyl-carrier protein] reductase	-0.643049	-1.56163	0.159984	443.893	627.232	739.13	933.567	535.563	836.348
BCAN_A2087		Gfa-like protein	-0.590262	-1.50552	0.137735	371.58	467.329	909.936	353.058	419.454	631.497
BCAN_A2088		hypothetical protein	0.866776	1.82358	0.249417	2016.26	2587.14	1872.98	651.399	2301.7	1262.19
BCAN_A2090		3-oxoacyl-[acyl-carrier protein] reductase	-0.0072827	-1.00506	0.0150661	117.412	126.57	118.316	126.901	121.991	122.609
BCAN_A2092		L-sorbosone dehydrogenase, NAD(P) dependent	0.438799	1.35548	0.0763259	343.358	308.88	260.617	220.57	326.119	240.594
BCAN_A2093		3-hydroxybutyryl-CoA dehydratase	0.321899	1.24997	0.076724	469.191	365.216	334.667	332.872	417.203	333.769
BCAN_A2095		GLUCOSE-FRUCTOSE OXIDOREDUCTASE	1.32379	2.50323	0.781035	2519.33	829.773	965.202	372.711	1674.55	668.956
BCAN_A2096	ascG	Transcriptional regulator, LacI family	1.52632	2.8805	0.918548	3943.36	1523.97	1277.17	620.882	2733.67	949.026
BCAN_A2097		Conserved hypothetical protein potentially related to ribose or hydroxymethylpyrimidine metabolism	-0.648672	-1.56772	0.117155	240.67	203.7	386.066	310.584	222.185	348.325
BCAN_A2098	luxA	Alkanal monooxygenase alpha chain	-1.05875	-2.08313	0.478251	543.044	606.385	1269.71	1124.69	574.714	1197.2
BCAN_A2100		ABC TRANSPORTER SUBSTRATE-BINDING PROTEIN	-0.325952	-1.25349	0.0272895	9516.29	6336.55	10027.9	9843.54	7926.42	9935.7
BCAN_A2101		ABC transporter permease protein	0.836068	1.78518	0.259829	1724.64	860.827	854.452	593.841	1292.73	724.147
BCAN_A2102		ABC transporter ATP-binding protein	0.552712	1.46684	0.129477	703.848	766.012	605.266	396.792	734.93	501.029
BCAN_A2103	holA	DNA polymerase III delta subunit	0.440078	1.35668	0.0694711	279.16	306.762	193.118	238.762	292.961	215.94
BCAN_A2104		Chromosome (plasmid) partitioning protein ParB / Stage 0 sporulation protein J	0.0871335	1.06226	0.0413635	3259.25	3172.96	3145.54	2909.69	3216.1	3027.61
BCAN_A2105		Chromosome (plasmid) partitioning protein ParA / Sporulation initiation inhibitor protein Soj	0.468186	1.38337	0.0452541	7128.5	7094.96	4736.28	5545.47	7111.73	5140.88
BCAN_A2106	gidB	rRNA small subunit methyltransferase, glucose inhibited division protein GidB	0.544284	1.4583	0.124773	1038.34	1124.87	831.34	652.042	1081.61	741.691
BCAN_A2107	gidA	tRNA uridine 5-carboxymethylaminomethyl modification enzyme GidA	-0.145182	-1.10587	0.0521731	1836.44	2183.62	2103.26	2342.4	2010.03	2222.83
BCAN_A2108	trmE	GTPase and tRNA-U34 5-formylation enzyme TrmE	0.123203	1.08915	0.064488	413.851	375.941	404.809	320.336	394.896	362.572
BCAN_A2109		Thymidylate kinase	0.18461	1.13651	0.071313	440.097	520.145	324.577	520.328	480.121	422.452
BCAN_A2110	rho	Transcription termination factor Rho	0.758661	1.69192	0.108984	6975.29	6297.18	4765.62	3079	6636.23	3922.31
BCAN_A2111		Hypothetical membrane protein, possible involvement in cytochrome functioning/assembly	-0.566519	-1.48095	0.0709029	3623.77	3221.77	4950.22	5187.66	3422.77	5068.94
BCAN_A2112	hemE	Uroporphyrinogen III decarboxylase	-0.019591	-1.01367	0.0262262	5959.04	6880.98	6863.73	6151.84	6420.01	6507.78
BCAN_A2113		ATP/GTP-binding protein	0.613435	1.5299	0.149009	770.935	853.027	472.823	588.661	811.981	530.742
BCAN_A2114	maf	Septum formation protein Maf	0.523666	1.4376	0.115758	1207.41	1314.51	941.279	812.975	1260.96	877.127
BCAN_A2115	aroE	Shikimate 5-dehydrogenase I alpha	0.818666	1.76377	0.197922	3026.93	2768.87	1832.69	1453.33	2897.9	1643.01
BCAN_A2116	coaE	Dephospho-CoA kinase	0.498995	1.41323	0.0975464	1780.96	1926.15	1198.76	1424.39	1853.56	1311.57
BCAN_A2117	dnaQ	DNA polymerase III epsilon subunit	-0.208136	-1.15519	0.0659701	1091.95	1431.9	1330.31	1585.23	1261.93	1457.77
BCAN_A2118	secB	Protein export cytoplasm chaperone protein (SecB, maintains protein to be exported in unfolded state)	-0.894253	-1.85865	0.204493	2696.15	2489.76	6236.58	3402.2	2592.96	4819.39
BCAN_A2119	fxsA	FxsA protein	-0.842498	-1.79315	0.0724586	10170	13532	19517.4	22984	11851	21250.7
BCAN_A2120		Transporter	-0.919461	-1.89141	0.184753	3768.15	3778.66	7826.23	6447.88	3773.41	7137.06
BCAN_A2121		Membrane-bound lytic murein transglycosylase A precursor	-0.33746	-1.26353	0.0787473	1119.41	1125.4	1422.97	1413.41	1122.41	1418.19
BCAN_A2122		SMR/MUTS FAMILY PROTEIN	-0.369292	-1.29172	0.0907951	767.668	713.323	975.541	937.482	740.495	956.512
BCAN_A2123		Transcriptional regulator, XRE family	-0.186733	-1.13818	0.0682721	385.741	352.246	432.88	407.085	368.993	419.982
BCAN_A2124		Mll5001 protein	-0.639293	-1.55757	0.158432	598.051	445.747	941.844	683.94	521.899	812.892
BCAN_A2126	hslV	ATP-dependent protease HslV	-1.99762	-3.99339	0.996358	1767.12	1670.04	9450.31	4275.62	1718.58	6862.96
BCAN_A2127	hisB	Imidazoleglycerol-phosphate dehydratase	-0.253945	-1.19246	0.0530249	2826.59	1737.05	3027.9	2414.08	2281.82	2720.99
BCAN_A2128		hypothetical protein	-0.120448	-1.08707	0.0554986	1984.4	1445.81	2088.32	1640.58	1715.11	1864.45
BCAN_A2129	hisH	Imidazole glycerol phosphate synthase amidotransferase subunit	-0.11804	-1.08526	0.0715992	690.649	548.245	686.627	657.894	619.447	672.261
BCAN_A2130	hisA	Phosphoribosylformimino-5-aminoimidazole carboxamide ribotide isomerase	-0.132032	-1.09584	0.0699509	466.61	448.889	568.697	434.54	457.749	501.619
BCAN_A2131	hisF	Imidazole glycerol phosphate synthase cyclase subunit	-0.000375723	0.99974	0.0669746	941.969	891.035	1070.22	763.261	916.502	916.741
BCAN_A2132	hisE	Phosphoribosyl-ATP pyrophosphatase	-0.554599	-1.46876	0.128088	910.125	531.914	1212.94	905.068	721.02	1059.01
BCAN_A2133	coaA	Pantothenate kinase	0.130162	1.09442	0.0720469	805.477	567.935	646.705	608.221	686.706	627.463
BCAN_A2134		Hypothetical protein YaeJ with similarity to translation release factor	1.07728	2.11005	0.329097	325.364	355.724	152.638	170.144	340.544	161.391
BCAN_A2137		DNA-binding response regulator ChvI	0.193436	1.14348	0.0296355	6077.87	6986.46	6054.96	5370.06	6532.17	5712.51
BCAN_A2138	chvG	Sensor histidine kinase ChvG	1.04462	2.06282	0.40255	2577.8	3147.89	1268.82	1506.85	2862.85	1387.83
BCAN_A2139	hprK	Serine kinase of the HPr protein, regulates carbohydrate metabolism	0.939656	1.91807	0.341921	1456.3	1536.12	743.951	816.17	1496.21	780.06
BCAN_A2140		PTS system permease (IIAMan), nitrogen regulatory IIA protein	-0.00948526	-1.0066	0.0377773	3209.8	3875.8	2779	4353.35	3542.8	3566.17
BCAN_A2141		Phosphocarrier protein, nitrogen regulation associated	0.0169392	1.01181	0.0483768	2044.22	2468.48	2016.89	2443.14	2256.35	2230.01
BCAN_A2143		Adenosylhomocysteinase	-2.29965	-4.92339	0.999778	1097.46	863.985	5454.62	4202.36	980.725	4828.49
BCAN_A2144		sensor	1.03355	2.04706	0.440058	1257.38	1854.5	748.482	771.691	1555.94	760.087
BCAN_A2145		ATPase YjeE, predicted to have essential role in cell wall biosynthesis / COG3178: Predicted phosphotransferase related to Ser/Thr protein kinases	0.748702	1.68028	0.204939	1083.76	1365.45	726.496	731.12	1224.6	728.808
BCAN_A2146		nucleotidyltransferase	0.278084	1.21258	0.0564297	2495.94	2636.44	2030.76	2201.85	2566.19	2116.3
BCAN_A2147	addB	ATP-dependent nuclease subunit B	0.00338188	1.00235	0.0368959	181.435	221.43	169.782	232.14	201.433	200.961
BCAN_A2148	addA	ATP-dependent nuclease subunit A	-0.0864751	-1.06177	0.0698265	696.027	816.181	699.77	905.852	756.104	802.811
BCAN_A2149	trx	CBSS-272943.3.peg.263: thioredoxin	-1.32336	-2.50248	0.552692	4705.07	6866.61	15075.5	13882.4	5785.84	14478.9
BCAN_A2150	folC	Dihydrofolate synthase / Folylpolyglutamate synthase	1.46371	2.75818	0.884743	2684.41	2331.77	989.864	828.794	2508.09	909.329
BCAN_A2151		Acetyl-coenzyme A carboxyl transferase beta chain	0.503866	1.41801	0.0402674	8557.96	11041.4	7414.77	6406.99	9799.68	6910.88
BCAN_A2152	trpA	Tryptophan synthase alpha chain	0.751371	1.68339	0.187227	1863.78	1914.26	1137.76	1106.54	1889.02	1122.15
BCAN_A2153		hypothetical protein	1.1273	2.1845	0.543693	816.446	712.02	282.058	417.629	764.233	349.843
BCAN_A2154	trpB	Tryptophan synthase beta chain	0.640615	1.55899	0.112266	3145.29	3058.49	2091.88	1887.47	3101.89	1989.67
BCAN_A2155	trpF	Phosphoribosylanthranilate isomerase	1.33552	2.52366	0.774352	2013	3126.98	732.518	1304.2	2569.99	1018.36
BCAN_A2156		hypothetical protein	1.93444	3.8223	0.993957	7683.58	5608.55	1796.7	1680.83	6646.06	1738.76
BCAN_A2157		Zinc metalloprotease	1.57461	2.97855	0.896651	8163.44	10402.7	3109.09	3124.19	9283.06	3116.64
BCAN_A2158		hypothetical protein	-1.74053	-3.34157	0.941343	6126.3	8187.52	21987.8	25842.9	7156.91	23915.4
BCAN_A2159		Benzoate transport protein	-0.33716	-1.26327	0.0864196	415.633	495.143	585.907	564.647	455.388	575.277
BCAN_A2161		Translation initiation factor 3	1.48953	2.80798	0.761232	18976.4	16225.1	6902.88	5633.33	17600.7	6268.11
BCAN_A2162	nccN	NICKEL-COBALT-CADMIUM RESISTANCE PROTEIN NCCN	1.76234	3.39248	0.983982	3307.06	1555.75	872.299	561.109	2431.4	716.704
BCAN_A2163	rpmI	LSU ribosomal protein L35p	-0.124417	-1.09007	0.00907728	30966.2	30208.9	37032.5	29652.4	30587.5	33342.4
BCAN_A2164	rplT	LSU ribosomal protein L20p	0.197936	1.14706	0.0163305	14393.3	17779.4	15875.8	12172.3	16086.4	14024
BCAN_A2166		Phenylalanyl-tRNA synthetase alpha chain	-0.418084	-1.33615	0.0820852	1350.21	1455.23	2225.24	1523.25	1402.72	1874.24
BCAN_A2167	pheT	Phenylalanyl-tRNA synthetase beta chain	-0.220509	-1.16514	0.0651306	1258.02	1430.69	1874.55	1258.18	1344.35	1566.36
BCAN_A2169		oxidoreductase, Gfo/Idh/MocA family	0.0155996	1.01087	0.060527	1170.56	1491.88	1340.19	1293.62	1331.22	1316.9
BCAN_A2170	dnaK	Chaperone protein DnaK	-1.33766	-2.52741	0.527448	7079.86	8115.02	24000.1	14403.6	7597.44	19201.9
BCAN_A2171	dnaJ	Chaperone protein DnaJ	-1.02534	-2.03544	0.294536	3100.94	2714.4	6209.26	5627.54	2907.67	5918.4
BCAN_A2172		Phosphatidylethanolamine N-methyltransferase @ Phosphatidyl-N-methylethanolamine N-methyltransferase @ Phosphatidyl-N-dimethylethanolamine N-methyltransferase	-0.497352	-1.41162	0.0552076	3932.69	4215.18	5121.02	6380.68	4073.94	5750.85
BCAN_A2173	pyrF	Orotidine 5'-phosphate decarboxylase	0.219672	1.16447	0.0766957	603.584	654.911	538.304	542.442	629.247	540.373
BCAN_A2174		hypothetical protein	-0.290554	-1.22311	0.0705674	1566.44	1043.56	1965.83	1226.48	1305	1596.16
BCAN_A2175		GLUCONOLACTONASE	-0.217954	-1.16308	0.0581471	1608.59	1914.43	1833.5	2264.06	1761.51	2048.78
BCAN_A2176	gshB	Glutathione synthetase	-0.658398	-1.57833	0.155018	1046.07	812.15	1827.31	1105.58	929.112	1466.44
BCAN_A2177		MG(2+) CHELATASE FAMILY PROTEIN / ComM-related protein	1.22076	2.33069	0.568798	419.653	513.474	141.987	258.379	466.564	200.183
BCAN_A2179	rlpA	Rare lipoprotein A	1.72223	3.29945	0.956156	13689.4	10467.4	3784.42	3537.05	12078.4	3660.74
BCAN_A2180		hypothetical protein	-0.919494	-1.89145	0.186442	4962.74	2452.09	6556.1	7468.69	3707.42	7012.4
BCAN_A2181		Similar to hypothetical protein DUF454	-0.164416	-1.12071	0.0616366	1704.45	1093.65	1475.83	1660.04	1399.05	1567.93
BCAN_A2182		Phosphate ABC transporter, periplasmic phosphate-binding protein PstS	1.18041	2.26641	0.487219	5427.29	6158.45	2433.9	2678.04	5792.87	2555.97
BCAN_A2183	pstC	Phosphate transport system permease protein PstC	1.04367	2.06147	0.435441	1704.32	2284.53	918.095	1016.86	1994.43	967.478
BCAN_A2184	pstA	Phosphate transport system permease protein PstA	-0.0549418	-1.03882	0.0477645	1786.75	2785.79	2407.47	2342.56	2286.27	2375.02
BCAN_A2185	pstB	Phosphate transport ATP-binding protein PstB	-0.236449	-1.17809	0.051601	1574.93	3088.75	2398.03	3096.2	2331.84	2747.12
BCAN_A2186	phoU	Phosphate transport system regulatory protein PhoU	-0.330592	-1.25753	0.0770264	1075.38	1261.31	1503.94	1434.51	1168.34	1469.23
BCAN_A2187	phoB	Phosphate regulon transcriptional regulatory protein PhoB (SphR)	-0.488855	-1.40333	0.113832	563.175	609.836	733.46	912.661	586.505	823.061
BCAN_A2189		spore-cortex-lytic enzyme prepeptide precursor	0.176946	1.13049	0.0410316	3406.84	4005.13	3593.72	2962.71	3705.99	3278.22
BCAN_A2190		lipoprotein, putative	-0.327907	-1.25519	0.0305815	5885.42	7487.23	6698.22	10087	6686.32	8392.61
BCAN_A2192		Non-specific DNA-binding protein Dps / Iron-binding ferritin-like antioxidant protein / Ferroxidase	0.371837	1.294	0.00807191	64707.9	63787.1	50824.6	48476.1	64247.5	49650.3
BCAN_A2193		Inactive homolog of metal-dependent proteases, putative molecular chaperone	0.0978279	1.07016	0.0589775	415.703	258.345	314.457	315.4	337.024	314.928
BCAN_A2194	rimI	Ribosomal-protein-S18p-alanine acetyltransferase	0.983326	1.97702	0.390765	714.544	962.334	491.608	356.577	838.439	424.093
BCAN_A2195	plsC	1-acyl-sn-glycerol-3-phosphate acyltransferase	0.51808	1.43205	0.118021	578.525	656.696	426.348	436.207	617.61	431.278
BCAN_A2196		tRNA-i(6)A37 methylthiotransferase	0.0565888	1.04	0.0594945	419.745	269.983	355.516	307.682	344.864	331.599
BCAN_A2197		Phosphate starvation-inducible ATPase PhoH with RNA binding motif	1.07103	2.10093	0.443116	2032.75	3232.02	926.575	1579.35	2632.38	1252.96
BCAN_A2198		metal-dependent hydrolase	0.146009	1.1065	0.0279954	6428.22	6823.7	5349.64	6626.74	6625.96	5988.19
BCAN_A2199	tlyC	Magnesium and cobalt efflux protein CorC	0.00312776	1.00217	0.0405481	2639.91	3637.12	2860.43	3403	3138.52	3131.72
BCAN_A2200	lnt	Apolipoprotein N-acyltransferase / Copper homeostasis protein CutE	1.40757	2.6529	0.85482	1233.54	1190.95	411.165	502.733	1212.24	456.949
BCAN_A2201		Transcriptional regulator, Cro/CI family	0.224168	1.1681	0.0760438	844.353	921.181	858.782	652.673	882.767	755.727
BCAN_A2202	metK	S-adenosylmethionine synthetase	-0.554021	-1.46817	0.0770614	2962.16	2634.35	5112.03	3104.62	2798.26	4108.33
BCAN_A2203	trmB	tRNA(m7G46)-methyltransferase	-0.0915482	-1.06551	0.0602	281.733	374.891	452.625	247.017	328.312	349.821
BCAN_A2204		COG0779: clustered with transcription termination protein NusA	1.39425	2.62852	0.829592	2982.34	2289.62	1198.46	807.22	2635.98	1002.84
BCAN_A2205	nusA	Transcription termination protein NusA	0.528259	1.44219	0.0761578	4248.15	3181.72	3414.87	1736.93	3714.94	2575.9
BCAN_A2206		COG2740: Predicted nucleic-acid-binding protein implicated in transcription termination / ribosomal protein L7Ae family protein	0.598527	1.51417	0.0907692	4004.95	3535.72	2434.93	2545.14	3770.34	2490.04
BCAN_A2207	infB	Translation initiation factor 2	1.12791	2.18542	0.444071	4524.29	4991.11	2471.46	1882.57	4757.7	2177.01
BCAN_A2208	rbfA	Ribosome-binding factor A	2.58262	5.99027	0.999974	19640.5	13634.8	3638.8	1916.09	16637.6	2777.44
BCAN_A2209	truB	tRNA pseudouridine synthase B ## tRNA Psi55	1.78081	3.43619	0.985729	2926.34	2458.95	956.055	611.173	2692.65	783.614
BCAN_A2210	rpsO	SSU ribosomal protein S15p (S13e)	0.157903	1.11566	0.00628448	58613.8	57507.2	57558.5	46523.9	58060.5	52041.2
BCAN_A2211	pnp	Polyribonucleotide nucleotidyltransferase	1.5747	2.97875	0.815354	25432	26750.8	9718.01	7800.37	26091.4	8759.19
BCAN_A2213		Enoyl-[acyl-carrier-protein] reductase [NADH]	0.825746	1.77245	0.161001	4976.13	4758.54	3345.59	2146.61	4867.33	2746.1
BCAN_A2214		3-oxoacyl-[acyl-carrier-protein] synthase, KASI	0.152043	1.11114	0.0286927	6435.48	6425.35	5815.31	5759.11	6430.42	5787.21
BCAN_A2215	fabA	3-hydroxydecanoyl-[acyl-carrier-protein] dehydratase	-0.253191	-1.19184	0.039666	4702.02	2997.07	4712.92	4463.16	3849.54	4588.04
BCAN_A2216	fur	Iron-responsive regulator Irr	-1.24108	-2.36376	0.634486	1503.82	1478.46	3675.22	3374.18	1491.14	3524.7
BCAN_A2217		Methionine ABC transporter substrate-binding protein	-1.50541	-2.83905	0.873436	3089.07	1147.52	4098.18	7929.71	2118.29	6013.94
BCAN_A2218		hypothetical protein	-0.843236	-1.79407	0.251304	1056.76	869.367	1397.46	2058.15	963.064	1727.8
BCAN_A2219	gyaR	Glyoxylate reductase / Glyoxylate reductase / Hydroxypyruvate reductase	0.0994068	1.07133	0.0519475	2112.12	2075.45	1665.97	2242.78	2093.78	1954.37
BCAN_A2220	acoC	Alpha/beta hydrolase fold	0.364709	1.28762	0.0907438	706.606	1109.55	517.829	892.64	908.076	705.234
BCAN_A2221		NLP/P60 family lipoprotein	0.357184	1.28092	0.0736523	1485.81	2244.76	1113.7	1798.71	1865.29	1456.21
BCAN_A2222		Transcriptional regulator, MarR family	-0.449068	-1.36516	0.103514	707.954	774.228	1201.09	822.326	741.091	1011.71
BCAN_A2223	pepB	Peptidase B	-1.40653	-2.65099	0.840265	260.629	364.137	908.962	747.289	312.383	828.126
BCAN_A2224		pilus biosythesis protein-related protein	-1.28791	-2.44175	0.646175	227.322	158.555	418.593	523.622	192.939	471.107
BCAN_A2225	mutM	Formamidopyrimidine-DNA glycosylase	0.576337	1.49106	0.136011	854.846	580.161	357.492	604.917	717.504	481.204
BCAN_A2226		Enoyl-CoA hydratase [branched-chain amino acid degradation]	-1.93999	-3.83703	0.995797	602.861	805.023	2838.88	2563.2	703.942	2701.04
BCAN_A2227	rpsT	SSU ribosomal protein S20p	0.2509	1.18995	0.0248707	11957.2	7172.42	7680.05	8395.98	9564.83	8038.02
BCAN_B0003	repC	Plasmid replication protein RepC	0.52885	1.44278	0.122918	714.585	715.836	584.411	407.024	715.211	495.718
BCAN_B0008		Inosine-uridine preferring nucleoside hydrolase	-0.0470284	-1.03313	0.0655357	1057.46	971.509	997.418	1098.78	1014.49	1048.1
BCAN_B0009		Ribose ABC transport system, permease protein RbsC	0.350811	1.27528	0.026295	190.738	130.487	132.223	119.664	160.612	125.943
BCAN_B0013		hypothetical protein	-0.495073	-1.40939	0.094687	299.119	253.482	320.353	458.479	276.301	389.416
BCAN_B0014	entD	4'-phosphopantetheinyl transferase entD; Holo-[acyl-carrier protein] synthase, alternative	0.39917	1.31875	0.0169101	143.942	117.925	109.453	89.1196	130.933	99.2861
BCAN_B0015		2,3-dihydro-2,3-dihydroxybenzoate dehydrogenase	1.97118	3.9209	0.993668	848.424	479.515	200.751	137.931	663.969	169.341
BCAN_B0016	phzD	Isochorismatase of siderophore biosynthesis	1.44595	2.72443	0.788299	533.265	354.654	200.167	125.744	443.96	162.955
BCAN_B0017	entE	2,3-dihydroxybenzoate-AMP ligase	1.57125	2.97162	0.91404	601.68	587.25	238.136	161.959	594.465	200.047
BCAN_B0019	tycC	Amide synthase component of siderophore synthetase	1.25874	2.39287	0.715198	1018.8	1213.46	615.074	317.806	1116.13	466.44
BCAN_B0020		COG2041: Sulfite oxidase and related enzymes	0.51491	1.42891	0.100806	654.729	161.317	284.806	286.293	408.023	285.55
BCAN_B0021		Thiosulfate reductase cytochrome B subunit (membrane anchoring protein)	1.14063	2.20477	0.56471	3166.41	319.855	995.56	585.678	1743.14	790.619
BCAN_B0022		hypothetical protein	1.43223	2.69864	0.872575	3064.05	228.776	985.781	234.402	1646.42	610.092
BCAN_B0023		RNA polymerase sigma-70 factor, ECF subfamily	0.780037	1.71717	0.226519	966.972	651.73	410.399	532.255	809.351	471.327
BCAN_B0024		EXTRACYTOPLASMIC FUNCTION ALTERNATIVE SIGMA FACTOR	0.544518	1.45853	0.12762	1036.38	654.222	540.019	619.092	845.301	579.556
BCAN_B0025		Transcriptional regulator, GntR family	1.15162	2.22163	0.366464	207.951	421.528	170.415	112.927	314.74	141.671
BCAN_B0026		Leucine-, isoleucine-, valine-, threonine-, and alanine-binding protein	0.0191609	1.01337	0.00152776	72.5915	49.2838	51.932	68.3354	60.9377	60.1337
BCAN_B0028		Branched-chain amino acid transport system permease protein LivM	0.617876	1.53461	0.149905	443.189	1492.1	947.965	313.128	967.645	630.546
BCAN_B0030		Branched-chain amino acid transport ATP-binding protein LivF	0.113097	1.08155	0.00610822	77.5053	104.508	95.533	72.7564	91.0065	84.1447
BCAN_B0032		3-oxoacyl-[acyl-carrier protein] reductase	-0.293821	-1.22588	0.0144805	90.9553	113.033	153.57	96.4959	101.994	125.033
BCAN_B0033	cpnA	Gluconate 5-dehydrogenase	-0.299818	-1.23099	0.0268614	109.521	157.862	231.972	97.1729	133.691	164.572
BCAN_B0034		Branched-chain alpha-keto acid dehydrogenase, E1 component, alpha subunit / Branched-chain alpha-keto acid dehydrogenase, E1 component, beta subunit	0.0499494	1.03523	0.022977	161.17	141.993	155.924	136.922	151.582	146.423
BCAN_B0036		Shikimate 5-dehydrogenase I alpha # AroDI alpha	-0.263417	-1.20032	0.0419892	168.678	196.849	155.871	282.877	182.763	219.374
BCAN_B0037		hypothetical protein	2.40227	5.28634	0.999722	296.253	1028.51	142.376	108.225	662.383	125.301
BCAN_B0039		Mg(2+) transport ATPase, P-type	2.85318	7.22593	0.999998	356.001	1947.87	148.429	170.404	1151.93	159.417
BCAN_B0041		hypothetical protein	1.08377	2.11957	0.486786	345.839	1072.46	221.505	447.64	709.149	334.572
BCAN_B0042		Mg(2+) transport ATPase protein C	0.795413	1.73557	0.212968	283.287	767.131	228.711	376.517	525.209	302.614
BCAN_B0043	fixL	Sensor histidine kinase	0.286124	1.21936	0.0817387	480.43	726.817	326.118	663.947	603.624	495.033
BCAN_B0044	dctR	DNA-binding response regulator, LuxR family	0.161639	1.11856	0.0719771	777.507	993.246	607.884	975.185	885.377	791.534
BCAN_B0046		Response regulator	-0.397456	-1.31718	0.0503639	2524.35	4484.66	4745.99	4486.17	3504.51	4616.08
BCAN_B0047		putative hydrolase	0.512447	1.42647	0.114196	1006.18	1392.2	705.216	976.13	1199.19	840.673
BCAN_B0048		Inositol monophosphatase family protein	0.121305	1.08772	0.0552395	2022.78	1751.26	1747.29	1722.4	1887.02	1734.84
BCAN_B0049		Lysophospholipase L2	0.0819979	1.05848	0.0615982	348.4	384.442	281.148	411.203	366.421	346.175
BCAN_B0051		hypothetical protein	-2.58003	-5.97952	0.999969	194.616	150.082	783.957	1277.17	172.349	1030.56
BCAN_B0057		Glutamate synthase [NADPH] large chain	1.45961	2.75034	0.808755	9884.01	6642.82	3175.91	2833.1	8263.42	3004.51
BCAN_B0058	gltD	Glutamate synthase [NADPH] small chain	1.02941	2.04119	0.373657	3081.77	3269.4	1584.07	1527.43	3175.58	1555.75
BCAN_B0059		D-serine/D-alanine/glycine transporter	1.58453	2.9991	0.896586	11013.8	9839.29	4088.36	2864.74	10426.5	3476.55
BCAN_B0060		probable periplasmic protein Cj0610c {imported} -	-0.267949	-1.20409	0.0686451	1469.28	1162.09	1423.7	1744.71	1315.68	1584.21
BCAN_B0061		IncQ plasmid conjugative transfer protein TraP	2.32058	4.99534	0.999776	5640.88	10363.6	1680.43	1523.44	8002.22	1601.94
BCAN_B0062		ATPase provides energy for both assembly of type IV secretion complex and secretion of T-DNA complex (VirB11)	3.19889	9.18252	1	4045.91	8513.62	616.508	751.255	6279.76	683.882
BCAN_B0063		Inner membrane protein forms channel for type IV secretion of T-DNA complex (VirB10)	3.44426	10.8849	1	11543.8	19626.3	1341.72	1521.89	15585	1431.8
BCAN_B0064		Forms the bulk of type IV secretion complex that spans outer membrane and periplasm (VirB9)	3.52331	11.498	1	8891.9	9647.32	823.887	788.501	9269.61	806.194
BCAN_B0065		Inner membrane protein forms channel for type IV secretion of T-DNA complex (VirB8)	4.18711	18.2156	1	5118.02	7797.41	283.366	425.664	6457.71	354.515
BCAN_B0067		Integral inner membrane protein of type IV secretion complex (VirB6)	3.30058	9.85312	1	21091.2	30830.2	2283.19	2986.35	25960.7	2634.77
BCAN_B0068		Minor pilin of type IV secretion complex (VirB5)	4.93828	30.6598	1	10403	21999.6	416.596	640.245	16201.3	528.42
BCAN_B0069		ATPase provides energy for both assembly of type IV secretion complex and secretion of T-DNA complex (VirB4)	5.88559	59.1206	1	11668.4	17338.8	230.611	260.034	14503.6	245.322
BCAN_B0070		Inner membrane protein forms channel for type IV secretion of T-DNA complex (VirB3)	5.80907	56.0667	1	45719.7	53866.7	947.856	828.356	49793.2	888.106
BCAN_B0071		Major pilus subunit of type IV secretion complex (VirB2)	5.5694	47.4851	1	40079.7	57810.8	1000.48	1061.02	48945.2	1030.75
BCAN_B0072		Bores hole in peptidoglycan layer allowing type IV secretion complex assembly to occur (VirB1)	2.73591	6.6618	0.999987	62543.8	63945.7	6973.87	12013.4	63244.7	9493.64
BCAN_B0073		Membrane-bound lytic murein transglycosylase B precursor	-0.142872	-1.1041	0.060281	1251.22	1624.45	1473.19	1701.84	1437.84	1587.52
BCAN_B0074	galU	UTP--glucose-1-phosphate uridylyltransferase	0.422897	1.34062	0.0900045	1414.66	1551.82	1154.49	1058.29	1483.24	1106.39
BCAN_B0075		Outer membrane protein/protective antigen OMA87	0.996909	1.99572	0.407439	1292.67	1227.57	644.167	618.657	1260.12	631.412
BCAN_B0076		Polysialic acid capsule sugar isomerase, KpsF/GutQ family	-0.621797	-1.53879	0.141204	912.644	981.621	1267.56	1647.32	947.133	1457.44
BCAN_B0077		Putative activity regulator of membrane protease YbbK	0.720839	1.64814	0.189265	1236.72	1268.57	856.245	663.827	1252.65	760.036
BCAN_B0078		Putative stomatin/prohibitin-family membrane protease subunit YbbK	0.0122267	1.00851	0.0574982	1268.86	1784.69	1249.34	1778.44	1526.77	1513.89
BCAN_B0079	hemH	Ferrochelatase, protoheme ferro-lyase	0.746498	1.67772	0.143353	3924.4	3305.35	2506.71	1802.57	3614.87	2154.64
BCAN_B0080		Outer membrane lipoprotein omp10 precursor	-1.36612	-2.57777	0.593369	4481.08	8583.08	12788.7	20887.8	6532.08	16838.2
BCAN_B0081	hss	Homospermidine synthase	-1.23841	-2.35938	0.687805	879.013	533.317	1675.75	1656.48	706.165	1666.11
BCAN_B0082		Aminodeoxychorismate lyase	-1.50195	-2.83224	0.860318	2185.67	2805.3	6253.76	7881.9	2495.49	7067.83
BCAN_B0083	pabB	Para-aminobenzoate synthase, aminase component	0.251917	1.19079	0.0567992	281.465	301.101	213.359	275.868	291.283	244.614
BCAN_B0084		Oligoendopeptidase F	-0.289475	-1.2222	0.0588064	1755.27	2234.31	2751.25	2124.79	1994.79	2438.02
BCAN_B0086		putative exported protein	-0.786623	-1.72503	0.19228	1144.91	1634.98	2001.45	2793.95	1389.95	2397.7
BCAN_B0087	eda	4-Hydroxy-2-oxoglutarate aldolase / 2-dehydro-3-deoxyphosphogluconate aldolase	0.195893	1.14543	0.0750801	895.202	654.739	817.753	535.396	774.97	676.574
BCAN_B0089		Rhodanese domain protein UPF0176, cyanobacterial/alphaproteobacterial subgroup	-0.756278	-1.68913	0.158036	1804.12	1881.16	3178.05	3046.84	1842.64	3112.45
BCAN_B0091		Molybdenum ABC transporter, periplasmic molybdenum-binding protein ModA	2.00047	4.00131	0.997426	1637.25	3580.7	849.889	454.171	2608.97	652.03
BCAN_B0092	modB	Molybdenum transport system permease protein ModB	0.507357	1.42144	0.0574756	5399.32	5800.35	4569.87	3309.21	5599.83	3939.54
BCAN_B0095		hypothetical protein	0.128587	1.09322	0.0717798	558.057	924.832	669.86	686.579	741.445	678.219
BCAN_B0097		hypothetical protein	0.0806377	1.05749	0.0411922	237.531	210.036	221.352	201.885	223.784	211.619
BCAN_B0099		putative membrane protein	0.10786	1.07763	0.0417701	2407.5	4064.45	2530.65	3475.09	3235.98	3002.87
BCAN_B0100		COGs COG3683	-0.171001	-1.12584	0.0454237	2087.75	3334.91	2507.82	3597.23	2711.33	3052.52
BCAN_B0102		Amidase	-1.41096	-2.65915	0.804448	1530.36	2182.19	5542.12	4330.1	1856.28	4936.11
BCAN_B0104	ldc	Ornithine decarboxylase / Arginine decarboxylase	-0.558004	-1.47223	0.12094	235.321	450.388	660.338	349.184	342.855	504.761
BCAN_B0105		SUCCINOGLYCAN BIOSYNTHESIS TRANSPORT PROTEIN EXOP	1.01863	2.02599	0.390373	2385.77	2412.65	1380.63	987.799	2399.21	1184.21
BCAN_B0107		hypothetical protein	-0.0748978	-1.05329	0.0667968	965.384	948.704	996.707	1019.38	957.044	1008.04
BCAN_B0108		PROBABLE UDP-N-ACETYL-D-MANNOSAMINURONIC ACID TRANSFERASE	0.940769	1.91955	0.292177	489.352	439.671	229.894	254.085	464.511	241.989
BCAN_B0109		glycosyl transferase	0.948123	1.92936	0.359983	1021.1	1128.29	455.624	658.416	1074.69	557.02
BCAN_B0111		Glycosyl transferase, group 2 family protein	0.200768	1.14931	0.0751898	901.973	702.882	711.402	684.962	802.428	698.182
BCAN_B0113		Oxidoreductase	0.666242	1.58693	0.121299	368.549	325.944	192.994	244.638	347.247	218.816
BCAN_B0114		Oxidoreductase, Gfo/Idh/MocA family	-0.0633193	-1.04487	0.0700421	625.711	563.201	584.507	657.747	594.456	621.127
BCAN_B0115	gnd	6-phosphogluconate dehydrogenase, decarboxylating	0.330574	1.25751	0.0619972	2770.99	2212.91	2334.72	1628.57	2491.95	1981.65
BCAN_B0116		Ferric iron ABC transporter, ATP-binding protein	-0.282833	-1.21658	0.063472	1900.33	1424.01	2129.74	1914.58	1662.17	2022.16
BCAN_B0117		Thiamin ABC transporter, transmembrane component	-0.86071	-1.81593	0.253182	1379.55	883.637	1943.97	2165.83	1131.59	2054.9
BCAN_B0118		Iron(III)-transport system permease protein sfuB	-0.137748	-1.10019	0.0714204	568.71	440.048	490.405	619.417	504.379	554.911
BCAN_B0119		Ferric iron ABC transporter, iron-binding protein	-0.486767	-1.4013	0.0411858	5553.15	7089.87	8694.13	9022.54	6321.51	8858.34
BCAN_B0120		Inner membrane component of tripartite multidrug resistance system	-0.0115152	-1.00801	0.017868	135.434	127.324	149.017	115.847	131.379	132.432
BCAN_B0122		Transcriptional regulator, TetR family	0.18293	1.13519	0.0351958	149.641	245.64	173.87	174.337	197.641	174.104
BCAN_B0123		transcriptional regulator, LuxR family	1.11454	2.16526	0.196785	26313	26663.9	14265.1	10201.7	26488.5	12233.4
BCAN_B0124		(U95165) OrfY	1.49085	2.81054	0.893809	3999.03	2428.45	834.672	1452.24	3213.74	1143.46
BCAN_B0125	flhB	Flagellar biosynthesis protein FlhB	1.65274	3.14431	0.966258	2479.92	1601.95	518.433	779.744	2040.94	649.089
BCAN_B0127	fliN	Flagellar motor switch protein FliN	-0.532514	-1.44645	0.0345976	134.08	100.011	149.986	188.614	117.045	169.3
BCAN_B0128		hypothetical protein	-0.346079	-1.2711	0.0132832	87.3575	102.228	108.789	132.194	94.7929	120.491
BCAN_B0130		Flagellar motor rotation protein MotA	-0.192842	-1.14301	0.0348346	172.893	170.018	169.756	222.196	171.455	195.976
BCAN_B0131		Flagellar basal-body rod protein FlgF	-0.283475	-1.21712	0.020488	124.609	113.27	146.845	142.685	118.94	144.765
BCAN_B0132	flgF	Flagellar basal-body rod protein FlgF	-0.00127651	0.999116	0.00640011	85.9501	92.8034	86.9574	91.9544	89.3768	89.4559
BCAN_B0133	fliI	Flagellum-specific ATP synthase FliI	0.159013	1.11652	0.0186728	148.497	129.934	148.603	100.77	139.216	124.687
BCAN_B0134		hypothetical protein	0.482411	1.39708	0.0476753	9024.93	4780.28	4228.26	5653.23	6902.6	4940.75
BCAN_B0135	bcrC	Phosphatidylglycerophosphatase B	0.505665	1.41978	0.0334257	11835.1	14374.8	7658.4	10802.2	13104.9	9230.28
BCAN_B0136		hypothetical protein	0.334618	1.26104	0.0199303	17389.6	14998.7	10147.8	15536	16194.2	12841.9
BCAN_B0139		Polymyxin resistance protein ArnC, glycosyl transferase	0.422783	1.34051	0.0833966	1904.29	1779.63	1365.55	1382.59	1841.96	1374.07
BCAN_B0140		cellobiose phosphotransferase system celC	0.508903	1.42297	0.113083	1004.61	1418.43	795.642	907.162	1211.52	851.402
BCAN_B0141	arnT	Polymyxin resistance protein ArnT, undecaprenyl phosphate-alpha-L-Ara4N transferase; Melittin resistance protein PqaB	0.547606	1.46166	0.107901	1600.72	2224.69	1158.2	1458.98	1912.71	1308.59
BCAN_B0142		Transcriptional regulator, AraC family	0.0510047	1.03599	0.0692714	611.426	939.358	727.622	769.294	775.392	748.458
BCAN_B0144		Major facilitator family transporter	-0.552187	-1.46631	0.116485	1100.27	1046.01	1460.82	1686.28	1073.14	1573.55
BCAN_B0145		Ribulose-5-phosphate 4-epimerase and related epimerases and aldolases	0.106933	1.07694	0.0692155	1043.73	776.593	784.962	905.318	910.162	845.14
BCAN_B0146		Nucleoside-diphosphate-sugar epimerases	0.26798	1.20412	0.0808322	828.349	548.808	560.255	583.45	688.579	571.852
BCAN_B0147		DeoR family transcriptional regulator probably related to glycerate, glycolaldehyde metabolism	0.497638	1.4119	0.105017	1916.64	1027.71	1027.62	1057.76	1472.17	1042.69
BCAN_B0148		Hydroxypyruvate isomerase	0.64378	1.56242	0.140255	2729.4	903.233	1196.54	1128.47	1816.32	1162.5
BCAN_B0149		Predicted pyridoxine biosynthesis protein (probably from glycolaldehide)	2.36543	5.15306	0.999886	4094.01	486.196	441.338	447.494	2290.1	444.416
BCAN_B0152		Flagellar basal-body rod protein FlgB	0.33161	1.25842	0.0130556	102.098	137.682	112.146	78.3946	119.89	95.2704
BCAN_B0153	flgC	Flagellar basal-body rod protein FlgC	-0.248603	-1.18806	0.00828977	87.6645	84.7402	124.563	80.2635	86.2023	102.413
BCAN_B0154	fliE	Flagellar hook-basal body complex protein FliE	-0.314347	-1.24345	0.0146826	99.9409	101.937	154.633	96.3924	100.939	125.513
BCAN_B0155	flgG	Flagellar basal-body rod protein FlgG	-0.172965	-1.12737	0.0156755	120.874	108.044	123.049	135.027	114.459	129.038
BCAN_B0156	flgA	Flagellar basal-body P-ring formation protein FlgA	-0.629339	-1.54686	0.0887432	176.217	179.439	301.467	248.681	177.828	275.074
BCAN_B0158		hypothetical protein	-0.998542	-1.99798	0.163244	112.198	121.943	341.864	125.946	117.071	233.905
BCAN_B0159	flgH	Flagellar L-ring protein FlgH	0.112521	1.08112	0.00993821	117.239	96.9697	91.6628	106.474	107.104	99.0682
BCAN_B0160		Flagellar biosynthesis protein FliL	-0.143734	-1.10476	0.0330744	156.577	187.625	193.689	186.572	172.101	190.13
BCAN_B0161	fliP	Flagellar biosynthesis protein FliP	-0.294235	-1.22623	0.0175405	108.32	112.04	126.018	144.195	110.18	135.106
BCAN_B0163		hypothetical protein	-1.31457	-2.48728	0.768272	439.947	331.337	945.235	973.167	385.642	959.201
BCAN_B0164		Transcriptional regulators, LysR family	-0.298431	-1.22981	0.050544	186.892	220.139	191.067	309.501	203.515	250.284
BCAN_B0166		L-carnitine dehydratase/bile acid-inducible protein F	1.6993	3.24744	0.950585	8230.07	14132.2	2864.88	4021.23	11181.1	3443.05
BCAN_B0167		COGs COG3777	1.45847	2.74817	0.720692	11801.2	23500.5	6308.48	6537.07	17650.9	6422.77
BCAN_B0168		Citrate lyase beta chain	1.96411	3.90171	0.995883	2747.62	6993.19	1125.88	1370.67	4870.4	1248.27
BCAN_B0169		hypothetical protein	1.33216	2.51779	0.789437	934.768	1233.12	347.786	513.241	1083.94	430.514
BCAN_B0170		CYTOCHROME B561	-0.798516	-1.73931	0.196107	1666.64	1222.25	2141.67	2883	1444.44	2512.33
BCAN_B0174		Cytochrome c2	0.000495156	1.00034	0.0355594	4632.92	3253.35	4136.26	3747.31	3943.14	3941.79
BCAN_B0175		hypothetical protein	-2.1374	-4.39968	0.998148	4875.84	3064.32	12083.9	22850.3	3970.08	17467.1
BCAN_B0176		hypothetical protein	-0.0145695	-1.01015	0.0652497	1227.77	824.385	1017.35	1055.63	1026.08	1036.49
BCAN_B0177		Glycolate utilization operon transcriptional activator GlcC	0.286704	1.21985	0.0815906	565.653	1199.74	644.005	803.214	882.695	723.61
BCAN_B0178		Transcriptional regulator, LysR family, in glycolate utilization operon	0.589415	1.50464	0.114574	1944.85	2348.73	1386.33	1467.24	2146.79	1426.78
BCAN_B0180		Glycolate dehydrogenase, subunit GlcD	-2.18007	-4.53174	0.999427	603.134	498.002	3713.26	1276.81	550.568	2495.03
BCAN_B0183		oxidoreductase of aldo/keto reductase family, subgroup 1	-0.356662	-1.28046	0.0305515	5508	8713.34	9555.85	8654	7110.67	9104.93
BCAN_B0184		Protein ybiS precursor	-0.746555	-1.67778	0.206739	438.119	488.548	573.859	980.885	463.333	777.372
BCAN_B0187		Histidyl-tRNA synthetase	0.421099	1.33895	0.0993884	922.424	942.47	793.841	598.965	932.447	696.403
BCAN_B0188	hisZ	ATP phosphoribosyltransferase regulatory subunit	0.78418	1.72211	0.230037	949.569	796.353	598.176	415.649	872.961	506.913
BCAN_B0189	hisG	ATP phosphoribosyltransferase catalytic subunit	0.345931	1.27097	0.0890841	704.254	645.212	606.197	455.562	674.733	530.88
BCAN_B0191		putative membrane protein	0.394638	1.31461	0.0916696	1190.47	1098.95	880.262	861.259	1144.71	870.761
BCAN_B0192	fumC	Fumarate hydratase class II	1.36185	2.57014	0.750374	4792.39	5150.64	2016.61	1852.06	4971.52	1934.34
BCAN_B0193		hypothetical protein	-0.512652	-1.42667	0.091331	1587.31	1718.34	2033.81	2682.27	1652.83	2358.04
BCAN_B0195		Heat shock protein 60 family chaperone GroEL	-2.4609	-5.50562	0.999861	6136.55	6471.63	47791.3	21624.6	6304.09	34707.9
BCAN_B0196	groES	Heat shock protein 60 family co-chaperone GroES	-2.6431	-6.24674	0.999973	7703.05	7061.67	57439.8	34791.6	7382.36	46115.7
BCAN_B0199		Riboflavin kinase / FMN adenylyltransferase	-0.353842	-1.27796	0.0651694	279.4	201.117	339.74	274.342	240.259	307.041
BCAN_B0200	ileS	Isoleucyl-tRNA synthetase	0.022735	1.01588	0.0494962	1877.66	2441.33	2694.85	1556.61	2159.5	2125.73
BCAN_B0201		hypothetical protein	0.11355	1.08189	0.0252079	7517.56	7438.96	7287.17	6537.31	7478.26	6912.24
BCAN_B0202		CYTOCHROME B561	-1.23664	-2.35649	0.616113	1997.8	1343.17	3365.05	4507.91	1670.49	3936.48
BCAN_B0203		tRNA-specific adenosine-34 deaminase	0.37179	1.29396	0.0927986	818.521	653.727	608.875	528.912	736.124	568.893
BCAN_B0204		tRNA pseudouridine synthase A	0.602517	1.51836	0.0892937	3791.54	4157.61	3076.87	2158.47	3974.58	2617.67
BCAN_B0206		Methyltransferase	1.29376	2.45166	0.712532	3882.68	2403.13	1624.17	939.73	3142.91	1281.95
BCAN_B0207		ZINC PROTEASE	0.913468	1.88357	0.28586	2485.74	2235.88	1331.47	1175.28	2360.81	1253.37
BCAN_B0210		SERINE PROTEASE	0.0578765	1.04093	0.0666754	453.814	453.371	337.055	534.457	453.592	435.756
BCAN_B0211		putative Glutathione-regulated potassium-efflux system protein KefB	-0.403658	-1.32286	0.0812231	1156.3	1556.55	1260.46	2328.25	1356.42	1794.36
BCAN_B0212		TldE/PmbA protein, part of proposed TldE/TldD proteolytic complex	0.0486543	1.0343	0.0662008	952.966	1061.63	968.637	979.152	1007.3	973.895
BCAN_B0213		Inositol monophosphatase family protein	-0.260409	-1.19782	0.0480874	3204.67	2355.03	3332.77	3326.73	2779.85	3329.75
BCAN_B0214		Uncharacterized protein, Bsl7517 homolog	-1.14496	-2.2114	0.331008	6993.51	3913.71	12651.6	11468.6	5453.61	12060.1
BCAN_B0215		Protein of unknown function DUF374	-0.755031	-1.68767	0.190102	1173.78	1030.55	2105.64	1614.54	1102.17	1860.09
BCAN_B0216		3-deoxy-D-manno-octulosonic-acid transferase	-0.189325	-1.14023	0.0626826	1170.13	1622.67	1618.91	1565.52	1396.4	1592.22
BCAN_B0217	lpxK	Tetraacyldisaccharide 4'-kinase	0.438483	1.35518	0.103599	625.663	861.641	491.39	606.107	743.652	548.748
BCAN_B0218		hypothetical protein	-0.484621	-1.39922	0.05937	3932.83	2957.47	3515.1	6125.93	3445.15	4820.52
BCAN_B0219	mutL	DNA mismatch repair protein MutL	0.263208	1.20014	0.0790401	756.857	1055.33	602.94	907.035	906.094	754.988
BCAN_B0222	pcaR	Transcriptional regulator, IclR family	1.03261	2.04573	0.432806	1688.59	1768.36	863.079	826.761	1728.47	844.92
BCAN_B0224		3-hydroxybutyryl-CoA dehydrogenase; 3-hydroxyacyl-CoA dehydrogenase	-0.685344	-1.60809	0.17566	392.242	507.888	734.322	713.164	450.065	723.743
BCAN_B0225		L-carnitine dehydratase/bile acid-inducible protein F	-0.435215	-1.35211	0.0686345	211.903	219.002	276.542	306.09	215.453	291.316
BCAN_B0226		2,4-dienoyl-CoA reductase [NADPH]	-0.453818	-1.36966	0.0391182	133.072	143.045	198.802	179.384	138.058	189.093
BCAN_B0227		Mercuric resistance operon regulatory protein	-0.80891	-1.75189	0.0435108	106.549	70.9653	115.031	195.955	88.7573	155.493
BCAN_B0229		Sensor histidine kinase	0.157777	1.11557	0.0098103	111.846	103.079	101.922	90.7377	107.462	96.3296
BCAN_B0233		hypothetical protein	-0.369775	-1.29215	0.0774612	309.513	279.608	319.108	442.125	294.56	380.617
BCAN_B0234		hypothetical protein	-0.134875	-1.098	0.0350564	176.203	184.211	270.005	125.729	180.207	197.867
BCAN_B0236		Thiamin biosynthesis lipoprotein ApbE	0.20838	1.15539	0.00813394	104.488	98.3502	84.5421	91.0158	101.419	87.779
BCAN_B0237		C-DI-GMP PHOSPHODIESTERASE A	1.0969	2.13894	0.52358	1290.21	1118.96	562.269	564.07	1204.59	563.17
BCAN_B0240		Transcriptional regulator, GntR family	-0.0673878	-1.04782	0.0701306	554.698	637.246	573.251	675.689	595.972	624.47
BCAN_B0241	dapA	1-pyrroline-4-hydroxy-2-carboxylate deaminase	-1.11148	-2.16067	0.54049	441.592	515.288	1187.19	880.321	478.44	1033.75
BCAN_B0242	mdh	Ureidoglycolate/malate/sulfolactate dehydrogenase family	-0.707596	-1.63308	0.180533	324.617	436.969	790.017	453.715	380.793	621.866
BCAN_B0244		Membrane protein involved in the export of O-antigen, teichoic acid lipoteichoic acids	-0.0180845	-1.01261	0.0656823	475.647	382.18	471.973	396.675	428.913	434.324
BCAN_B0245		CALCIUM OR IRON-BINDING PROTEIN	0.147648	1.10776	0.0522084	2509.86	1948.39	3137	887.552	2229.13	2012.28
BCAN_B0247		Nitric oxide reductase activation protein NorE	-0.219836	-1.1646	0.0672113	435.839	227.184	530.468	241.689	331.511	386.078
BCAN_B0248		NorF protein	0.0261758	1.01831	0.00470381	84.922	79.2484	95.5636	65.655	82.0852	80.6093
BCAN_B0249	norC	Nitric-oxide reductase subunit C	0.518248	1.43222	0.11495	1937.54	529.393	1505.89	216.568	1233.46	861.228
BCAN_B0251		Nitric oxide reductase activation protein NorQ	0.318319	1.24688	0.0854972	939.551	338.475	758.912	266.07	639.013	512.491
BCAN_B0252		Nitric oxide reductase activation protein NorD	0.460744	1.37625	0.0427182	235.54	160.634	191.545	96.3196	198.087	143.932
BCAN_B0253		Protein	0.243781	1.18409	0.0637231	2058.1	1492	2407.52	590.633	1775.05	1499.08
BCAN_B0254		Protein	0.363841	1.28685	0.0829078	601.614	283.475	408.573	279.223	442.544	343.898
BCAN_B0255		Protein	-0.0811943	-1.05789	0.0655617	1225.12	852.11	1157.68	1039.81	1038.61	1098.74
BCAN_B0257		probable integral membrane protein Cj1412c	0.73249	1.6615	0.139531	2952.42	4023.24	1654.93	2543.47	3487.83	2099.2
BCAN_B0258		farnesyl cysteine carboxyl-methyltransferase	0.153484	1.11225	0.0562162	1621.46	2213.76	1322.43	2125.73	1917.61	1724.08
BCAN_B0259		hypothetical protein	-0.323007	-1.25094	0.0746391	249.748	379.571	351.677	435.561	314.66	393.619
BCAN_B0261	nirK	Copper-containing nitrite reductase	-2.576	-5.96282	0.999984	735.063	214.342	1048.02	4613.11	474.703	2830.57
BCAN_B0262		Nitrite reductase accessory protein NirV	-1.83377	-3.56468	0.982405	203.837	139.474	278.642	945.148	171.655	611.895
BCAN_B0263	fnrA	Nitric oxide -responding transcriptional regulator NnrR (Crp/Fnr family)	-0.309014	-1.23886	0.0797522	960.674	926.361	1191.83	1145.94	943.517	1168.89
BCAN_B0264	rbtR	Ribitol operon repressor	0.344722	1.26991	0.087197	566.376	577.036	452.524	447.868	571.706	450.196
BCAN_B0266		L-arabinose-binding periplasmic protein precursor AraF	0.964325	1.95115	0.375926	1701.45	471.566	726.225	387.485	1086.51	556.855
BCAN_B0267	rbsA	Various polyols ABC transporter, ATP-binding component	0.64456	1.56326	0.106902	412.652	222.883	183.516	223.027	317.767	203.272
BCAN_B0268		putative ABC transporter permease protein	0.347491	1.27235	0.0871879	1198.63	798.65	744.361	825.402	998.641	784.881
BCAN_B0269	rbtD	Ribitol 2-dehydrogenase	-0.474466	-1.3894	0.110755	608.571	510.876	603.085	952.28	559.724	777.682
BCAN_B0270		D-ribulokinase	-0.0946052	-1.06777	0.0681154	1069.17	726.619	937.237	980.261	897.896	958.749
BCAN_B0271		hypothetical protein	-0.195362	-1.14501	0.0711894	902.726	986.115	824.823	1337.92	944.42	1081.37
BCAN_B0272		hypothetical protein	-0.430509	-1.34771	0.0627147	1963.02	3252.32	3380.23	3648.54	2607.67	3514.38
BCAN_B0273	mcjD	Zinc carboxypeptidase A metalloprotease (M14):ATP/GTP-binding site motif A (P-loop):Sigma-54 factor interaction domain:ABC tr	0.786083	1.72439	0.116171	4476.94	9507.13	2739.74	5369.85	6992.04	4054.8
BCAN_B0274		hypothetical protein	0.530929	1.44486	0.0703634	120.56	403.269	110.698	251.849	261.915	181.273
BCAN_B0276	nosR	Nitrous oxide reductase maturation protein NosR	-0.441399	-1.35792	0.076741	331.9	149.417	472.711	180.879	240.659	326.795
BCAN_B0277	nosZ	Nitrous-oxide reductase	0.301424	1.23236	0.0828434	890.155	278.49	737.595	210.703	584.323	474.149
BCAN_B0278	nosD	Nitrous oxide reductase maturation protein NosD	0.926034	1.90005	0.261766	583.819	244.643	299.176	136.846	414.231	218.011
BCAN_B0279	nosF	Nitrous oxide reductase maturation protein NosF (ATPase)	0.691336	1.61478	0.0952753	319.676	207.954	188.652	138.099	263.815	163.375
BCAN_B0280		Nitrous oxide reductase maturation transmembrane protein NosY	0.0613915	1.04347	0.0200229	163.869	119.653	153.81	117.9	141.761	135.855
BCAN_B0281		Nitrous oxide reductase maturation protein, outer-membrane lipoprotein NosL	0.235356	1.1772	0.0444352	286.936	177.245	217.175	177.135	232.09	197.155
BCAN_B0283		Nitric oxide -responding transcriptional regulator NnrR (Crp/Fnr family)	1.37861	2.60018	0.833071	1718.66	934.979	506.494	514.067	1326.82	510.281
BCAN_B0284		Pseudoazurin precursor	-1.10966	-2.15795	0.392783	4305.82	1090.16	8343.83	3300.4	2697.99	5822.11
BCAN_B0285		NnrS protein involved in response to NO	0.0263328	1.01842	0.066917	498.809	429.872	510.586	401.298	464.341	455.942
BCAN_B0287		Hydroxymethylpyrimidine ABC transporter, transmembrane component	0.196739	1.14611	0.0711819	1267.55	907.73	1208.63	689.352	1087.64	948.989
BCAN_B0288		ABC-type nitrate/sulfonate/bicarbonate transport system, ATPase component	0.865379	1.82182	0.266701	578.548	603.74	379.686	269.274	591.144	324.48
BCAN_B0291		PROTEASE	-1.42475	-2.68469	0.868166	731.481	310.202	471.307	2325.29	520.841	1398.3
BCAN_B0292		peptidase, U32 family	-2.32554	-5.01254	0.999825	450.772	238.02	833.661	2618.94	344.396	1726.3
BCAN_B0293		sterol binding protein	-2.87825	-7.35257	0.999999	1209.58	573.557	2982.46	10128.2	891.566	6555.31
BCAN_B0294	ubiD	3-polyprenyl-4-hydroxybenzoate carboxy-lyase	-1.96659	-3.90843	0.995894	334.176	206.836	306.919	1807.59	270.506	1057.25
BCAN_B0295		3-polyprenyl-4-hydroxybenzoate carboxy-lyase UbiX	-2.13127	-4.38103	0.998546	229.138	160.105	258.524	1446.76	194.622	852.644
BCAN_B0296		hypothetical protein	-0.345253	-1.27037	0.0222045	151.366	82.4316	80.196	216.814	116.899	148.505
BCAN_B0298	narI	Respiratory nitrate reductase gamma chain	-0.314208	-1.24333	0.0331563	5274.97	6202.84	2840	11430.7	5738.91	7135.35
BCAN_B0299	narJ	Respiratory nitrate reductase delta chain	0.224725	1.16855	0.0465239	2684.76	3819.69	1093.55	4472.69	3252.23	2783.12
BCAN_B0300	narH	Respiratory nitrate reductase beta chain	0.176117	1.12984	0.0263284	6965.68	8289.89	2989.88	10512.5	7627.79	6751.21
BCAN_B0301		Respiratory nitrate reductase alpha chain	0.208859	1.15577	0.0309748	6315.3	6214.31	2136.62	8704.26	6264.8	5420.44
BCAN_B0303		transcriptional regulator, Crp/Fnr family	-1.07841	-2.11171	0.490378	920.366	638.606	1143.67	2148.43	779.486	1646.05
BCAN_B0304	rafR	Maltose operon transcriptional repressor MalR, LacI family	0.0195275	1.01363	0.0614459	345.675	387.038	338.228	384.635	366.357	361.431
BCAN_B0306		Maltose/maltodextrin ABC transporter, permease protein MalF	-0.13746	-1.09997	0.0277123	176.563	133.188	197.234	143.483	154.876	170.358
BCAN_B0308		Maltose/maltodextrin transport ATP-binding protein MalK	0.451947	1.36788	0.0368077	213.484	152.579	129.883	137.73	183.031	133.806
BCAN_B0310		Oxidoreductase	-0.217901	-1.16304	0.0736434	1191.35	570.311	1027.79	1021.09	880.832	1024.44
BCAN_B0311		hypothetical protein	-1.05793	-2.08195	0.141378	107.598	85.2728	233.218	168.329	96.4355	200.774
BCAN_B0312		transporter, putative	-0.0102215	-1.00711	0.0681199	555.901	446.974	491.548	518.457	501.437	505.003
BCAN_B0314		hypothetical protein	1.85649	3.62126	0.990341	5721.78	3777.74	933.988	1689.28	4749.76	1311.63
BCAN_B0315	nrdH	Glutaredoxin-like protein NrdH, required for reduction of Ribonucleotide reductase class Ib	2.59959	6.06116	0.999984	14127.1	3939.89	1550.63	1430.15	9033.5	1490.39
BCAN_B0316	nrdI	Ribonucleotide reduction protein NrdI	2.84516	7.18585	0.999999	4688.56	1307.3	462.017	372.382	2997.93	417.199
BCAN_B0317		Ribonucleotide reductase of class Ib (aerobic), alpha subunit	2.66732	6.35249	0.999993	4194.04	1295.11	492.091	372.003	2744.58	432.047
BCAN_B0318	nrdF	Ribonucleotide reductase of class Ib (aerobic), beta subunit	1.70387	3.25774	0.975404	4012.62	1072.7	924.907	636.092	2542.66	780.5
BCAN_B0323		Septum site-determining protein MinD	-0.304335	-1.23485	0.0291729	6382.36	7365.1	8253.89	8722.15	6873.73	8488.02
BCAN_B0324	minE	Cell division topological specificity factor MinE	-0.917877	-1.88933	0.197303	3256.46	3293.75	6396.99	5978.55	3275.11	6187.77
BCAN_B0325		hypothetical protein	-1.2116	-2.31594	0.472575	3628.41	3745.24	8924.64	8152.26	3686.82	8538.45
BCAN_B0327		hypothetical protein	-0.827765	-1.77493	0.259061	700.778	440.79	967.193	1059.01	570.784	1013.1
BCAN_B0328		ABC transporter, periplasmic spermidine putrescine-binding protein PotD	-0.00619131	-1.0043	0.0680955	912.2	752.827	741.155	931.033	832.514	836.094
BCAN_B0329		Putrescine transport ATP-binding protein PotA	-0.498418	-1.41266	0.0804713	255.269	186.834	273.748	350.794	221.051	312.271
BCAN_B0331		Spermidine Putrescine ABC transporter permease component potC	-0.158814	-1.11637	0.0566384	288.567	265.268	240.839	377.446	276.917	309.142
BCAN_B0334		hypothetical protein	1.33474	2.5223	0.643576	15154.6	2782.47	3162.79	3948.61	8968.54	3555.7
BCAN_B0335		hypothetical protein	-0.995427	-1.99367	0.408138	576.85	471.678	991.142	1099.28	524.264	1045.21
BCAN_B0338		hypothetical protein	-0.403856	-1.32304	0.0179895	16452.2	18113.3	21974.8	23756.6	17282.7	22865.7
BCAN_B0343		hdeA protein	-1.32897	-2.51223	0.591436	6306.26	3245.66	13396.7	10599.9	4775.96	11998.3
BCAN_B0348		transcriptional regulator, LysR family	0.766576	1.70123	0.20004	1697.77	1799.93	688.512	1367.47	1748.85	1027.99
BCAN_B0349		Mannose-6-phosphate isomerase / Mannose-1-phosphate guanylyltransferase (GDP)	-0.231342	-1.17393	0.070922	368.499	357.998	439.175	413.679	363.249	426.427
BCAN_B0352		endo-type 6-aminohexanoate oligomer hydrolase	-0.0997337	-1.07158	0.0684765	806.508	958.107	805.279	1085.64	882.307	945.459
BCAN_B0353		Chloride channel protein	0.723992	1.65175	0.190112	1563.5	1004.29	754.973	799.616	1283.89	777.295
BCAN_B0355	guaB	Inosine-5'-monophosphate dehydrogenase	0.915731	1.88652	0.236814	4576.71	3571.88	2453.36	1866	4074.3	2159.68
BCAN_B0356		Cytochrome c family protein	0.617582	1.5343	0.139611	1604.73	1317.45	774.672	1129.89	1461.09	952.283
BCAN_B0357	oxyR	Hydrogen peroxide-inducible genes activator	0.677252	1.59909	0.0648856	9164.82	11065.8	5104.73	7546.62	10115.3	6325.67
BCAN_B0358	katA	Catalase	-0.970593	-1.95965	0.0666439	26167.9	28768.3	47336	60319.3	27468.1	53827.7
BCAN_B0359		hypothetical protein	-0.901998	-1.86865	0.232177	2937.67	1155.78	2817.25	4832.01	2046.73	3824.63
BCAN_B0360		DISULFIDE BOND FORMATION PROTEIN B	-0.878042	-1.83788	0.143245	6372.15	3037.6	6492.59	10801.4	4704.88	8646.99
BCAN_B0361		SUN protein	0.761028	1.6947	0.211358	686.811	700.42	425.391	393.181	693.616	409.286
BCAN_B0362		Phenylacetic acid degradation protein PaaD, thioesterase	0.753569	1.68596	0.212158	859.181	1010.84	443.018	666.155	935.01	554.587
BCAN_B0363		5'-methylthioadenosine nucleosidase / S-adenosylhomocysteine nucleosidase	0.441452	1.35797	0.0985702	1424.57	998.964	825.632	959.038	1211.76	892.335
BCAN_B0364	guaA	GMP synthase [glutamine-hydrolyzing]	0.901776	1.86836	0.239901	3114.5	3924.89	2108.68	1658.99	3519.69	1883.84
BCAN_B0384		Periplasmic protein p19 involved in high-affinity Fe2+ transport	0.41183	1.33037	0.00948337	53702.5	61784.3	47287.4	39520.5	57743.4	43403.9
BCAN_B0385		putative exported protein	1.52418	2.87623	0.70289	32828.8	43793.7	14747.5	11892.4	38311.3	13320
BCAN_B0386	efeU	High-affinity iron permease	1.85173	3.60932	0.984364	11245.1	11093.4	3126.27	3062.84	11169.2	3094.56
BCAN_B0387		Ferredoxin	1.55281	2.93389	0.873024	8158.31	12963.9	3039.4	4159.99	10561.1	3599.7
BCAN_B0388		Xylulose-5-phosphate phosphoketolase; Fructose-6-phosphate phosphoketolase	-0.327104	-1.25449	0.0504405	3117.38	2732.11	2916.44	4421.71	2924.75	3669.07
BCAN_B0389	ackA	Acetate kinase	0.0471135	1.0332	0.0637407	1045.07	1276.53	746.229	1500.78	1160.8	1123.51
BCAN_B0396		High-affinity branched-chain amino acid transport system permease protein LivH	0.12532	1.09075	0.0718608	551.121	816.593	584.587	669.335	683.857	626.961
BCAN_B0398		Branched-chain amino acid transport ATP-binding protein LivF	0.452286	1.36821	0.0754319	413.567	215.07	201.757	257.704	314.319	229.73
BCAN_B0399	fabG	Short chain dehydrogenase	0.0397269	1.02792	0.0457448	264.475	225.72	207.696	269.185	245.098	238.441
BCAN_B0400	aroE	Shikimate 5-dehydrogenase I alpha	0.178944	1.13205	0.0248966	202.225	118.931	144.045	139.648	160.578	141.846
BCAN_B0405		oxidoreductase, putative	1.00682	2.00948	0.367686	389.178	659.453	323.425	198.418	524.315	260.921
BCAN_B0406		1-carboxy-3-chloro-3,4-dihydroxycyclo hexa-1,5-diene dehydrogenase	0.271328	1.20692	0.0627505	257.058	390.341	293.544	242.863	323.699	268.203
BCAN_B0407		Oligopeptide transport ATP-binding protein OppF	0.370333	1.29265	0.0660075	278.904	331.043	242.19	229.667	304.973	235.929
BCAN_B0408		Oligopeptide transport ATP-binding protein OppD	0.420937	1.3388	0.0823794	380.795	370.638	319.478	241.797	375.716	280.638
BCAN_B0409	dapA	Dihydrodipicolinate synthase	-0.191461	-1.14192	0.0726229	959.37	737.938	1266.25	671.942	848.654	969.095
BCAN_B0410		Peptide ABC transporter, permease protein	-0.0315023	-1.02208	0.069032	492.15	585.321	624.169	477.088	538.735	550.629
BCAN_B0411		OLIGOPEPTIDE TRANSPORT SYSTEM PERMEASE PROTEIN APPB	-0.328606	-1.2558	0.079071	344.61	354.583	497.786	380.26	349.596	439.023
BCAN_B0412	gsiB	Peptide ABC transporter, periplasmic peptide-binding protein	-0.615266	-1.53184	0.148135	577.64	766.337	1046.67	1012.09	671.988	1029.38
BCAN_B0413		Transcriptional regulator, GntR family	-0.305944	-1.23623	0.0831796	627.172	864.179	867.834	975.815	745.675	921.824
BCAN_B0414	nanE	N-acetylmannosamine-6-phosphate 2-epimerase / N-acetylmannosamine kinase	0.189945	1.14072	0.0441007	178.265	290.504	286.99	123.952	234.385	205.471
BCAN_B0415		Sialic acid-induced transmembrane protein YjhT(NanM), possible mutarotase	-0.699772	-1.62425	0.15527	239.01	307.43	549.426	338.129	273.22	443.778
BCAN_B0416		hypothetical protein	-0.155765	-1.11401	0.0200807	10531.4	9449.35	7205.22	15053.5	9990.36	11129.4
BCAN_B0417		cAMP-binding proteins - catabolite gene activator and regulatory subunit of cAMP-dependent protein kinases	0.330815	1.25772	0.0852863	630.967	489.092	340.642	549.904	560.03	445.273
BCAN_B0418		Transcriptional regulator, LuxR family	0.522171	1.43611	0.0927433	448.728	257.217	237.561	254.005	352.973	245.783
BCAN_B0419		SUCCINOGLYCAN BIOSYNTHESIS TRANSPORT PROTEIN EXOP	0.242399	1.18296	0.0251075	185.583	135.56	128.472	143.003	160.572	135.738
BCAN_B0420		Exopolysaccharide production protein ExoF precursor	-0.248638	-1.18808	0.0362993	185.108	149.791	203.776	194.112	167.449	198.944
BCAN_B0421		fucose synthetase family protein	-0.314421	-1.24351	0.0329574	134.262	160.648	217.217	149.507	147.455	183.362
BCAN_B0422	gmd	GDP-mannose 4,6 dehydratase	-0.430106	-1.34733	0.0329445	131.725	127.39	195.712	153.402	129.557	174.557
BCAN_B0423	wbjE	Glycosyltransferase	-0.096916	-1.06948	0.0061171	83.7131	85.9043	88.2954	93.1078	84.8087	90.7016
BCAN_B0424		glycosyl transferase, group 1 family protein	0.0677518	1.04808	0.0125839	102.143	129.652	122.654	98.5076	115.898	110.581
BCAN_B0425		glycosyl transferase, group 1 family protein	0.748236	1.67974	0.0508288	147.552	199.364	100.651	105.879	173.458	103.265
BCAN_B0426		31 kDa outer-membrane immunogenic protein precursor	0.00575911	1.004	0.00528168	64439.5	64566.3	64279.3	64212.5	64502.9	64245.9
BCAN_B0429		hypothetical protein	-0.273513	-1.20875	0.0120807	98.0026	95.3091	94.1779	139.487	96.6559	116.833
BCAN_B0430	kdtX	Glycosyltransferase involved in cell wall biogenesis	-0.220816	-1.16539	0.0478616	230.783	196.813	195.53	302.787	213.798	249.159
BCAN_B0433		Glycosyl transferase, group 2 family protein	-0.609885	-1.52614	0.0561803	175.388	94.3493	201.955	209.7	134.868	205.828
BCAN_B0434		DTDP-4-DEHYDRORHAMNOSE 3,5-EPIMERASE	-0.140604	-1.10237	0.00520361	80.4055	77.7592	87.132	87.2235	79.0824	87.1778
BCAN_B0435		Glycosyltransferase	-0.0284872	-1.01994	0.00777181	86.518	102.092	102.793	89.578	94.3049	96.1855
BCAN_B0438		UDP-glucose 4-epimerase	-0.178178	-1.13145	0.0196049	119.807	132.169	153.767	131.332	125.988	142.55
BCAN_B0439		hypothetical protein	-0.69107	-1.61448	0.108529	194.509	169.467	281.605	306.027	181.988	293.816
BCAN_B0440	rfbC	dTDP-4-dehydrorhamnose 3,5-epimerase	-0.437666	-1.35441	0.00637139	73.1791	66.1415	103.561	85.1367	69.6603	94.3487
BCAN_B0441		methyltransferase, putative	-0.206095	-1.15356	0.0424883	211.236	180.816	230.573	221.684	196.026	226.128
BCAN_B0442		Glucose-1-phosphate cytidylyltransferase	-0.916396	-1.88739	0.315432	329.675	375.951	553.787	778.009	352.813	665.898
[truncated: 532 more rows]
