# Supplementary material for: Differential Expression of Iron Acquisition Genes by Brucella melitensis and Brucella canis during Macrophage Infection
Source: PLoS One. 2012 Mar 5;7(3):e31747. doi: 10.1371/journal.pone.0031747 (PMC3293887; doi:10.1371/journal.pone.0031747)
Supplement: Table S5 — Gene expression profile of intracellular B. canis at 5 h compared to intracellular B. canis at 24 h. (XLSX) [file pone.0031747.s006.xlsx]

## Sheet: Sheet1
Table S5 Gene expression profile of intracellular B. canis at 5 h compared to intracellular B. canis at 24 h.
LOCUS_TAG	LOCUS	PRODUCT	Log2Ratio	Ratio	GG	RAW+B. canis 24h	RAW+B. canis 24h	B. canis 5h	B. canis 5h	RAW+B. canis 24h average	B. canis 5h average
BCAN_A0001	dnaA	Chromosomal replication initiator protein DnaA	-0.348294	-1.27305	0.0189749	4582.7	5311.21	6006.55	6588.93	4946.95	6297.74
BCAN_A0002	dnaN	DNA polymerase III beta subunit	-0.257175	-1.19514	0.0147394	5784.64	6354.74	7185.51	7322.71	6069.69	7254.11
BCAN_A0003	recF	DNA recombination and repair protein RecF	0.0428599	1.03015	0.0361176	298.232	304.299	278.681	306.214	301.266	292.447
BCAN_A0004		Molybdopterin biosynthesis protein MoeB	0.476949	1.3918	0.0679836	674.284	623.454	391.799	540.62	648.869	466.209
BCAN_A0005		D-3-phosphoglycerate dehydrogenase	0.110797	1.07982	0.00893421	11842.7	11638.7	9592.59	12153	11740.7	10872.8
BCAN_A0006		Oligopeptide transport system permease protein OppB	0.304993	1.23541	0.0245859	3840.21	3526.76	2698.36	3264.8	3683.48	2981.58
BCAN_A0007		Oligopeptide transport system permease protein OppC	0.431971	1.34908	0.0231809	6968.38	5261.15	4066.65	4998.47	6114.77	4532.56
BCAN_A0008		Oligopeptide transport system permease protein OppB	-0.0918172	-1.06571	0.0134696	6196.01	5643.07	5034.31	7582.74	5919.54	6308.52
BCAN_A0009		ABC transporter substrate-binding protein	0.209353	1.15617	0.0214844	3264.32	4015.6	2554.47	3742.11	3639.96	3148.29
BCAN_A0010		ABC transporter substrate-binding protein	-0.728938	-1.65742	0.0618402	2599.5	3844.81	4207.13	6473.78	3222.15	5340.45
BCAN_A0012		hypothetical protein	1.86669	3.64695	0.990171	5951.71	2153.26	1221.76	1000.64	4052.48	1111.2
BCAN_A0014	livJ	Branched-chain amino acid ABC transporter, amino acid-binding protein	-0.479197	-1.39397	0.0191848	7268.47	6667.21	8317.85	11108	6967.84	9712.94
BCAN_A0016		Methylglutaconyl-CoA hydratase	-1.95926	-3.88862	0.994526	1789.78	1413.91	7754.4	4703.54	1601.84	6228.97
BCAN_A0018		Methylcrotonyl-CoA carboxylase biotin-containing subunit	-2.34129	-5.06756	0.999877	421.691	1057.61	3640.11	3856.32	739.649	3748.22
BCAN_A0019		Methylcrotonyl-CoA carboxylase carboxyl transferase subunit	-2.98134	-7.89718	1	132.172	225.428	1304.64	1519.39	178.8	1412.01
BCAN_A0020		Isovaleryl-CoA dehydrogenase	-2.7187	-6.58278	0.999997	544.575	1413.15	6317.26	6570.04	978.865	6443.65
BCAN_A0022		hypothetical protein	0.246209	1.18609	0.0448167	661.071	914.591	667.115	661.339	787.831	664.227
BCAN_A0023	mdmB	Acyltransferase	0.0725601	1.05158	0.0399324	385.648	427.532	413.655	359.638	406.59	386.646
BCAN_A0025		hypothetical protein	0.463907	1.37927	0.0658299	900.189	504.42	348.935	669.435	702.304	509.185
BCAN_A0026	aroA	5-Enolpyruvylshikimate-3-phosphate synthase	0.653774	1.57328	0.105548	755.733	698.169	578.793	345.33	726.951	462.061
BCAN_A0027	cmk	Cytidylate kinase	0.590427	1.50569	0.0778751	1558.83	1145.41	1122.49	673.519	1352.12	898.005
BCAN_A0028	rpsA	SSU ribosomal protein S1p	0.982048	1.97527	0.0856743	15353.6	18695.8	8464.6	8773.27	17024.7	8618.93
BCAN_A0029		Putative membrane protein YeiH	-1.35329	-2.55494	0.741692	438.106	1087.46	2918.36	979.362	762.782	1948.86
BCAN_A0030		LysR family transcriptional regulator YeiE	0.0730116	1.05191	0.03957	419.114	358.468	385.066	354.144	388.791	369.605
BCAN_A0032		Membrane-bound lytic murein transglycosylase B precursor	-0.198837	-1.14777	0.0437474	432.928	367.486	467.08	451.613	400.207	459.346
BCAN_A0033	recR	Recombination protein RecR	-1.75301	-3.37061	0.977026	928.502	1085.83	3225.17	3564.37	1007.17	3394.77
BCAN_A0034		hypothetical protein co-occurring with RecR	-1.00085	-2.00117	0.181758	2903.5	2493.07	4887.41	5912.07	2698.29	5399.74
BCAN_A0035	dnaX	DNA polymerase III subunits gamma and tau	-0.765481	-1.69994	0.106797	1165.59	1722.04	2077.4	2831.39	1443.82	2454.39
BCAN_A0037		HIT1 PROTEIN	-0.586179	-1.50127	0.0865	448.822	675.227	775.655	911.841	562.024	843.748
BCAN_A0038		NADH pyrophosphatase	-0.870219	-1.82794	0.166264	907.224	1405.17	2257.5	1969.43	1156.2	2113.46
BCAN_A0039	pheA	Prephenate dehydratase	-0.545184	-1.45921	0.0333095	3805.04	3753.92	5402.72	5627.37	3779.48	5515.04
BCAN_A0040	kdsB	3-deoxy-manno-octulosonate cytidylyltransferase	-0.291675	-1.22406	0.0472753	362.754	310.469	432.292	391.773	336.611	412.033
BCAN_A0041		membrane c-type cytochrome cy	0.311392	1.2409	0.0443716	1323.62	964.635	978.992	865.033	1144.13	922.012
BCAN_A0042		Molybdopterin biosynthesis enzyme	0.971234	1.96052	0.2875	822.934	887.899	446.059	426.585	855.417	436.322
BCAN_A0044	cyoA	Cytochrome O ubiquinol oxidase subunit II	0.749929	1.68171	0.0657734	2649.49	8306.36	2599.02	3915.68	5477.92	3257.35
BCAN_A0045	cyoB	Cytochrome O ubiquinol oxidase subunit I	-0.0161272	-1.01124	0.00847149	8552.87	14659.8	9613.18	13860.5	11606.3	11736.8
BCAN_A0046	cyoC	Cytochrome O ubiquinol oxidase subunit III	0.543199	1.4572	0.0394978	3095.23	5176.83	2272.74	3403.94	4136.03	2838.34
BCAN_A0047	cyoD	Cytochrome O ubiquinol oxidase subunit IV	0.610084	1.52635	0.0548895	2596.94	3982.99	1875.35	2435.54	3289.96	2155.45
BCAN_A0049		Outer membrane protein	-0.224914	-1.16871	0.0189494	3938.29	3934.31	4228.25	4972.52	3936.3	4600.38
BCAN_A0050		gramicidin S biosynthesis grst protein	-0.254254	-1.19272	0.0191449	3727.13	4375.88	4781.88	4882.73	4051.5	4832.31
BCAN_A0051		PROTEIN YBIS PRECURSOR	-0.0255598	-1.01787	0.0272162	1672.13	1988.08	1952.09	1773.55	1830.11	1862.82
BCAN_A0052		hypothetical protein	1.75221	3.36875	0.948686	9596.65	19388.3	3741.17	4862.9	14492.5	4302.03
BCAN_A0053		hypothetical protein	2.14244	4.41509	0.998627	4838.58	16017.9	2052.38	2671.53	10428.3	2361.96
BCAN_A0054		hypothetical protein	1.20252	2.30141	0.552051	2027.25	991.423	916.744	394.919	1509.33	655.832
BCAN_A0055		hypothetical protein	0.285475	1.21881	0.0274664	2837.03	2939.01	3071.83	1667.25	2888.02	2369.54
BCAN_A0056		hypothetical protein	0.359256	1.28276	0.0190973	6091.74	6802.76	6195.9	3856.21	6447.25	5026.06
BCAN_A0057		Lactoylglutathione lyase	0.29698	1.22857	0.0161821	139.885	128.853	108.804	109.936	134.369	109.37
BCAN_A0058		Scaffold protein for [4Fe-4S] cluster assembly ApbC, MRP-like	0.113067	1.08152	0.0315617	1221.15	1788.91	1302.53	1480.63	1505.03	1391.58
BCAN_A0059	pgm	Phosphoglucomutase	-0.722868	-1.65046	0.087862	1493.91	1786.22	2148.78	3264.93	1640.06	2706.86
BCAN_A0061		Transcriptional regulator, LysR family	-0.626969	-1.54432	0.0751362	193.79	196.559	285.878	316.945	195.175	301.411
BCAN_A0062		Dienelactone hydrolase and related enzymes	-0.465151	-1.38046	0.0661394	468.159	520.024	554.936	809.213	494.091	682.074
BCAN_A0063	frcK	Fructokinase FrcK	-0.245023	-1.18511	0.0293012	141.725	205.417	248.863	162.539	173.571	205.701
BCAN_A0064		Fumarylacetoacetate hydrolase family protein	-0.260854	-1.19819	0.0472177	371.73	524.212	502.797	570.71	447.971	536.754
BCAN_A0065		hypothetical protein	0.212679	1.15884	0.0448158	649.409	467.108	477.801	485.678	558.258	481.74
BCAN_A0066		hypothetical protein	0.0604321	1.04278	0.0389913	489.107	251.493	400.321	309.897	370.3	355.109
BCAN_A0067		hypothetical protein	0.0913564	1.06537	0.00997305	10592.9	9033.2	9167.77	9254.06	9813.05	9210.92
BCAN_A0068		Soluble lytic murein transglycosylase and related regulatory proteins (some contain LysM/invasin domains)	-0.0618198	-1.04378	0.0185759	3824.3	3314.58	3211.78	4239.65	3569.44	3725.72
BCAN_A0069		COG1272: Predicted membrane protein hemolysin III homolog	-0.384745	-1.30563	0.0358514	1703.44	2093.34	2297.52	2659.66	1898.39	2478.59
BCAN_A0073		CELL SURFACE PROTEIN	2.8542	7.23103	0.999999	8065.89	1296.82	639.807	654.988	4681.35	647.398
BCAN_A0074		hypothetical protein	1.64716	3.13216	0.957627	1628.04	300.715	338.312	277.479	964.376	307.895
BCAN_A0075	argG	Argininosuccinate synthase	0.881317	1.84206	0.202171	1243.4	1294.26	627.687	749.936	1268.83	688.811
BCAN_A0077		COGs COG0477	1.42392	2.68313	0.825577	817.987	732.195	331	246.75	775.091	288.875
BCAN_A0078		Ribosomal RNA large subunit methyltransferase N	1.63115	3.0976	0.951168	2392.39	1827.17	885.35	476.855	2109.78	681.103
BCAN_A0081		Mlr4354 like protein	0.49392	1.40827	0.0204197	9755.09	9009.7	6065.05	7259.7	9382.4	6662.38
BCAN_A0082		COGs COG3339	0.783196	1.72094	0.10068	2940.53	3394.05	1757.98	1922.9	3167.29	1840.44
BCAN_A0083	phhB	Pterin-4-alpha-carbinolamine dehydratase	0.149801	1.10942	0.0206363	4009.08	2972.33	3258.21	3034.66	3490.7	3146.43
BCAN_A0085		2'-5' RNA ligase	-0.420279	-1.33819	0.0198895	3865.56	7206.96	7102.5	7714.6	5536.26	7408.55
BCAN_A0086		Arylesterase precursor	-0.264837	-1.2015	0.0148904	4730.86	7373.5	6748.36	7795.04	6052.18	7271.7
BCAN_A0087		ABC transporter ATP-binding protein YvcR	0.738081	1.66796	0.123556	1136.07	1469.19	543.474	1018.48	1302.63	780.976
BCAN_A0088		ABC transporter, permease protein, putative	0.351951	1.27629	0.0348448	197.925	243.416	156.214	189.588	220.671	172.901
BCAN_A0090		membrane protein	0.0881552	1.06301	0.00710042	15344.1	16423.8	15171	14713.8	15883.9	14942.4
BCAN_A0091	pat	phosphinothricin N-acetyltransferase	0.426546	1.34401	0.0611374	635.619	716.437	472.083	533.902	676.028	502.992
BCAN_A0092		hypothetical protein	0.540711	1.45469	0.0607384	1524.31	2076.93	1188.33	1287.28	1800.62	1237.81
BCAN_A0093		hypothetical protein that often co-occurs with aconitase	0.128896	1.09346	0.0401912	524.038	1025.17	382.741	1034.06	774.604	708.399
BCAN_A0095	acnA	Aconitate hydratase	-0.518727	-1.43269	0.0269754	5098.13	4429.87	7658.29	5992.38	4764	6825.33
BCAN_A0096	ccmA	ABC transporter involved in cytochrome c biogenesis, ATPase component CcmA	-0.587127	-1.50225	0.0658619	1447.49	1223.07	1974.84	2037.01	1335.28	2005.92
BCAN_A0097	ccmB	ABC transporter involved in cytochrome c biogenesis, CcmB subunit	-0.319216	-1.24765	0.0506143	400.685	384.597	501.141	478.617	392.641	489.879
BCAN_A0098	ccmC	Cytochrome c-type biogenesis protein CcmC, putative heme lyase for CcmE	-0.404317	-1.32346	0.0519021	884.456	904.391	1155.52	1211.95	894.423	1183.74
BCAN_A0099		Cytochrome c-type biogenesis protein CcmD, interacts with CcmCE	-0.0058679	-1.00408	0.0362815	1095.78	773.586	934.028	942.96	934.685	938.494
BCAN_A0100	dsbE	Cytochrome c-type biogenesis protein CcmG/DsbE, thiol:disulfide oxidoreductase	0.451497	1.36746	0.0644209	532.381	631.54	400.284	450.872	581.96	425.578
BCAN_A0102	ilvD	Dihydroxy-acid dehydratase	1.45939	2.74993	0.838349	2501.97	2865.22	1066.62	885.135	2683.59	975.879
BCAN_A0105		response regulator, putative	0.749322	1.681	0.0390666	12125.5	12656.4	8542.22	6200.13	12391	7371.17
BCAN_A0106		Transcriptional regulator, AsnC family	-0.10427	-1.07495	0.0410075	601.055	557.953	721.228	524.647	579.504	622.938
BCAN_A0107		hypothetical protein	0.3069	1.23705	0.0494495	547.095	387.979	391.548	364.344	467.537	377.946
BCAN_A0108		hypothetical protein	0.540445	1.45442	0.0775085	501.953	550.474	275.967	447.639	526.214	361.803
BCAN_A0109		PUTATIVE MEMBRANE PROTEIN	0.558378	1.47261	0.00920942	31392.9	44638.9	26998.4	24632.1	38015.9	25815.3
BCAN_A0110		Sulfate and thiosulfate binding protein CysP	0.224808	1.16862	0.0254697	3469.42	2178.2	2891.47	1941.26	2823.81	2416.36
BCAN_A0111	cysT	Sulfate transport system permease protein CysT	-0.703261	-1.62818	0.0832919	1739.95	1495.66	2759.95	2508.21	1617.8	2634.08
BCAN_A0112	cysW	Sulfate transport system permease protein CysW	-0.485924	-1.40048	0.0663795	614.152	702.494	944.269	899.672	658.323	921.971
BCAN_A0113	cysA	Sulfate and thiosulfate import ATP-binding protein CysA	-0.626129	-1.54342	0.0872899	795.036	895.106	1328.52	1280.08	845.071	1304.3
BCAN_A0114		Cyclic beta-1,2-glucan synthase	-0.215937	-1.16146	0.0443308	518.54	655.897	660.595	703.464	587.219	682.03
BCAN_A0115	pncB	Nicotinate phosphoribosyltransferase	0.142475	1.1038	0.0411988	762.502	670.238	666.763	631.247	716.37	649.005
BCAN_A0117		UBIQUINONE/MENAQUINONE BIOSYNTHESIS METHYLTRANSFERASE UBIE	-0.0852624	-1.06088	0.0384209	761.726	821.937	804.807	875.27	791.831	840.038
BCAN_A0118	frk	Fructokinase	-0.7657	-1.70019	0.145143	610.26	475.256	801.549	1044.04	542.758	922.794
BCAN_A0119		Oxidoreductase, short chain dehydrogenase/reductase family	0.0201809	1.01409	0.0309171	1375.46	1478.6	1252.91	1561.5	1427.03	1407.21
BCAN_A0120		Multimodular transpeptidase-transglycosylase	-0.153147	-1.11199	0.0400537	827.081	701.406	934.363	765.303	764.244	849.833
BCAN_A0121	ropB	Outer membrane protein	0.910736	1.88	0.230897	1250.44	875.338	585.475	545.256	1062.89	565.365
BCAN_A0122	ropB	Outer membrane protein	-0.209481	-1.15627	0.00496643	26312	27342	30535.2	31503.4	26827	31019.3
BCAN_A0123		Ribonuclease D related protein	-0.803247	-1.74502	0.123812	1105.31	1629.26	1978.08	2793.8	1367.28	2385.94
BCAN_A0124		Acetylornithine deacetylase/Succinyl-diaminopimelate desuccinylase and related deacylases	-0.635392	-1.55336	0.0581296	1579.61	2827.36	2685.93	4159.67	2203.48	3422.8
BCAN_A0126	polA	DNA polymerase I	-0.553304	-1.46744	0.0781383	648.671	613.689	729.481	1122.96	631.18	926.22
BCAN_A0127	ydbR	ATP-dependent RNA helicase, DEAD/DEAH box family	1.58605	3.00226	0.926832	3447.28	2130.23	1382.45	475.32	2788.76	928.886
BCAN_A0128	gyrB	DNA gyrase subunit B	-0.061827	-1.04379	0.0215662	2673.98	2904.79	2571.42	3251.62	2789.38	2911.52
BCAN_A0130	fghA	S-formylglutathione hydrolase	-1.23704	-2.35715	0.579725	792.787	912.914	2011.12	2009.47	852.851	2010.29
BCAN_A0131		Probable transmembrane protein	-1.15252	-2.22303	0.403405	1596.75	1335.71	3259.72	3259.22	1466.23	3259.47
BCAN_A0135		Uncharacterized protein YaiN in in formaldehyde detoxification operon	-0.18306	-1.13529	0.0432111	417.638	397.413	492.361	432.957	407.525	462.659
BCAN_A0137	regB	Sensor histidine kinase PrrB (RegB)	0.286051	1.2193	0.0469493	834.578	790.275	670.021	662.592	812.427	666.307
BCAN_A0142	regA	Dna binding response regulator PrrA (RegA)	1.18565	2.27466	0.44783	3045.21	3602.84	1570.65	1352	3324.02	1461.33
BCAN_A0143		Transcription elongation factor	0.203882	1.15179	0.044097	334.097	612.33	373.061	448.637	473.213	410.849
BCAN_A0144		(AF101072) ATP synthase subunit	-0.581963	-1.49688	0.0861598	590.031	475.495	1032.09	562.881	532.763	797.485
BCAN_A0145		NifU protein	0.575457	1.49015	0.0821205	507.534	421.042	331.932	291.21	464.288	311.571
BCAN_A0146		Universal stress protein UspA and related nucleotide-binding proteins	0.412624	1.3311	0.0589583	541.099	451.307	359.864	385.686	496.203	372.775
BCAN_A0147	trpS	Tryptophanyl-tRNA synthetase	0.451049	1.36703	0.0604195	1105.59	868.426	750.425	693.591	987.009	722.008
BCAN_A0148	mviN	Proposed peptidoglycan lipid II flippase MurJ	-0.240108	-1.18108	0.0441796	726.029	653.242	906.104	722.928	689.636	814.516
BCAN_A0149	glnD	[Protein-PII] uridylyltransferase	-0.376384	-1.29808	0.0544847	522.853	708.029	780.458	817.331	615.441	798.894
BCAN_A0152	mutS	DNA mismatch repair protein MutS	-0.250139	-1.18932	0.0431748	728.036	853.259	1019.07	861.601	790.647	940.334
BCAN_A0153		Putative hemolysin	-0.220417	-1.16507	0.00919901	8824.38	14074.6	11400.9	15278.1	11449.5	13339.5
BCAN_A0154	lspA	Lipoprotein signal peptidase	-0.516963	-1.43094	0.048767	1970.45	1515.72	2619.21	2369.29	1743.08	2494.25
BCAN_A0155		macromolecule metabolism; macromolecule synthesis, modification; rna synthesis, modification , dna transcription	-0.329313	-1.25641	0.0365028	1659.55	1441.83	2018.33	1878.29	1550.69	1948.31
BCAN_A0156		SAM dependent methyltransferase	-0.199378	-1.1482	0.0341527	1170.01	1452.52	1617.33	1393.86	1311.26	1505.6
BCAN_A0157		Permeases of the major facilitator superfamily	-1.09699	-2.13908	0.233447	2485.56	4418.45	7153.48	7614.72	3452	7384.1
BCAN_A0158	ihfB	Integration host factor beta subunit	-0.827005	-1.774	0.0784044	2907.69	4650.89	6532.62	6876.29	3779.29	6704.45
BCAN_A0159	sppA	macromolecule metabolism; macromolecule degradation; degradation of proteins, peptides, glycopeptides	-0.0725159	-1.05155	0.0407795	505.954	550.721	531.876	579.269	528.337	555.573
BCAN_A0160		Uncharacterized protein YrbK clustered with lipopolysaccharide transporters	0.853224	1.80653	0.0951534	6145.99	5392.72	2986.61	3400.6	5769.35	3193.6
BCAN_A0161		COGs COG1934	0.518	1.43197	0.0586861	1796.18	1600.31	1266.4	1105.5	1698.24	1185.95
BCAN_A0162		Lipopolysaccharide ABC transporter, ATP-binding protein LptB	0.243619	1.18396	0.0297549	2206.29	2256.66	1945.74	1823.77	2231.48	1884.76
BCAN_A0163	rpoN	RNA polymerase sigma-54 factor RpoN	-1.1897	-2.28105	0.459251	164.939	181.053	413.633	375.592	172.996	394.613
BCAN_A0165	yfiA	Ribosomal subunit interface protein	-0.953834	-1.93701	0.0825271	5056.84	10163.5	13756.3	15725.6	7610.15	14741
BCAN_A0166	ptsN	PTS system nitrogen-specific IIA component, PtsN	1.23158	2.34824	0.577821	1873.45	1875.89	741.706	854.952	1874.67	798.329
BCAN_A0167		hypothetical protein	1.79722	3.47549	0.981098	5919.6	3694.6	1467.7	1298.59	4807.1	1383.14
BCAN_A0168	hspD	Small heat shock protein	1.56325	2.95519	0.807485	14535.2	14208.8	5029.03	4697.58	14372	4863.31
BCAN_A0170		Mlr3177 protein	0.0524497	1.03702	0.0284423	1131.21	2350.88	1792.53	1565.24	1741.04	1678.88
BCAN_A0171	nth	Endonuclease III	-0.386514	-1.30723	0.0534872	261.03	343.84	411.315	379.39	302.435	395.352
BCAN_A0172		Probable transmembrane protein	0.566791	1.48123	0.0603245	287.237	255.594	187.38	179.095	271.416	183.237
BCAN_A0174		Fructokinase	0.601375	1.51716	0.0878883	928.14	1020.68	752.991	531.524	974.408	642.257
BCAN_A0175		TRANSPORTER	0.0598261	1.04234	0.039107	610.817	876.076	712.283	714.212	743.447	713.248
BCAN_A0176	grpE	Heat shock protein GrpE	1.07217	2.10259	0.353154	1753.16	2230.7	853.895	1040.84	1991.93	947.369
BCAN_A0177	hrcA	Heat-inducible transcription repressor HrcA	-0.644105	-1.56277	0.101342	526.52	563.503	741.42	962.036	545.012	851.728
BCAN_A0178	rph	Ribonuclease PH	1.26393	2.40149	0.633487	728.977	578.759	357.327	187.224	653.868	272.276
BCAN_A0179		Glyoxalase family protein	0.960391	1.94584	0.218791	2568.16	2418.47	1413.59	1149.13	2493.32	1281.36
BCAN_A0180	rdgB	Nucleoside 5-triphosphatase RdgB (dHAPTP, dITP, XTP-specific)	0.74716	1.67849	0.130274	561.157	372.871	341.69	214.78	467.014	278.235
BCAN_A0181		Radical SAM family enzyme, similar to coproporphyrinogen III oxidase, oxygen-independent, clustered with nucleoside-triphosphatase RdgB	0.489299	1.40376	0.0690491	569.241	472.606	469.472	272.71	520.924	371.091
BCAN_A0182		rRNA small subunit methyltransferase I	0.894703	1.85923	0.185903	399.347	364.544	251.983	158.882	381.946	205.433
BCAN_A0184	cobA	Siroheme synthase / Precorrin-2 oxidase / Sirohydrochlorin ferrochelatase / Uroporphyrinogen-III methyltransferase	0.231424	1.17399	0.0344233	324.365	170.087	177.663	243.509	247.226	210.586
BCAN_A0185		Conserved hypothetical protein probably involved in sulfate reduction	-0.377651	-1.29923	0.0560863	605.521	332.755	480.441	738.591	469.138	609.516
BCAN_A0186		Sulfite reductase [NADPH] hemoprotein beta-component	-0.0931876	-1.06672	0.0397837	422.224	304.484	307.121	468.076	363.354	387.599
BCAN_A0187	cysH	Phosphoadenylyl-sulfate reductase [thioredoxin] / Adenylyl-sulfate reductase [thioredoxin]	-0.643966	-1.56262	0.0320512	103.41	92.6714	104.24	202.16	98.0405	153.2
BCAN_A0188		Oxidoreductase probably involved in sulfite reduction	-0.51158	-1.42561	0.0733996	493.754	354.76	601.314	608.337	424.257	604.825
BCAN_A0189		Msr0370 protein	1.4095	2.65644	0.592038	14735.2	11983.5	5330.51	4727.55	13359.3	5029.03
BCAN_A0190		Methylated-DNA--protein-cysteine methyltransferase	-0.0858116	-1.06128	0.018082	3194.54	4303.73	3870.94	4086.86	3749.14	3978.9
BCAN_A0191		hypothetical protein	-0.0532431	-1.03759	0.0109792	7836.3	8068.96	7833.44	8669.78	7952.63	8251.61
BCAN_A0192		(U62541) immunoreactive 14 kDa protein BA14k	-0.444809	-1.36113	0.0511292	880.141	1395.66	1622.62	1475.05	1137.9	1548.83
BCAN_A0193	metH	5-methyltetrahydrofolate--homocysteine methyltransferase	-0.431042	-1.34821	0.0565506	324.852	230.742	313.925	435.131	277.797	374.528
BCAN_A0195	solR	TRANSCRIPTIONAL ACTIVATOR, LUXR FAMILY	0.577766	1.49254	0.0659448	377.68	210.806	196.784	197.502	294.243	197.143
BCAN_A0196		Omega-amino acid--pyruvate aminotransferase	-2.23067	-4.69352	0.999677	320.815	499.686	1258.71	2592.32	410.25	1925.52
BCAN_A0197		Sulfate adenylyltransferase subunit 2	-0.648562	-1.5676	0.0692927	192.408	137.917	255.875	261.944	165.163	258.909
BCAN_A0198	cysN	Sulfate adenylyltransferase subunit 1 / Adenylylsulfate kinase	-0.184007	-1.13603	0.0141125	115.765	108.759	143.179	111.888	112.262	127.534
BCAN_A0199	cysQ	3'(2'),5'-bisphosphate nucleotidase	-0.0611944	-1.04333	0.0389362	294.408	411.327	388.182	348.132	352.867	368.157
BCAN_A0201		cAMP-binding proteins - catabolite gene activator and regulatory subunit of cAMP-dependent protein kinases	-0.113298	-1.0817	0.0413909	379.621	497.508	614.79	334	438.565	474.395
BCAN_A0203		Glycerol-3-phosphate regulon repressor, DeoR family	-0.225343	-1.16906	0.0427665	696.125	790.784	774.2	964.079	743.455	869.14
BCAN_A0204	glpD	Aerobic glycerol-3-phosphate dehydrogenase	-0.286247	-1.21946	0.0424625	1241.82	662.652	1082.13	1240.31	952.237	1161.22
BCAN_A0205		Transcriptional regulator	-0.039377	-1.02767	0.01927	2912.79	3804.06	3629.72	3272.99	3358.42	3451.35
BCAN_A0206	thcA	Aldehyde dehydrogenase	-0.110355	-1.07949	0.0267104	175.224	192.533	216.597	180.394	183.878	198.496
BCAN_A0207	adhT	Alcohol dehydrogenase	-1.1249	-2.18086	0.46042	681.743	301.06	1735.16	408.198	491.402	1071.68
BCAN_A0208		hypothetical protein	-0.871345	-1.82937	0.200823	450.629	751.712	1235.61	963.91	601.17	1099.76
BCAN_A0212	aldHT	Aldehyde dehydrogenase B	-0.0860539	-1.06146	0.0173346	4159.69	3858.94	4225.17	4286.31	4009.32	4255.74
BCAN_A0213		Hydroxymethylpyrimidine ABC transporter, transmembrane component	-0.309518	-1.23929	0.0502051	446.852	391.59	452.216	586.858	419.221	519.537
BCAN_A0214		Thiaminase II	-1.09223	-2.13203	0.420704	336.057	502.646	727.396	1060.74	419.351	894.071
BCAN_A0215		Hydroxymethylpyrimidine ABC transporter, substrate-binding component	-1.31422	-2.48668	0.663169	1237.14	937.283	2320.95	3086.15	1087.21	2703.55
BCAN_A0216	thiE	Thiamin-phosphate pyrophosphorylase	-1.27456	-2.41924	0.589813	178.765	183.459	475.307	401.002	181.112	438.154
BCAN_A0217	thiG	Thiazole biosynthesis protein ThiG	-1.04599	-2.06478	0.356795	290.283	326.595	728.398	545.321	308.439	636.86
BCAN_A0218	thiS	Sulfur carrier protein ThiS	-1.32276	-2.50144	0.708593	322.142	208.789	776.201	551.891	265.465	664.046
BCAN_A0219	thiO	Glycine oxidase ThiO	-0.95394	-1.93716	0.205694	186.565	161.306	379.63	294.25	173.935	336.94
BCAN_A0220	thiD	Phosphomethylpyrimidine kinase	-0.701059	-1.6257	0.115546	611.894	696.215	1182.67	943.923	654.054	1063.29
BCAN_A0222		Sensory box/GGDEF domain/EAL domain protein	-0.521791	-1.43574	0.075101	437.126	511.726	758.376	603.925	474.426	681.151
BCAN_A0223		Lead, cadmium, zinc and mercury transporting ATPase; Copper-translocating P-type ATPase	-0.662477	-1.5828	0.106803	394.211	314.814	548.827	573.416	354.512	561.122
BCAN_A0224	cueR	Transcriptional regulator, MerR family	0.562889	1.47722	0.0758919	1272.42	1038.95	849.14	715.528	1155.68	782.334
BCAN_A0225		L-proline glycine betaine ABC transport system permease protein ProW	0.10706	1.07703	0.0409172	799.391	487.904	675.486	519.739	643.647	597.613
BCAN_A0226		L-proline glycine betaine ABC transport system permease protein ProV	-0.386405	-1.30713	0.0405754	191.327	186.824	246.165	248.128	189.076	247.147
BCAN_A0227		L-proline glycine betaine ABC transport system permease protein ProW	-0.419191	-1.33718	0.057316	253.643	364.374	441.947	384.451	309.008	413.199
BCAN_A0228		GLYCINE BETAINE-BINDING PROTEIN	-0.51485	-1.42885	0.0428007	2368.62	2033.18	3135.3	3154.2	2200.9	3144.75
BCAN_A0229		Probable signal peptide protein	0.26212	1.19924	0.0469006	716.826	614.767	517.18	593.185	665.797	555.183
BCAN_A0230	gdhA	NADP-specific glutamate dehydrogenase	0.424758	1.34235	0.0199849	7559.48	7384.47	5425.29	5707.41	7471.98	5566.35
BCAN_A0232		Sarcosine oxidase beta subunit	-0.306509	-1.23671	0.0150199	96.0433	112.608	146.442	111.599	104.326	129.021
BCAN_A0233		Sarcosine oxidase delta subunit	-0.531562	-1.44549	0.0587298	197.553	199.68	363.117	211.081	198.616	287.099
BCAN_A0234		Sarcosine oxidase alpha subunit	-0.671017	-1.59219	0.109918	353.567	379.447	553.706	613.396	366.507	583.551
BCAN_A0237		Transcriptional regulator, IclR family	-0.0779513	-1.05552	0.0404125	406.56	415.014	431.307	435.878	410.787	433.593
BCAN_A0238		Maltose/maltodextrin ABC transporter, substrate binding periplasmic protein MalE	-1.81565	-3.52019	0.98663	663.981	1074.15	3351.89	2766.65	869.064	3059.27
BCAN_A0239		Maltose/maltodextrin ABC transporter, permease protein MalF	-1.78387	-3.44348	0.983115	928.156	740.111	2784.94	2959.7	834.133	2872.32
BCAN_A0240		Maltose/maltodextrin ABC transporter, permease protein MalG	-1.14528	-2.21189	0.475157	257.86	315.907	657.179	611.934	286.884	634.557
BCAN_A0241	lacK	Maltose/maltodextrin transport ATP-binding protein MalK	-0.815857	-1.76034	0.075759	107.114	119.466	183.853	215.004	113.29	199.429
BCAN_A0242	mdlA	mandelate racemase/muconate lactonizing enzyme family protein	-0.859737	-1.81471	0.16226	167.671	233.688	382.73	345.619	200.679	364.175
BCAN_A0243		L-rhamnose mutarotase	-1.08296	-2.11837	0.408993	499.681	387.076	1097.49	780.995	443.379	939.242
BCAN_A0244		oxidoreductase, Gfo/Idh/MocA family	-1.04426	-2.06231	0.363168	458.67	435.575	973.298	870.912	447.123	922.105
BCAN_A0245	polS	2-keto-3-deoxy-L-fuconate dehydrogenase	-1.39516	-2.63017	0.80585	393.82	400.393	1118.13	970.782	397.107	1044.46
BCAN_A0246		2,4-diketo-3-deoxy-L-fuconate hydrolase	-1.30515	-2.47109	0.65093	962.789	1209.62	2832.95	2535.27	1086.2	2684.11
BCAN_A0247		L-fuconate dehydratase	-0.622129	-1.53914	0.0953256	506.208	594.677	823.125	871.296	550.442	847.211
BCAN_A0251		hypothetical protein	1.67342	3.1897	0.942179	573.247	354.415	167.1	123.731	463.831	145.415
BCAN_A0252	maf	Septum formation protein Maf	0.547961	1.46202	0.056344	2583.42	1836.2	1808.35	1214.61	2209.81	1511.48
BCAN_A0253	infA	Translation initiation factor 1	1.24709	2.37362	0.368453	14136.1	7009.57	5672.09	3236.56	10572.8	4454.32
BCAN_A0254		Arsenate reductase	-0.223159	-1.16729	0.0439981	557.425	732.722	799.431	706.541	645.074	752.986
BCAN_A0256		Histidinol dehydrogenase	-0.281377	-1.21535	0.0393982	1127.47	1153.31	1267.61	1504.34	1140.39	1385.98
BCAN_A0257		hypothetical protein	-0.914368	-1.88474	0.0497836	14151.1	11472.5	23472.2	24821.8	12811.8	24147
BCAN_A0258	murA	UDP-N-acetylglucosamine 1-carboxyvinyltransferase	-0.317271	-1.24597	0.0375256	1636.65	1191.41	1873.01	1650.67	1414.03	1761.84
BCAN_A0259		hypothetical protein	-0.0506713	-1.03575	0.0313565	252.634	207.386	223.052	253.413	230.01	238.232
BCAN_A0262		BRO family protein	-0.0982913	-1.0705	0.0262633	160.899	204.432	228.142	162.945	182.665	195.544
BCAN_A0270		Urease accessory protein UreD	0.733853	1.66307	0.0306585	18551.4	13950.2	12776.9	6766.13	16250.8	9771.51
BCAN_A0271	ureA	Urease gamma subunit	0.991249	1.9879	0.059991	34254.4	28174.6	21301.8	10102.6	31214.5	15702.2
BCAN_A0272	ureB	Urease beta subunit	0.834839	1.78366	0.0520719	17749.8	9174.98	11585.8	3509.47	13462.4	7547.64
BCAN_A0273	ureC	Urease alpha subunit	0.409253	1.328	0.00783158	26465.6	28110.8	26538.3	14558.4	27288.2	20548.4
BCAN_A0274	ureE	Urease accessory protein UreE	0.36408	1.28706	0.0178689	5085.6	9387.84	6413.09	4832.25	7236.72	5622.67
BCAN_A0275	ureF	Urease accessory protein UreF	0.437813	1.35455	0.020028	5641.68	9965.16	7141.84	4379.95	7803.42	5760.9
BCAN_A0276	ureG	Urease accessory protein UreG	0.64762	1.56658	0.0510128	2730	6477.61	3356.1	2521.41	4603.8	2938.76
BCAN_A0278	luxN	Sensor histidine kinase	0.551792	1.4659	0.0792348	424.414	597.714	351.994	345.274	511.064	348.634
BCAN_A0280		Probable Co/Zn/Cd efflux system membrane fusion protein	-0.952418	-1.93511	0.210853	189.509	173.348	345.695	356.476	181.429	351.085
BCAN_A0281		RND multidrug efflux transporter; Acriflavin resistance protein	-0.732501	-1.66152	0.0951209	168.522	180.907	294.679	285.903	174.714	290.291
BCAN_A0282	hydA	Dihydropyrimidinase	-3.286	-9.75405	1	176.52	223.678	1640.58	2262.97	200.099	1951.77
BCAN_A0283		Beta-ureidopropionase	-2.80959	-7.01088	0.999999	475.611	576.663	3423.91	3953.45	526.137	3688.68
BCAN_A0284		Transcriptional regulator RutR of pyrimidine catabolism (TetR family)	-0.128967	-1.09351	0.024726	2218.4	2322.77	2566.31	2399.51	2270.59	2482.91
BCAN_A0285		Nudix hydrolase family protein PA3470	-0.549172	-1.46325	0.0662565	203.113	239.958	291.103	357.22	221.536	324.161
BCAN_A0286		Dihydropyrimidine dehydrogenase [NADP+]	-2.69828	-6.49028	0.999997	335.834	311.067	2259.28	1939.28	323.45	2099.28
BCAN_A0287		Pyridine nucleotide-disulphide oxidoreductase associated with reductive pyrimidine catabolism	-2.94648	-7.70864	1	577.002	779.621	5232.5	5225.21	678.312	5228.86
BCAN_A0289		carbon monoxide dehydrogenase G protein	0.38361	1.3046	0.0361885	235.421	205.513	161.669	176.315	220.467	168.992
BCAN_A0290	pgi	Glucose-6-phosphate isomerase	-0.819195	-1.76442	0.174051	531.612	423.655	490.707	1194.79	477.634	842.747
BCAN_A0291		Succinylglutamate desuccinylase/aspartoacylase	-0.880855	-1.84147	0.0954462	3800.04	3763.97	5256.73	8672.14	3782.01	6964.44
BCAN_A0292		Hydrolase, haloacid dehalogenase-like family	-1.10099	-2.14501	0.431668	451.995	405.935	801.565	1038.71	428.965	920.136
BCAN_A0293		Hydrolases of the alpha/beta superfamily	-0.357149	-1.28089	0.0532779	520.468	639.752	735.178	750.939	580.11	743.058
BCAN_A0294		Long-chain-fatty-acid--CoA ligase	-1.06084	-2.08614	0.289075	1523.07	1611.37	3581.44	2957.46	1567.22	3269.45
BCAN_A0295	ttgR	Transcription repressor of multidrug efflux pump acrAB operon, TetR (AcrR) family	0.168274	1.12371	0.0415868	434.055	359.303	325.964	380.051	396.679	353.007
BCAN_A0297		RND efflux system, membrane fusion protein CmeA	0.17194	1.12657	0.0429752	654.444	580.881	579.745	516.789	617.663	548.267
BCAN_A0299		hypothetical protein	-0.388295	-1.30885	0.0498073	403.901	102.12	477.182	185.121	253.01	331.151
BCAN_A0301		amino acid ABC transporter, periplasmic amino acid-binding protein	-0.220582	-1.1652	0.0432661	853.999	532.372	833.323	782.08	693.185	807.702
BCAN_A0302	bcsA	Glycosyl transferase, group 2 family protein	-0.11511	-1.08306	0.015766	117.722	132.305	154.75	116.043	125.013	135.397
BCAN_A0303		UDP-galactose-lipid carrier transferase	-0.410174	-1.32885	0.0349409	1791.39	2524.35	2557.89	3177.06	2157.87	2867.48
BCAN_A0304	phoR	Phosphate regulon sensor protein PhoR (SphS)	0.394256	1.31426	0.057282	516.541	506.672	406.14	372.405	511.607	389.272
BCAN_A0305		hypothetical protein	0.127902	1.0927	0.0181199	4014.99	4326.27	2449.87	5183.73	4170.63	3816.8
BCAN_A0307	argD	Acetylornithine aminotransferase	0.0502587	1.03545	0.0398572	607.827	704.175	631.675	635.409	656.001	633.542
BCAN_A0308	argF	Ornithine carbamoyltransferase	0.10732	1.07723	0.0186432	4047.77	3714.61	3618.29	3587.61	3881.19	3602.95
BCAN_A0310		ApaG protein	0.575593	1.49029	0.0853726	754.94	717.225	561.134	426.704	736.082	493.919
BCAN_A0311	metZ	O-acetylhomoserine sulfhydrylase / O-succinylhomoserine sulfhydrylase	-0.807725	-1.75045	0.164303	356.368	292.595	441.919	694.056	324.481	567.988
BCAN_A0314		Deoxycytidine triphosphate deaminase	0.0443225	1.0312	0.040257	478.913	420.784	418.148	454.329	449.849	436.238
BCAN_A0315		Transcriptional regulator containing an amidase domain and an AraC-type DNA-binding HTH domain	-0.413546	-1.33196	0.055785	323.114	265.221	439.204	344.432	294.168	391.818
BCAN_A0316		hypothetical protein	-0.10868	-1.07824	0.0241252	2721.27	1956.22	2429.82	2613.65	2338.75	2521.73
BCAN_A0317		putative membrane protein	0.403499	1.32271	0.0461104	1572.79	1628.98	1253.94	1166.67	1600.88	1210.3
BCAN_A0318		DNA-damage-inducible protein F	-0.287828	-1.2208	0.0453138	739.697	819.321	965.101	938.149	779.509	951.625
BCAN_A0319	pyrD	Dihydroorotate dehydrogenase	0.353784	1.27791	0.0538408	583.8	524.04	506.823	360.094	553.92	433.458
BCAN_A0320		hypothetical protein	0.463612	1.37899	0.0492354	311.486	227.845	233.981	157.124	269.665	195.553
BCAN_A0322		hypothetical protein	0.212909	1.15902	0.0266052	2120.74	2969.49	2055.93	2335.9	2545.12	2195.91
BCAN_A0323	pip	Proline iminopeptidase	0.326158	1.25367	0.0399064	1671.32	1512.91	767.507	1772.42	1592.11	1269.96
BCAN_A0324		Transcriptional regulator, LuxR family	0.551904	1.46602	0.0645556	1623.4	1727.48	1125.92	1159.79	1675.44	1142.85
BCAN_A0326		hypothetical protein	-1.69359	-3.23461	0.94261	2634.83	2499.46	8520.88	8086.57	2567.14	8303.72
BCAN_A0327	mscL	Large-conductance mechanosensitive channel	-0.968506	-1.95681	0.284915	426.134	387.475	429.945	1162.14	406.805	796.041
BCAN_A0328	hemA	5-aminolevulinate synthase	-0.128853	-1.09342	0.0186098	3312.92	4007.52	4255.8	3748.55	3660.22	4002.17
BCAN_A0329		Polysaccharide deacetylase	0.413134	1.33158	0.0543746	1160.47	1003.43	929.236	695.832	1081.95	812.534
BCAN_A0330		Glycosyl transferase, family 25	0.510202	1.42425	0.0622186	1658.81	1133.16	1061.17	899.132	1395.98	980.152
BCAN_A0331		Urease operon 23 kDa accessory protein	0.474825	1.38975	0.0651233	551.557	344.882	384.301	260.735	448.219	322.518
BCAN_A0332		hypothetical protein	0.694813	1.61867	0.116776	1021.66	776.861	547.877	563.228	899.258	555.552
BCAN_A0333	oxyR	LysR family regulatory protein CidR	0.28129	1.21528	0.0293569	201.996	199.983	155.713	175.058	200.99	165.385
BCAN_A0334		Holin-like protein CidA	2.21099	4.62991	0.999557	3296.32	4624.45	1095.75	615.028	3960.38	855.39
BCAN_A0335		CidA-associated membrane protein CidB	2.02606	4.07292	0.997759	2528.91	3716.03	1080.53	452.751	3122.47	766.643
BCAN_A0338		Pantoate--beta-alanine ligase	-0.133807	-1.09719	0.0370789	987.336	920.035	1119.45	973.292	953.686	1046.37
BCAN_A0339	panB	3-methyl-2-oxobutanoate hydroxymethyltransferase	-0.254647	-1.19304	0.0411814	1080.24	789.683	1033.63	1197.27	934.961	1115.45
BCAN_A0340		Ferredoxin--NADP(+) reductase	0.460676	1.37619	0.0591178	1205.8	1091.94	884.196	785.449	1148.87	834.822
BCAN_A0343		Carboxynorspermidine decarboxylase, putative	0.571753	1.48633	0.0818176	506.056	442.001	377.938	259.913	474.028	318.926
BCAN_A0344		Carboxynorspermidine dehydrogenase, putative	0.658184	1.5781	0.088264	1678.55	1642.98	847.738	1257.04	1660.77	1052.39
BCAN_A0346		Not a Proline racemase, nor 4-hydroxyproline epimerase [missing catalytic residues]	-0.681452	-1.60375	0.0738658	149.225	168.924	215.304	294.928	159.075	255.116
BCAN_A0347		Probable multidrug resistance protein norM (Multidrug-efflux transporter)	0.354713	1.27873	0.0524376	568.77	315.511	481.713	209.818	442.141	345.765
BCAN_A0348		INVASION PROTEIN B	0.823368	1.76953	0.169697	1486.32	779.743	363.785	916.817	1133.03	640.301
BCAN_A0350		DNA-binding response regulator, LuxR family	0.236751	1.17834	0.0368314	307.209	231.673	278.616	178.709	269.441	228.662
BCAN_A0352		TRAP dicarboxylate transporter, DctM subunit, unknown substrate 6	-0.0716984	-1.05095	0.0227905	153.082	175.794	186.431	159.202	164.438	172.817
BCAN_A0353		TRAP transporter solute receptor, unknown substrate 6	-0.0881636	-1.06302	0.0404729	708.646	515.611	623.078	678.328	612.129	650.703
BCAN_A0354		hypothetical protein	-0.943422	-1.92308	0.178802	1939.77	1643.99	2678.12	4213.74	1791.88	3445.93
BCAN_A0355		Chitooligosaccharide deacetylase; putative uricase	-1.34928	-2.54785	0.736612	570.857	961.558	1555.21	2349.16	766.208	1952.18
BCAN_A0356		hypothetical protein	-0.649216	-1.56832	0.09974	818.067	481.557	912.11	1126.11	649.812	1019.11
BCAN_A0357	xdhA	Xanthine dehydrogenase, iron-sulfur cluster and FAD-binding subunit A	-0.686271	-1.60912	0.114582	479.075	581.383	650.587	1055.82	530.229	853.201
BCAN_A0359		XdhC protein (assists in molybdopterin insertion into xanthine dehydrogenase)	0.212378	1.1586	0.0183036	135.846	158.194	131.141	122.649	147.02	126.895
BCAN_A0360		Transcriptional regulator, LysR family	0.0628874	1.04455	0.040674	560.912	533.212	555.175	492.279	547.062	523.727
BCAN_A0362		Guanine deaminase	-0.907472	-1.87576	0.173209	168.794	177.447	320.376	329.088	173.12	324.732
BCAN_A0363	ttuD	D-glycerate 2-kinase	-0.584885	-1.49992	0.0731263	1258.1	796.595	1796	1285.88	1027.35	1540.94
BCAN_A0364	ccoS	Type cbb3 cytochrome oxidase biogenesis protein CcoS, involved in heme b insertion	-0.149498	-1.10918	0.0424147	528.943	515.443	694.162	464.253	522.193	579.208
BCAN_A0366		Type cbb3 cytochrome oxidase biogenesis protein CcoH	-0.78375	-1.7216	0.154334	281.012	432.329	702.577	525.511	356.67	614.044
BCAN_A0367	ccoG	Type cbb3 cytochrome oxidase biogenesis protein CcoG, involved in Cu oxidation	-0.2326	-1.17495	0.0404793	306.004	237.125	435.982	202.167	271.565	319.075
BCAN_A0368		Cytochrome c oxidase subunit CcoP	-0.417904	-1.33598	0.0237184	134.17	100.644	202.522	111.187	117.407	156.854
BCAN_A0369		Cytochrome c oxidase subunit CcoQ	-0.224255	-1.16817	0.0424529	1027.07	497.181	1492.46	288.138	762.127	890.297
BCAN_A0370	ccoO	Cytochrome c oxidase subunit CcoO	-0.642655	-1.5612	0.100754	390.116	308.265	812.636	277.676	349.191	545.156
BCAN_A0371	ccoN	Cytochrome c oxidase subunit CcoN	-0.570887	-1.48544	0.0834477	413.844	300.493	737.47	323.632	357.168	530.551
BCAN_A0372	fur	Iron-responsive regulator Irr	0.550226	1.46432	0.0244011	6116.52	12104.8	5059.42	7384.18	9110.68	6221.8
BCAN_A0374		Outer membrane protein	-0.831624	-1.77969	0.140916	1079.24	1442.03	2664.95	1822.12	1260.63	2243.53
BCAN_A0376		ADA regulatory protein / Methylated-DNA--protein-cysteine methyltransferase	-0.0821481	-1.05859	0.0388772	634.672	869.3	702.324	889.77	751.986	796.047
BCAN_A0377		a glutathione-dependent thiol reductase	-0.173547	-1.12783	0.0346271	1101	1328.25	1206.29	1533.48	1214.62	1369.89
BCAN_A0378		Conserved domain protein	0.0743173	1.05286	0.0228296	3153.86	2188.54	2067.12	3007.04	2671.2	2537.08
BCAN_A0380		BACTEROID DEVELOPMENT PROTEIN BACA	0.0267797	1.01874	0.0151258	6041.3	4002.73	4704.22	5155.09	5022.01	4929.65
BCAN_A0382		Mlr7403 protein	1.12994	2.18849	0.452343	1574.24	1363.23	774.462	567.773	1468.74	671.118
BCAN_A0383	engA	GTP-binding protein EngA	0.37393	1.29588	0.0540234	785.01	849.418	725.679	535.573	817.214	630.626
BCAN_A0384	dnaK	Putative heat shock protein YegD	-0.0159324	-1.0111	0.0075907	97.8156	87.4902	104.476	82.888	92.6529	93.6818
BCAN_A0386		ATP synthase protein I	0.565412	1.47981	0.0371712	5716.7	4449.24	4607.02	2262.74	5082.97	3434.88
BCAN_A0387	atpB	ATP synthase A chain	1.30023	2.46268	0.498145	9321.36	6374.95	4110.95	2262.72	7848.16	3186.84
BCAN_A0388	atpE	ATP synthase C chain	0.974913	1.96552	0.0815304	20131.7	14798.6	10811.6	6959.9	17465.1	8885.75
BCAN_A0389		ATP synthase B' chain	1.02572	2.03597	0.15099	10112.4	8497.86	5613.04	3527.69	9305.11	4570.36
BCAN_A0390	atpF	ATP synthase B chain	0.767836	1.70271	0.0924449	289.118	222.29	183.242	117.107	255.704	150.174
BCAN_A0391	rnhB	Ribonuclease HII	-0.314079	-1.24322	0.0505158	412.079	420.991	482.765	552.922	416.535	517.843
BCAN_A0392		Radical SAM domain protein	-1.03201	-2.04487	0.240516	1438.18	2378.8	3402.65	4402.56	1908.49	3902.6
BCAN_A0394		hypothetical protein	-0.183935	-1.13598	0.0426526	799.958	458.744	703.734	726.125	629.351	714.929
BCAN_A0395		hypothetical protein	-0.230401	-1.17316	0.0233566	3098.85	2554.45	2502.73	4129.5	2826.65	3316.12
BCAN_A0398		4-diphosphocytidyl-2-C-methyl-D-erythritol kinase	-0.362552	-1.2857	0.0503922	319.764	257.531	429.592	312.635	288.648	371.114
BCAN_A0399		hypothetical protein	0.00785947	1.00546	0.0359044	1097.66	842.657	1014.14	915.634	970.16	964.889
BCAN_A0400		Peptidase / Na+/H+ antiporter NhaA type	0.395745	1.31562	0.0264128	221.675	119.051	163.489	95.4957	170.363	129.492
BCAN_A0401	nhaA	Na+/H+ antiporter NhaA type	-0.0753412	-1.05361	0.0188337	3346.66	3654.62	3115.53	4261.09	3500.64	3688.31
BCAN_A0403		COG4123: Predicted O-methyltransferase	-0.680678	-1.60289	0.102873	745.8	882.333	1272.51	1337.21	814.066	1304.86
BCAN_A0404		hypothetical protein	-0.739611	-1.66973	0.105785	1028.43	1420.32	2109.11	1979.64	1224.38	2044.38
BCAN_A0405		Octaprenyl-diphosphate synthase / Dimethylallyltransferase / Geranyltranstransferase (farnesyldiphosphate synthase) / Geranylgeranyl pyrophosphate synthetase	-0.00300357	0.99792	0.0222429	2631.84	2681.76	2168.97	3155.7	2656.8	2662.33
BCAN_A0406	bimA	TPR domain protein	-0.611279	-1.52761	0.0425898	2918.77	3778.76	4446.2	5785.03	3348.76	5115.62
BCAN_A0407	glyQ	Glycyl-tRNA synthetase alpha chain	0.319314	1.24774	0.0364156	2032.41	1746.6	1689.1	1339.59	1889.51	1514.35
BCAN_A0409		Glycyl-tRNA synthetase beta chain	0.450969	1.36696	0.0612445	869.738	995	721.778	642.374	932.369	682.076
BCAN_A0410		COG0009 Sua5 subfamily, required for N6-threonylcarbamoyl adenosine t(6)A37 modification in tRNA	0.360735	1.28408	0.0181559	156.923	122.029	109.145	108.094	139.476	108.619
BCAN_A0411		D-2-hydroxyglutarate dehydrogenase	-0.214404	-1.16022	0.044664	352.745	488.587	417.3	558.834	420.666	488.067
BCAN_A0412		hypothetical protein	-0.44007	-1.35667	0.0337928	2716.31	2332.23	3389.22	3459.99	2524.27	3424.6
BCAN_A0413		Helix-turn-helix protein, copG family	0.104277	1.07496	0.0411791	550.186	388.815	447.505	426.02	469.5	436.763
BCAN_A0415		hypothetical protein	-1.13703	-2.19928	0.275774	3084.58	3661.09	7638.16	7197.45	3372.83	7417.8
BCAN_A0416		Enoyl-CoA hydratase	-1.46148	-2.75391	0.851656	758.504	782.694	2088.08	2156.24	770.599	2122.16
BCAN_A0417		Acyl-CoA dehydrogenase	-2.43791	-5.41857	0.999954	617.566	583.651	3154.57	3354.31	600.609	3254.44
BCAN_A0419		Phosphoribosylamine--glycine ligase	0.310525	1.24016	0.0352433	254.518	213.404	196.674	180.634	233.961	188.654
BCAN_A0420	ubiA	4-hydroxybenzoate polyprenyltransferase	0.263674	1.20053	0.0450788	851.89	849.486	695.377	721.808	850.688	708.592
BCAN_A0421	pdxH	Pyridoxamine 5'-phosphate oxidase	0.444712	1.36104	0.060559	1005.32	841.569	617.834	739.134	923.446	678.484
BCAN_A0422		17K common-antigen	0.36362	1.28665	0.019511	6050.52	6598.76	4928.4	4902.77	6324.64	4915.58
BCAN_A0423	dnaJ	DnaJ-class molecular chaperone CbpA	0.909777	1.87876	0.139042	3315.76	5442.21	2149.93	2511.65	4378.99	2330.79
BCAN_A0424	fabI	Enoyl-[acyl-carrier-protein] reductase [NADH]	0.604521	1.52047	0.0555903	3932.02	2300.17	1649.98	2448.86	3116.09	2049.42
BCAN_A0429		hypothetical protein	1.90152	3.73608	0.994137	1976.48	719.127	424.624	296.883	1347.8	360.753
BCAN_A0430		Protein of unknown function DUF374	0.759824	1.69328	0.141433	1372.72	568.445	616.489	529.9	970.582	573.195
BCAN_A0431		hypothetical protein	-0.122317	-1.08848	0.0214351	2336.3	3447.13	2307.35	3987.8	2891.71	3147.58
BCAN_A0432	aroC	Chorismate synthase	0.128514	1.09317	0.0417742	460.53	502.118	503.692	376.913	481.324	440.302
BCAN_A0433	ribB	3,4-dihydroxy-2-butanone 4-phosphate synthase / GTP cyclohydrolase II	-0.446726	-1.36294	0.0607517	554.157	807.692	1058.69	797.438	680.924	928.061
BCAN_A0434		Acetylspermidine deacetylase; Deacetylases, including yeast histone deacetylase and acetoin utilization protein	0.731416	1.66027	0.0826685	2757.53	3716.57	1773.86	2125.57	3237.05	1949.72
BCAN_A0435	xseB	Exodeoxyribonuclease VII small subunit	1.31123	2.48154	0.681021	2106.57	2125.64	694.582	1010.9	2116.11	852.74
BCAN_A0436		Alkaline phosphatase like protein	0.634483	1.55238	0.0969076	512.629	482.981	315.045	326.299	497.805	320.672
BCAN_A0437	ymgE	Transglycosylase associated protein	-0.549671	-1.46375	0.0364016	2700.13	3968.66	4191.73	5569.73	3334.4	4880.73
BCAN_A0438		hypothetical protein	-0.299289	-1.23054	0.0362674	1475.5	1414.35	1669.11	1886.96	1444.93	1778.04
BCAN_A0440		1-deoxy-D-xylulose 5-phosphate synthase	0.0757087	1.05388	0.0389787	830.175	724.121	689.592	785.242	777.148	737.417
BCAN_A0441		RNA binding methyltransferase FtsJ like	0.482094	1.39677	0.0523847	255.772	303.937	214.672	186.045	279.855	200.358
BCAN_A0442	rumA	23S rRNA (Uracil-5-) -methyltransferase RumA	0.509586	1.42364	0.0548255	300.488	255.152	199.015	191.28	277.82	195.148
BCAN_A0443		Lysine decarboxylase family	-0.24881	-1.18823	0.0279285	1995.63	2281.88	2257.33	2825.33	2138.76	2541.33
BCAN_A0444		Membrane-bound lysozyme inhibitor of c-type lysozyme	-0.380215	-1.30154	0.0129629	10788.9	7953.34	12654.4	11739.2	9371.11	12196.8
BCAN_A0445		LysM domain protein	0.0811287	1.05785	0.0338324	1227.26	1216.93	1235.65	1074.88	1222.09	1155.27
BCAN_A0446		Lipid A export ATP-binding/permease protein MsbA	-0.310603	-1.24023	0.0430968	1188.29	806.973	1502.58	971.997	997.632	1237.29
BCAN_A0447		Phosphatidylserine decarboxylase	0.448627	1.36474	0.0382297	3384.28	2325.51	2046.26	2137.53	2854.89	2091.9
BCAN_A0448	pssA	CDP-diacylglycerol--serine O-phosphatidyltransferase	0.435427	1.35231	0.0480674	1805.71	1600.22	1468.93	1049.68	1702.97	1259.3
BCAN_A0449		Oxidoreductase, short-chain dehydrogenase/reductase family	0.194352	1.14421	0.0397596	1170.09	826.457	1067.69	677.223	998.271	872.454
BCAN_A0450	purF	Amidophosphoribosyltransferase	-0.0619763	-1.04389	0.0192713	3011.21	3714.89	3596.79	3424.56	3363.05	3510.67
BCAN_A0452		Colicin V production protein	-0.507519	-1.4216	0.0375968	2909.8	2449.43	3416.7	4201.99	2679.61	3809.35
BCAN_A0453	radA	DNA repair protein RadA	-0.342178	-1.26767	0.0426897	1075.61	1216.32	1468.76	1436.64	1145.96	1452.7
BCAN_A0454	dnaB	Replicative DNA helicase	-0.333162	-1.25977	0.0238132	2826.79	3864.6	4146.05	4283.57	3345.7	4214.81
BCAN_A0457	rplI	LSU ribosomal protein L9p	1.8985	3.72826	0.9935	2435.45	3062.74	842.334	632.401	2749.1	737.367
BCAN_A0458		hypothetical protein	2.04342	4.12222	0.998254	1901.35	1735.57	565.875	316.396	1818.46	441.135
BCAN_A0459	rpsR	SSU ribosomal protein S18p	1.33133	2.51635	0.620163	5371.55	4271.18	2576.12	1255.91	4821.37	1916.01
BCAN_A0460	rpsF	SSU ribosomal protein S6p	1.2566	2.38933	0.246387	25529.7	27698.8	14245.3	8032.31	26614.2	11138.8
BCAN_A0462		Malonyl CoA-acyl carrier protein transacylase	0.330257	1.25724	0.0348549	2313.92	1971.65	1888.48	1520.24	2142.79	1704.36
BCAN_A0463	fabG	3-oxoacyl-[acyl-carrier protein] reductase	-0.0515432	-1.03637	0.0130771	6330.04	5949.01	6686.22	6039.46	6139.53	6362.84
BCAN_A0464	acpP	Acyl carrier protein	1.22454	2.33681	0.340038	12047.4	8622.34	4223.28	4621.99	10334.9	4422.63
BCAN_A0466		3-oxoacyl-[acyl-carrier-protein] synthase, KASII	0.561402	1.4757	0.0397006	4899.54	4051.28	3355.24	2710.23	4475.41	3032.73
BCAN_A0467		protein YceG like	-0.918546	-1.89021	0.107531	4271.92	3603.74	7632.99	7253.65	3937.83	7443.32
BCAN_A0468		Protein YicC	-0.632139	-1.54986	0.0826802	999.364	1066.88	1723.33	1479.07	1033.12	1601.2
BCAN_A0469	gmk	Guanylate kinase	-0.574892	-1.48957	0.0489783	1722.17	2760.59	3696.83	2980.54	2241.38	3338.68
BCAN_A0470	tldD	TldD protein, part of proposed TldE/TldD proteolytic complex	0.295354	1.22719	0.0403468	1105.01	1650.4	963.885	1281.42	1377.71	1122.65
BCAN_A0471		Signal recognition particle GTPase	-0.273184	-1.20847	0.0479656	471.215	490.97	449.23	713.542	481.092	581.386
BCAN_A0474		Cytochrome c oxidase polypeptide I	-1.74911	-3.36151	0.933755	4758.98	7643.82	20295	21397.1	6201.4	20846
BCAN_A0475	cyoE	Heme O synthase, protoheme IX farnesyltransferase COX10-CtaB	-0.302328	-1.23313	0.0188823	4527.85	4505.34	5124.63	6014.49	4516.59	5569.56
BCAN_A0476		Cytochrome oxidase biogenesis protein Cox11-CtaG, copper delivery to Cox1	-0.491249	-1.40566	0.0577709	894.643	1238.39	1421.67	1576.65	1066.52	1499.16
BCAN_A0477	ctaG	Cytochrome oxidase biogenesis protein Cox11-CtaG, copper delivery to Cox1	-0.627599	-1.54499	0.0774019	1053.89	1306.3	1799.86	1846.61	1180.09	1823.24
BCAN_A0478		Cytochrome c oxidase polypeptide III	-1.06566	-2.09312	0.251703	1757.05	2809.75	4477.53	5081.35	2283.4	4779.44
BCAN_A0482		4-hydroxy-3-methylbut-2-enyl diphosphate reductase	0.736719	1.66638	0.123933	1373.98	1162.1	813.075	708.83	1268.04	760.952
BCAN_A0483	thrB	Homoserine kinase	0.683257	1.60576	0.0992416	404.943	342.426	235.189	230.241	373.685	232.715
BCAN_A0484	rnhA	Ribonuclease HI	1.0218	2.03045	0.336155	1326.45	725.094	521.032	489.356	1025.77	505.194
BCAN_A0485		Peroxiredoxin	0.205692	1.15324	0.0392858	916.888	1233.26	722.057	1142.38	1075.07	932.221
BCAN_A0486		THIO:disulfide Interchange Protein	0.682379	1.60478	0.0902843	1732.73	2062.77	897.005	1468.11	1897.75	1182.56
BCAN_A0487		TRANSCRIPTIONAL REGULATOR, AlgH	-0.422739	-1.34047	0.0314391	2065.61	3332.11	3348.81	3886.66	2698.86	3617.74
BCAN_A0488		Sensory box/GGDEF domain/EAL domain protein	-0.351706	-1.27607	0.0375224	1303.42	1832.9	1886.32	2115.84	1568.16	2001.08
BCAN_A0489		Ribosomal-protein-S5p-alanine acetyltransferase	-0.174915	-1.1289	0.0237252	2472.39	2632.56	3052.38	2710.59	2552.47	2881.48
BCAN_A0490		Mitochondrial processing peptidase-like protein	-0.495944	-1.41024	0.0174267	7331.86	9599.85	11651.8	12226	8465.85	11938.9
BCAN_A0491	thrC	Threonine synthase	0.250542	1.18965	0.0423666	995.236	1015.05	907.693	782.112	1005.14	844.903
BCAN_A0493		lipoprotein, putative	0.104399	1.07505	0.010713	8574.23	9362.91	8290.26	8394.73	8968.57	8342.5
BCAN_A0496		hypothetical protein	0.343238	1.2686	0.0319868	2977.17	2287.27	2429.82	1719.98	2632.22	2074.9
BCAN_A0497		PHOSPHOGLYCOLATE PHOSPHATASE	0.307258	1.23735	0.0346468	1391.52	2618.89	1860.21	1380.91	2005.21	1620.56
BCAN_A0500		DNA modification methyltransferase	-0.0366724	-1.02575	0.0252713	2185.62	2023.09	2276.32	2040.74	2104.35	2158.53
BCAN_A0501		Hydrolase	-0.27501	-1.21	0.0403017	229.945	255.411	273.534	313.748	242.678	293.641
BCAN_A0502	mutY	A/G-specific adenine glycosylase	0.208039	1.15512	0.034399	232.648	271.988	231.194	205.676	252.318	218.435
BCAN_A0503		hypothetical protein	0.121377	1.08777	0.0405764	759.329	679.738	760.833	562.115	719.534	661.474
BCAN_A0505		Periplasmic thiol:disulfide interchange protein DsbA	0.26038	1.19779	0.0287827	2457.02	2503.29	1915.82	2225.38	2480.15	2070.6
BCAN_A0506	smc	Chromosome partition protein smc	-0.295326	-1.22716	0.0462997	754.971	735.912	1011.72	817.83	745.441	914.777
BCAN_A0507		Cobalt-zinc-cadmium resistance protein CzcD	-0.630006	-1.54757	0.0985298	478.2	502.161	713.383	803.797	490.181	758.59
BCAN_A0508		Glyoxalase family protein	-0.0811936	-1.05789	0.0207857	2887.15	3077.72	3201.99	3108.21	2982.44	3155.1
BCAN_A0509	ppdK	Pyruvate,phosphate dikinase	0.31839	1.24694	0.0494772	298.539	563.758	327.392	364.139	431.148	345.766
BCAN_A0513		Metallo-beta-lactamase family protein	1.00671	2.00932	0.321999	935.176	924.16	525.225	400.131	929.668	462.678
BCAN_A0514	bioY	Substrate-specific component BioY of biotin ECF transporter	-1.04743	-2.06684	0.142015	5047.01	6826.21	12426.9	12113.2	5936.61	12270
BCAN_A0515	allA	Ureidoglycolate hydrolase	-0.0366848	-1.02575	0.0392085	707.291	674.354	710.794	706.433	690.822	708.614
BCAN_A0516	pucM	Transthyretin family protein	-0.0893941	-1.06392	0.0351148	292.983	237.032	313.642	250.254	265.008	281.948
BCAN_A0517		hypothetical protein	-0.0591495	-1.04185	0.0401741	421.712	405.501	407.61	454.223	413.606	430.916
BCAN_A0518	capD	Nucleoside-diphosphate sugar epimerase/dehydratase	-0.197479	-1.14669	0.0397777	897.184	859.627	1049.83	964.694	878.406	1007.26
BCAN_A0529		formyltransferase, putative	0.378575	1.30006	0.0203715	6375.07	6040.91	4465.7	5084.64	6207.99	4775.17
BCAN_A0530		WbkB protein	0.43292	1.34996	0.0274759	4957.78	4432.54	2797.08	4158.89	4695.16	3477.99
BCAN_A0531	rfbB	O-antigen export system, ATP-binding protein	-0.342404	-1.26787	0.013108	9915.05	7003.33	10371.5	11078.8	8459.19	10725.1
BCAN_A0532	rfbD	O-antigen export system permease protein RfbD	-0.00527318	-0.996352	0.0046309	33411.8	20939.1	24382.8	30167.1	27175.4	27274.9
BCAN_A0534		GDP-mannose 4,6 dehydratase	0.0694151	1.04929	0.00605585	19776.1	19277.4	13414.8	23804.1	19526.8	18609.5
BCAN_A0537		TRANSPOSASE	-0.137788	-1.10022	0.0413499	444.833	325.055	485.283	361.76	384.944	423.522
BCAN_A0541		MANNOSYLTRANSFERASE	0.0653039	1.04631	0.0269863	2018.57	1887.61	1372.21	2361.1	1953.09	1866.65
BCAN_A0542		TRANSPOSASE	-0.000623634	0.999568	0.0340904	1281.84	955.166	879.871	1358.1	1118.5	1118.99
BCAN_A0545		TRANSPOSASE	0.00761825	1.00529	0.0255347	181.396	195.055	179.376	195.092	188.225	187.234
BCAN_A0547		TRANSPOSASE	0.60157	1.51737	0.0636603	2898.87	1815.56	1652.91	1454.07	2357.22	1553.49
BCAN_A0548		TRANSPOSASE	0.926226	1.9003	0.246788	1148.02	704.968	617.719	357.384	926.493	487.551
BCAN_A0549	manB	Phosphomannomutase	-0.196503	-1.14592	0.021909	3147.16	2847.16	3164.76	3704.24	2997.16	3434.5
BCAN_A0550		Mannose-1-phosphate guanylyltransferase (GDP)	-0.65334	-1.57281	0.0521602	3190.85	2629.91	4235.97	4918.95	2910.38	4577.46
BCAN_A0554		D-xylose transport ATP-binding protein XylG	-2.24841	-4.7516	0.999724	387.357	367.275	1992	1593.71	377.316	1792.85
BCAN_A0555		Xylose ABC transporter, permease protein XylH	-2.07249	-4.20612	0.99852	798.451	690.596	3879.07	2384.03	744.523	3131.55
BCAN_A0557		Ribose ABC transporter, periplasmic ribose-binding protein RbsB	-3.2004	-9.19214	1	915.913	687.809	8538.9	6202.74	801.861	7370.82
BCAN_A0558		Inosose isomerase	-3.24139	-9.45703	1	1584.23	1107.17	14826.9	10625.7	1345.7	12726.3
BCAN_A0559		Oxidoreductase, Gfo/Idh/MocA family	-1.72979	-3.3168	0.9738	999.203	804.121	3207.15	2774.12	901.662	2990.64
BCAN_A0560	xylA	Xylose isomerase	-1.60568	-3.0434	0.937837	1335.94	363.012	3487.85	1682.74	849.476	2585.29
BCAN_A0561	xylB	Xylulose kinase	-1.38271	-2.60757	0.754988	288.494	124.456	723.626	353.171	206.475	538.399
BCAN_A0562	degA	Novel Xylose regulator from LacI family	-1.02131	-2.02976	0.330741	464.471	164.561	775.756	501.026	314.516	638.391
BCAN_A0563		Transcriptional regulator, AraC family	-0.0532795	-1.03762	0.028699	1569.7	1728.2	1784.15	1637.82	1648.95	1710.98
BCAN_A0564	betB	Betaine aldehyde dehydrogenase	-0.788158	-1.72687	0.118923	1234.37	1441.96	2488.54	2133.13	1338.16	2310.83
BCAN_A0565	betA	Choline dehydrogenase	-1.09831	-2.14104	0.425435	294.409	408.564	740.171	764.926	351.487	752.548
BCAN_A0566	betI	HTH-type transcriptional regulator BetI	-1.64951	-3.13726	0.950278	169.099	244.74	753.046	545.278	206.92	649.162
BCAN_A0567		Hypothetical protein of L-Asparaginase type 2-like superfamily	0.622321	1.53935	0.054474	217.017	222.542	151.308	134.241	219.78	142.774
BCAN_A0568	greA	Transcription elongation factor GreB	0.847514	1.7994	0.183236	635.111	423.697	289.926	298.498	529.404	294.212
BCAN_A0569		Death on curing protein, Doc toxin	0.00718624	1.00499	0.0230574	1844.06	3165.74	2633.05	2351.85	2504.9	2492.45
BCAN_A0570		Prevent host death protein, Phd antitoxin	0.394959	1.31491	0.0104	15799.8	19201.1	14456.7	12161.9	17500.5	13309.3
BCAN_A0571		MAGNESIUM AND COBALT TRANSPORT PROTEIN CORA	-0.413821	-1.33221	0.0522414	908.807	936.677	995.245	1463.32	922.742	1229.29
BCAN_A0572		Transcriptional regulator, GntR family	0.317053	1.24578	0.0161584	130.626	136.268	110.218	104.021	133.447	107.119
BCAN_A0573		cyanate transport system protein CynX, putative	0.245033	1.18512	0.0252131	190.396	171.723	187.004	118.551	181.06	152.778
BCAN_A0574		Mlr6145 protein	-1.35463	-2.55732	0.755298	747.736	459.322	1498.93	1587.9	603.529	1543.42
BCAN_A0575		ATPase	-0.588841	-1.50404	0.0694805	1066.62	1323.03	1695.86	1898.27	1194.83	1797.06
BCAN_A0578		haloacid dehalogenase, type II	0.256385	1.19448	0.045749	837.748	672.427	629.353	634.94	755.088	632.147
BCAN_A0579	sodB	Manganese superoxide dismutase	0.50192	1.4161	0.0666298	1147.05	972.525	496.671	1000.1	1059.79	748.385
BCAN_A0581		Hypothetical Membrane Spanning Protein	0.368929	1.29139	0.0550012	880.559	456.195	531.622	503.503	668.377	517.563
BCAN_A0582	ptrB	Protease II	0.340406	1.26611	0.0458349	1245.92	1150.07	837.761	1054.64	1198	946.202
BCAN_A0584	rosAR	Transcriptional regulatory protein, ros/mucR family	0.887166	1.84954	0.0847396	9716.66	8014.01	3914.52	5672.01	8865.33	4793.27
BCAN_A0585		hypothetical protein	0.530857	1.44479	0.0653354	428.707	247.498	235.332	232.699	338.103	234.016
BCAN_A0586		Chromosomal replication initiator protein DnaA	-0.131549	-1.09547	0.0110276	99.9615	106.033	103.227	122.433	102.997	112.83
BCAN_A0587		hypothetical protein	-0.195429	-1.14506	0.0167661	111.087	133.4	153.004	126.95	122.244	139.977
BCAN_A0589		Sulfur acceptor protein SufE for iron-sulfur cluster assembly	1.33648	2.52534	0.701156	505.369	561.622	255.674	166.84	533.495	211.257
BCAN_A0590		hypothetical protein	-0.285428	-1.21877	0.0439724	253.447	305.204	324.745	356.124	279.326	340.434
BCAN_A0591		Signal transduction histidine kinase	-0.243912	-1.1842	0.0216223	2707.18	3853.88	3773.63	3995.98	3280.53	3884.8
BCAN_A0592		peptidoglycan-binding protein, putative	-0.245526	-1.18553	0.0274377	1920.9	2468.53	2616.22	2587.55	2194.71	2601.89
BCAN_A0593		Mlr7652 protein	0.159712	1.11706	0.0227169	168.862	174.653	168.634	138.883	171.758	153.758
BCAN_A0594		hypothetical protein	0.0587935	1.04159	0.0185867	3449.99	3975.68	3946.53	3182.61	3712.84	3564.57
BCAN_A0595		hypothetical protein	0.00174109	1.00121	0.0172409	167.252	112.05	151.723	127.243	139.651	139.483
BCAN_A0596		hypothetical protein	0.0129281	1.009	0.030796	204.088	258.403	262.264	196.102	231.246	229.183
BCAN_A0597		Multimodular transpeptidase-transglycosylase	-1.72423	-3.30404	0.974606	285.129	248.381	1038.29	724.449	266.755	881.368
BCAN_A0598		hypothetical protein	0.0719103	1.05111	0.0396973	438.304	351.815	426.116	325.585	395.06	375.851
BCAN_A0599		Phage DNA Packaging Protein	-0.162686	-1.11937	0.0106282	105.836	92.8504	118.474	103.929	99.3432	111.202
BCAN_A0600		Phage portal protein	-0.252927	-1.19162	0.00519623	70.4553	71.734	92.7482	76.6879	71.0947	84.718
BCAN_A0601		hypothetical protein	0.105774	1.07607	0.0198285	114.975	197.492	165.54	124.837	156.233	145.189
BCAN_A0602		Phage prohead protease, HK97 family	-0.165133	-1.12127	0.0050537	74.8656	73.7831	89.8807	76.7946	74.3244	83.3376
BCAN_A0604		homologue of Rhodobacter capsulatus gene transfer agent (GTA) orfg6 (21% idenity)	-0.423877	-1.34153	0.0105418	74.7732	84.6381	144.713	69.1416	79.7057	106.927
BCAN_A0605		hypothetical protein	-0.360389	-1.28377	0.0032191	62.3558	51.6723	69.9946	76.3915	57.014	73.193
BCAN_A0606		hypothetical protein	-0.614416	-1.53094	0.0318997	106.475	98.9063	182.105	132.321	102.691	157.213
BCAN_A0607		Gene Transfer Agent (GTA) ORFG08	-0.435487	-1.35237	0.0146495	101.808	78.462	169.228	74.5628	90.1348	121.895
BCAN_A0609		Gene Transfer Agent (GTA) ORFG10	-0.236593	-1.17821	0.0245483	127.22	175.007	215.039	141.047	151.113	178.043
BCAN_A0611		Gene Transfer Agent (GTA) ORFG11	-0.0353692	-1.02482	0.00501845	69.1075	88.6556	83.9317	77.7469	78.8816	80.8393
BCAN_A0617		hypothetical protein	0.227273	1.17062	0.0410827	1269.39	752.659	1078.7	648.634	1011.03	863.666
BCAN_A0618		hypothetical protein	0.313747	1.24293	0.0189651	5686.58	5726.16	4983.31	4198.81	5706.37	4591.06
BCAN_A0619		Two-component system response regulator QseB	-0.242155	-1.18276	0.0295363	1991.01	1820.52	2186.95	2321.18	1905.77	2254.06
BCAN_A0620	phoQ	Sensor histidine kinase	0.0395115	1.02777	0.0340558	1177.56	1119.33	1207.58	1027.26	1148.45	1117.42
BCAN_A0621	omp	17 KD SURFACE ANTIGEN PRECURSOR	0.195819	1.14537	0.0273702	2579.92	2078.7	2039.04	2028.29	2329.31	2033.67
BCAN_A0622		Cytochrome c heme lyase subunit CcmH	0.384055	1.305	0.0343767	229.429	191.062	151.172	171.042	210.245	161.107
BCAN_A0623	ccmE	Cytochrome c-type biogenesis protein CcmE, heme chaperone	-0.0696803	-1.04948	0.0370072	1032.61	748.235	832.504	1036.46	890.422	934.484
BCAN_A0624	ccmF	Cytochrome c heme lyase subunit CcmF	-0.180922	-1.13361	0.034107	207.91	242.055	256.338	253.747	224.983	255.042
BCAN_A0625		Cytochrome c heme lyase subunit CcmL	0.149942	1.10952	0.0194981	170.849	137.818	154.328	123.869	154.334	139.099
BCAN_A0627	degP	HtrA protease/chaperone protein	-1.45103	-2.73404	0.84205	669.286	894.504	1738.36	2537.1	781.895	2137.73
BCAN_A0628	copR	DNA-binding heavy metal response regulator	-0.570229	-1.48476	0.082642	570.53	594.071	735.848	993.304	582.301	864.576
BCAN_A0629		periplasmic sensor signal transduction histidine kinase	-0.76648	-1.70111	0.14317	641.648	565.441	946.764	1106.63	603.545	1026.7
BCAN_A0630	glnE	Glutamate-ammonia-ligase adenylyltransferase	0.0185969	1.01297	0.0390162	407.514	346.853	371.919	372.786	377.184	372.353
BCAN_A0631	lgtB	LPSA PROTEIN	0.319708	1.24808	0.0349835	2241.69	1861.06	1598.63	1688.63	2051.37	1643.63
BCAN_A0632		Two-component sensor histidine kinase PleC	-0.287313	-1.22037	0.0371732	1301.45	1351.49	1651.47	1586.08	1326.47	1618.78
BCAN_A0633	pepN	Membrane alanine aminopeptidase N	-0.642103	-1.5606	0.0902538	788.403	956.312	1218.33	1504.48	872.357	1361.4
BCAN_A0634		Membrane protein, putative	-0.692397	-1.61597	0.0956505	215.374	201.285	321.422	351.885	208.33	336.653
BCAN_A0635		TRANSPORTER, MFS superfamily	-0.155956	-1.11416	0.0426896	446.066	530.067	502.792	584.777	488.067	543.784
BCAN_A0636		Uracil-DNA glycosylase, family 4	0.415535	1.33379	0.0564842	878.619	1039.83	700.799	737.538	959.222	719.168
BCAN_A0637		Electron transfer flavoprotein-ubiquinone oxidoreductase	-1.41986	-2.67559	0.825614	539.188	589.473	1264.6	1755.23	564.331	1509.92
BCAN_A0638		AP endonuclease family 1 domain protein	0.512886	1.4269	0.0491773	2882.22	1924.22	1577.52	1790.92	2403.22	1684.22
BCAN_A0639	amn	AMP nucleosidase	-0.756457	-1.68934	0.084827	1696.29	2625.07	3540.09	3760.14	2160.68	3650.11
BCAN_A0642		Glutathione S-transferase	-1.65055	-3.13953	0.958413	517.476	710.434	1648.73	2206.33	613.955	1927.53
BCAN_A0643		conserved unknown protein	0.119213	1.08614	0.0297875	2008.82	1425.99	1216.04	1946.36	1717.41	1581.2
BCAN_A0645		FOG: TPR repeat, SEL1 subfamily	-0.030972	-1.0217	0.0178808	3524.88	4058.53	4795.16	2952.82	3791.71	3873.99
BCAN_A0646		Transporter	0.117498	1.08485	0.0365517	361.555	237.687	266.773	285.599	299.621	276.186
BCAN_A0647		hypothetical protein	-1.20564	-2.3064	0.23914	5937.08	9660.93	19208.5	16766.7	7799	17987.6
BCAN_A0648		Blr8100 protein	0.0529767	1.0374	0.0372175	952.853	840.834	721.076	1007.94	896.844	864.508
BCAN_A0649	hisC	Biosynthetic Aromatic amino acid aminotransferase beta @ Histidinol-phosphate aminotransferase	-0.347412	-1.27228	0.0451339	865.462	1166.33	970.956	1614.05	1015.9	1292.5
BCAN_A0650	xerC	Integrase	0.204079	1.15195	0.0414498	442.614	273.578	315.645	306.076	358.096	310.86
BCAN_A0651	ropA	ATP/GTP-binding site motif A (P-loop) :Porin, alpha proteobacteria type	-0.0820468	-1.05852	0.00363613	42531.8	33127.8	40395	39692.1	37829.8	40043.5
BCAN_A0654		OUTER MEMBRANE PORIN F PRECURSOR	0.378857	1.30031	0.0221814	6927.42	3967.06	5753.35	2625.01	5447.24	4189.18
BCAN_A0655		hypothetical protein	-0.0895185	-1.06402	0.0182652	5477.05	1911.04	5361.85	2499.19	3694.04	3930.52
BCAN_A0656		Brucella protein BruAb1_0660	-0.273161	-1.20845	0.018221	5020.94	4016.55	5814.1	5107.28	4518.74	5460.69
BCAN_A0657		Soluble lytic murein transglycosylase precursor	0.0888669	1.06353	0.0308295	1389.62	1671.32	1479.22	1398.86	1530.47	1439.04
BCAN_A0658		hypothetical protein	-0.0362089	-1.02542	0.0310305	1188.48	1601.31	1596.63	1264.07	1394.9	1430.35
BCAN_A0659	dapA	Dihydrodipicolinate synthase	0.702865	1.62773	0.0905728	1884.41	2511.44	1174.9	1525.7	2197.93	1350.3
BCAN_A0660	smpB	tmRNA-binding protein SmpB	1.28084	2.4298	0.663757	786.931	683.611	365.315	239.896	735.271	302.606
BCAN_A0661		Uracil-DNA glycosylase, family 5	0.780222	1.7174	0.104241	325.01	231.685	130.892	193.259	278.348	162.075
BCAN_A0664		DNA-directed RNA polymerase omega subunit	2.17108	4.5036	0.999304	5464.14	4118.32	977.249	1150.48	4791.23	1063.87
BCAN_A0665		GTP pyrophosphokinase, (p)ppGpp synthetase II / Guanosine-3',5'-bis(diphosphate) 3'-pyrophosphohydrolase	-0.507116	-1.42121	0.0724348	369.815	430.753	540.253	597.519	400.284	568.886
BCAN_A0666	pyrE	Orotate phosphoribosyltransferase	-0.628846	-1.54633	0.0927107	644.815	756.288	1221.54	945.03	700.552	1083.28
BCAN_A0667	fnrA	transcriptional regulator, Crp/Fnr family	1.1655	2.24312	0.512299	1516.82	854.01	561.825	495.108	1185.41	528.467
BCAN_A0669		Fosmidomycin resistance protein	-0.851306	-1.80413	0.169191	292.987	163.2	457.133	365.89	228.094	411.511
BCAN_A0670		Transcriptional regulator, AraC family	-0.371983	-1.29413	0.0243682	2807.15	4286.96	3855.97	5324.73	3547.05	4590.35
BCAN_A0671		hypothetical protein NAS141_09886	0.642455	1.56098	0.102355	635.893	763.815	429.584	467.1	699.854	448.342
BCAN_A0672	acpS	Holo-[acyl-carrier protein] synthase	0.594463	1.50991	0.0626845	3045.25	1615.44	1693.57	1393.17	2330.35	1543.37
BCAN_A0673	lepB	Signal peptidase I	0.118273	1.08543	0.0110277	9309.7	8166.79	8060.86	8040.07	8738.25	8050.46
BCAN_A0674	rnc	Ribonuclease III	0.646096	1.56493	0.0915265	1415.27	1290.57	959.77	769.284	1352.92	864.527
BCAN_A0676	era	GTP-binding protein Era	0.195971	1.14549	0.018429	3959.81	5112.41	4405.81	3514.1	4536.11	3959.96
BCAN_A0677	recO	DNA recombination and repair protein RecO	0.538962	1.45293	0.0769852	887.765	745.488	649.703	474.41	816.626	562.056
BCAN_A0678		hypothetical protein	0.581241	1.49614	0.0645415	377.535	189.543	249.296	129.732	283.539	189.514
BCAN_A0679		COG1896: Predicted hydrolases of HD superfamily	0.181468	1.13404	0.030174	202.312	237.325	191.153	196.522	219.819	193.838
BCAN_A0680		Folate-dependent protein for Fe/S cluster synthesis/repair in oxidative stress	-0.202029	-1.15031	0.0438791	342.866	457.039	405.537	514.606	399.953	460.072
BCAN_A0681	pyrC	Dihydroorotase	0.329951	1.25697	0.0385095	2055.21	1438.52	1218.18	1561.3	1746.87	1389.74
BCAN_A0682		hypothetical protein	-0.130817	-1.09491	0.0380861	1018.63	728.49	1004.6	908.35	873.562	956.475
BCAN_A0683		hypothetical protein	0.195492	1.14511	0.0177323	5035.21	4593.76	4260.68	4148.06	4814.48	4204.37
BCAN_A0684		hypothetical protein	0.306299	1.23653	0.0221461	189.052	131.892	111.62	147.932	160.472	129.776
BCAN_A0685		MutT/nudix family protein	-0.195596	-1.1452	0.0392488	938.072	884.437	970.978	1116.15	911.255	1043.57
BCAN_A0687		Transporter, LysE family	1.06718	2.09533	0.251237	5802.15	3928.91	2009.61	2634.55	4865.53	2322.08
BCAN_A0689		Cysteinyl-tRNA synthetase	0.14748	1.10763	0.034906	1513.41	1021.98	1191.62	1097.39	1267.69	1144.51
BCAN_A0691		(R)-citramalate synthase	0.163465	1.11997	0.0364262	1146.42	1210.54	1126.9	977.575	1178.48	1052.24
BCAN_A0692	rarD	CHLORAMPHENICOL-SENSITIVE PROTEIN RARD	0.62205	1.53906	0.0933192	549.957	422.974	388.75	243.409	486.465	316.079
BCAN_A0693		Peptidase, M23/M37 family	-0.201291	-1.14973	0.0295251	1350.28	2205.02	1732.21	2355.41	1777.65	2043.81
BCAN_A0694	ksgA	Dimethyladenosine transferase	0.532145	1.44608	0.0531965	230.432	279.78	176.832	175.992	255.106	176.412
BCAN_A0695	pdxA	4-hydroxythreonine-4-phosphate dehydrogenase	0.200131	1.1488	0.0370436	1167.49	1317	1136.94	1025.74	1242.25	1081.34
BCAN_A0696	surA	Survival protein SurA precursor (Peptidyl-prolyl cis-trans isomerase SurA)	0.113071	1.08153	0.0108741	7631.86	10095	6861.64	9528.89	8863.41	8195.27
BCAN_A0697	imp	Outer membrane protein Imp, required for envelope biogenesis / Organic solvent tolerance protein precursor	0.513558	1.42757	0.0531961	2143.49	1970.74	1489.24	1392.75	2057.12	1441
BCAN_A0698		putative permeases	0.328634	1.25582	0.0517786	688.756	526.846	521.822	446.15	607.801	483.986
BCAN_A0699		Predicted permease	-0.244014	-1.18428	0.0164291	4804.69	5294.37	6741.39	5218.76	5049.53	5980.07
BCAN_A0701		Cytosol aminopeptidase PepA	-1.41971	-2.67532	0.727003	1904.12	2405.93	4056.01	7474.77	2155.03	5765.39
BCAN_A0702		DNA polymerase III chi subunit	-0.78069	-1.71795	0.0427106	9798.42	5361.52	11511.7	14532.3	7579.97	13022
BCAN_A0703		hypothetical protein	-0.445751	-1.36202	0.0604223	300.822	314.868	350.989	487.594	307.845	419.292
BCAN_A0704		ABC transporter ATP-binding protein uup	0.807698	1.75042	0.168313	909.945	611.705	576.201	293.106	760.825	434.654
BCAN_A0705		DINB PROTEIN	-0.0057439	-1.00399	0.0137101	133.077	110.959	139.032	105.977	122.018	122.505
BCAN_A0706	ndk	Nucleoside diphosphate kinase	1.82603	3.54561	0.988683	2768.89	1922.9	660.537	662.731	2345.89	661.634
BCAN_A0707		glycoprotein/polysaccharide metabolism	-0.603397	-1.51929	0.0441443	2432.77	3661.82	4554.56	4704.89	3047.3	4629.72
BCAN_A0708		Molybdenum cofactor biosynthesis protein MoaE; Molybdopterin converting factor subunit 2	0.394318	1.31432	0.0486567	1235.2	1444.57	834.019	1204.88	1339.88	1019.45
BCAN_A0709	moaD	Molybdenum cofactor biosynthesis protein MoaD	-0.0144209	-1.01005	0.0129505	5492.87	7011.6	6157.07	6473.02	6252.24	6315.05
BCAN_A0710	pgsA	CDP-diacylglycerol--glycerol-3-phosphate 3-phosphatidyltransferase	-0.516565	-1.43054	0.0289738	3466.68	4995.14	5803.93	6301.08	4230.91	6052.51
BCAN_A0711	uvrC	Excinuclease ABC subunit C	-0.312706	-1.24204	0.0476689	692.61	764.651	911.305	898.665	728.631	904.985
BCAN_A0712	fabG	FolM Alternative dihydrofolate reductase 1	0.204602	1.15237	0.037065	357.964	207.24	260.573	229.899	282.602	245.236
BCAN_A0713		25 kDa outer-membrane immunogenic protein precursor	-0.0201975	-1.0141	0.00268999	55057.6	59253.4	57490.3	58432.2	57155.5	57961.3
BCAN_A0714		Glutathione S-transferase family protein	0.694035	1.6178	0.103868	416.291	356.111	203.665	273.774	386.201	238.72
BCAN_A0716		RIBONUCLEASE PRECURSOR	-0.578629	-1.49343	0.086122	365.306	433.217	553.124	639.413	399.261	596.269
BCAN_A0717		hypothetical protein	-0.0251413	-1.01758	0.0193669	2925.14	3744.74	2675.78	4111.35	3334.94	3393.56
BCAN_A0718		Protein involved in catabolism of external DNA	0.19793	1.14705	0.0287059	237.835	176.591	189.425	171.872	207.213	180.648
BCAN_A0719		Integral membrane protein	0.239792	1.18082	0.0150931	124.941	137.624	107.149	115.209	131.283	111.179
BCAN_A0720		Anaerobic dehydrogenases, typically selenocysteine-containing	-0.554603	-1.46876	0.0796097	315.448	372.886	575.742	435.258	344.167	505.5
BCAN_A0721		hypothetical protein	0.376283	1.29799	0.019395	7256.66	6028.27	5614.24	4620.74	6642.47	5117.49
BCAN_A0722	purN	Phosphoribosylglycinamide formyltransferase	0.36182	1.28505	0.0109219	133.605	86.8753	75.9754	95.5988	110.24	85.7871
BCAN_A0723	purM	Phosphoribosylformylglycinamidine cyclo-ligase	0.647671	1.56664	0.103542	877.231	634.888	532.951	432.249	756.059	482.6
BCAN_A0726		Putative permease often clustered with de novo purine synthesis	0.0320914	1.02249	0.0141438	7693.78	3468.34	5088.06	5828.52	5581.06	5458.29
BCAN_A0727		Chromosomal replication initiator protein DnaA	0.50542	1.41954	0.0644308	1092.22	1348.29	772.698	946.534	1220.26	859.616
BCAN_A0728	galE	UDP-glucose 4-epimerase	0.214324	1.16016	0.0441539	437.196	451.913	317.553	448.814	444.555	383.184
BCAN_A0729		Hypothetical exported proline-rich protein	-0.00419482	0.997097	0.039294	598.059	758.509	625.412	735.106	678.284	680.259
BCAN_A0730		3-oxoacyl-[acyl-carrier protein] reductase	-0.627507	-1.54489	0.0907412	285.138	262.912	380.379	466.301	274.025	423.34
BCAN_A0731		hypothetical protein	0.595366	1.51086	0.0901622	932.716	440.762	492.775	416.298	686.739	454.536
BCAN_A0733		L-lactate permease	-0.224685	-1.16852	0.0236136	2360.18	3141.04	3816.16	2612.13	2750.61	3214.14
BCAN_A0735		oxidoreductase, putative	-0.106762	-1.07681	0.0237085	1964.86	2853.16	3113.98	2074.1	2409.01	2594.04
BCAN_A0737		hypothetical protein	0.107031	1.07701	0.0170644	4487.95	4441.7	3231.51	5059.64	4464.82	4145.57
BCAN_A0738		exonuclease, putative	0.214479	1.16028	0.0408796	1141.03	816.825	831.848	855.546	978.929	843.697
BCAN_A0739		Adenylate kinase, archaeal type	0.2226	1.16683	0.0406743	1236.93	814.034	929.765	827.956	1025.48	878.861
BCAN_A0741		TRANSCRIPTIONAL REGULATOR	-0.450494	-1.36651	0.013986	8802.18	11441.2	14988	12674.8	10121.7	13831.4
BCAN_A0745		transposition protein, putative	-0.045062	-1.03173	0.00888191	102.778	92.673	88.5881	113.064	97.7254	100.826
BCAN_A0747		hypothetical protein	1.21045	2.3141	0.441092	6759.12	2377.72	1981.63	1966.7	4568.42	1974.16
BCAN_A0748		hypothetical protein	0.191943	1.1423	0.0416532	1047.03	624.719	747.697	715.798	835.876	731.748
BCAN_A0749		exclusion of bacteriophage Ap1	0.081445	1.05808	0.0345821	309.16	241.249	287.95	232.247	275.204	260.099
BCAN_A0750		hypothetical protein	-0.8657	-1.82222	0.202537	431.218	334.857	672.47	723.49	383.038	697.98
BCAN_A0754		Cystathionine beta-lyase	-0.768269	-1.70323	0.0816328	2397.07	2578.89	3639.48	4835.71	2487.98	4237.59
BCAN_A0756		Glutamate/glutamine/aspartate/asparagine ABC transporter, periplasmic substrate-binding protein	-0.774526	-1.71063	0.147104	718.784	474.933	1028.55	1013.46	596.858	1021
BCAN_A0758		Glutamate Aspartate transport system permease protein GltJ	-1.1529	-2.2236	0.378348	2219.58	1356.69	3849.72	4102.48	1788.14	3976.1
BCAN_A0759		Glutamate Aspartate transport system permease protein GltK	-0.98967	-1.98573	0.21191	2149.01	1426.36	3401.81	3697.9	1787.68	3549.85
BCAN_A0760	bztD	ABC-type polar amino acid transport system, ATPase component	-0.66096	-1.58113	0.0453327	2960.09	4647.31	6009.08	6019.25	3803.7	6014.16
BCAN_A0761		Salicylate hydroxylase	0.783999	1.7219	0.15587	830.832	754.952	455.368	465.583	792.892	460.476
BCAN_A0762		hypothetical protein	1.65991	3.15997	0.943449	5162.14	5053.33	2056.56	1176.22	5107.74	1616.39
BCAN_A0764		Exopolyphosphatase	-0.112852	-1.08136	0.0390901	668.244	874.546	784.611	883.707	771.395	834.159
BCAN_A0765	rnd	Ribonuclease D	0.910348	1.8795	0.176706	2567.12	2716.71	1341.01	1470.29	2641.92	1405.65
BCAN_A0766	aspS	Aspartyl-tRNA synthetase @ Aspartyl-tRNA(Asn) synthetase ## unambiguous	1.21548	2.32218	0.576786	1576.99	1119.68	683.472	477.794	1348.33	580.633
BCAN_A0769		Topoisomerase IV subunit A	-0.381884	-1.30304	0.0454486	969.283	1324.51	1291.43	1697.49	1146.9	1494.46
BCAN_A0770	ate	Arginine-tRNA-protein transferase	-0.0826465	-1.05896	0.0367502	617.718	1222.56	1073.42	875.353	920.139	974.389
BCAN_A0771		hypothetical protein	0.943465	1.92314	0.185898	2518.38	3804.63	1444.64	1843.21	3161.5	1643.93
BCAN_A0772	hemB	Porphobilinogen synthase	0.911958	1.8816	0.1636	309.57	287.614	162.576	154.805	298.592	158.691
BCAN_A0774		Permeases of the major facilitator superfamily	-0.835168	-1.78407	0.145658	1081.06	1312.15	2066.65	2203	1196.61	2134.83
BCAN_A0775		Transcriptional regulator, MarR family	-0.199286	-1.14813	0.0394419	1127.41	684.895	987.968	1092.8	906.155	1040.38
BCAN_A0776		hypothetical protein	-0.273352	-1.20861	0.047963	623.068	276.612	578.283	509.081	449.84	543.682
BCAN_A0777		hypothetical protein	0.0709307	1.05039	0.024343	2304.16	2450.25	1949.95	2576.36	2377.2	2263.15
BCAN_A0778	glyA	Serine hydroxymethyltransferase	0.716698	1.64342	0.0500946	4784.56	9224.42	5605.56	2918.75	7004.49	4262.15
BCAN_A0779	nrdR	Ribonucleotide reductase transcriptional regulator NrdR	-0.491619	-1.40602	0.0646342	603.297	936.434	1072.72	1092.17	769.866	1082.45
BCAN_A0780	ribD	Diaminohydroxyphosphoribosylaminopyrimidine deaminase / 5-amino-6-(5-phosphoribosylamino)uracil reductase	-0.528052	-1.44198	0.0637727	1081.02	964.768	1476.2	1473.79	1022.9	1475
BCAN_A0781	ribE	Riboflavin synthase alpha chain	-0.352004	-1.27633	0.0372346	1567.32	1620.84	2048.48	2020.66	1594.08	2034.57
BCAN_A0782	ribH	6,7-dimethyl-8-ribityllumazine synthase	0.942524	1.92189	0.259121	1097.31	893.229	639.903	395.818	995.27	517.861
BCAN_A0783	nusB	Transcription termination protein NusB	0.917627	1.88901	0.207904	2246.77	1426.99	1170.43	774.383	1836.88	972.406
BCAN_A0784	hppA	Pyrophosphate-energized proton pump	-1.20128	-2.29943	0.239418	7172.19	7857.18	16192	18367	7514.69	17279.5
BCAN_A0785		Outer membrane lipoprotein OmlA	-0.430385	-1.34759	0.0146187	9310.15	8628.74	12024.1	12150.2	8969.45	12087.2
BCAN_A0786		Ubiquinol-cytochrome C chaperone	0.166003	1.12195	0.0385422	1160.8	858.221	1002.53	797.04	1009.51	899.785
BCAN_A0787		hypothetical protein	-0.0851113	-1.06077	0.0313875	1273.38	1487.98	1563.97	1365.19	1380.68	1464.58
BCAN_A0788	plsX	Phosphate:acyl-ACP acyltransferase PlsX	0.459979	1.37552	0.0303644	6153.34	2721.18	3818.42	2633.33	4437.26	3225.88
BCAN_A0789	fabH	3-oxoacyl-[acyl-carrier-protein] synthase, KASIII	0.465831	1.38111	0.0491862	1896.48	1880.34	1356.33	1378.3	1888.41	1367.31
BCAN_A0790	ihfA	Integration host factor alpha subunit	0.387973	1.30855	0.0407345	2331.5	1580.12	1097.84	1891.43	1955.81	1494.64
BCAN_A0791		Transcriptional regulator, MerR family	-0.602137	-1.51796	0.0129033	19611.1	18305.3	30491.9	27063.7	18958.2	28777.8
BCAN_A0792	sugE	Quaternary ammonium compound-resistance protein sugE	1.12813	2.18575	0.325149	420.869	191.105	173.892	106.092	305.987	139.992
BCAN_A0797		Polysaccharide export protein	0.111918	1.08066	0.0164025	4670.2	4884.65	5314.89	3526.76	4777.42	4420.82
BCAN_A0798		ATPase, ParA FAMILY	-0.130358	-1.09457	0.040498	577.713	793.047	733.65	766.737	685.38	750.193
BCAN_A0799		hypothetical protein	0.654406	1.57397	0.104409	1006.39	693.312	587.421	492.461	849.85	539.941
BCAN_A0800		Heme A synthase, cytochrome oxidase biogenesis protein Cox15-CtaA	0.468469	1.38364	0.0650732	933.135	733.584	601.318	603.272	833.359	602.295
BCAN_A0801	argC	N-acetyl-gamma-glutamyl-phosphate reductase	-0.108357	-1.078	0.041396	468.703	579.206	500.336	629.311	523.955	564.823
BCAN_A0802	speB	Agmatinase	-0.390536	-1.31088	0.0573701	416.306	518.88	576.359	649.558	467.593	612.958
BCAN_A0803	rpsI	SSU ribosomal protein S9p (S16e)	1.45689	2.74515	0.778146	5782.42	5431.09	2565.4	1519.44	5606.76	2042.42
BCAN_A0804	rplM	LSU ribosomal protein L13p (L13Ae)	1.40008	2.63916	0.595782	11237	12464.8	5638.47	3342.33	11850.9	4490.4
BCAN_A0805		Phenylacetic acid degradation-related protein	0.0452203	1.03184	0.035873	322.559	271.261	329.855	245.64	296.91	287.748
BCAN_A0806		O-acetylhomoserine sulfhydrylase / O-succinylhomoserine sulfhydrylase	0.368297	1.29083	0.0451221	1439.51	1414.11	973.216	1237.47	1426.81	1105.34
BCAN_A0807		hypothetical protein	-0.0851511	-1.0608	0.0388897	525.561	152.115	301.217	417.66	338.838	359.439
BCAN_A0811		hypothetical protein	0.550066	1.46415	0.0553952	3430.6	1198.92	1628.4	1533.51	2314.76	1580.95
BCAN_A0816		hypothetical protein	0.745168	1.67617	0.132785	723.471	295.694	395.415	212.617	509.583	304.016
BCAN_A0817	nuoA	NADH ubiquinone oxidoreductase chain A	-0.225399	-1.1691	0.0130326	8203.97	5709.92	10345.2	5921.56	6956.94	8133.37
BCAN_A0818		NADH-ubiquinone oxidoreductase chain B	-0.254281	-1.19274	0.0178506	4510.47	4525.61	7048.31	3729.4	4518.04	5388.85
BCAN_A0819	nuoC	NADH-ubiquinone oxidoreductase chain C	0.156646	1.11469	0.0195287	4408.33	3313.06	4369.99	2556.93	3860.69	3463.46
BCAN_A0820	nuoD	NADH-ubiquinone oxidoreductase chain D	-0.0427075	-1.03005	0.0227534	2759.94	2318.37	3261.14	1969.75	2539.16	2615.45
BCAN_A0821	nuoE	NADH-ubiquinone oxidoreductase chain E	0.301189	1.23216	0.0276585	3415.94	2552.89	2970.55	1873.66	2984.42	2422.1
BCAN_A0822	nuoF	NADH-ubiquinone oxidoreductase chain F	-0.0379035	-1.02662	0.0271797	2226.93	1440.86	2452.71	1312.73	1833.9	1882.72
BCAN_A0823		NADH-ubiquinone oxidoreductase chain G	-0.047668	-1.03359	0.0203287	2575.1	3575.94	3970.25	2387.42	3075.52	3178.84
BCAN_A0824	nuoH	NADH-ubiquinone oxidoreductase chain H	0.281098	1.21512	0.017067	6645.56	5667.22	5541.33	4591.65	6156.39	5066.49
BCAN_A0825		NADH-ubiquinone oxidoreductase chain I	0.381422	1.30262	0.054602	773.787	886.762	758.6	516.172	830.275	637.386
BCAN_A0826	nuoJ	NADH-ubiquinone oxidoreductase chain J	-0.0239572	-1.01674	0.0093486	11948.6	8173.42	10331.3	10127.7	10061	10229.5
BCAN_A0827	nuoK	NADH-ubiquinone oxidoreductase chain K	-0.0598933	-1.04239	0.0230449	3113.76	1861.35	3014.18	2171.83	2487.56	2593
BCAN_A0828		NADH-ubiquinone oxidoreductase chain L	0.343776	1.26907	0.0170899	7044.8	7516.02	6577.16	4896.43	7280.41	5736.79
BCAN_A0829		NADH-ubiquinone oxidoreductase chain M	-0.0129173	-1.00899	0.0183159	3744.59	3574.58	4122.01	3262.98	3659.58	3692.5
BCAN_A0830		NADH-ubiquinone oxidoreductase chain N	-0.0566747	-1.04007	0.0155143	5065.74	4409.21	5774.61	4079.96	4737.48	4927.29
BCAN_A0831		Biotin-protein ligase	0.365263	1.28812	0.0402684	1886.83	1760.95	2179.5	652.372	1823.89	1415.94
BCAN_A0832		Metallo-beta-lactamase family protein, RNA-specific	0.811328	1.75483	0.165504	1015.91	1067.08	729.476	457.531	1041.5	593.504
BCAN_A0833		Methylmalonyl-CoA epimerase; Ethylmalonyl-CoA epimerase	-0.134845	-1.09797	0.0412959	609.631	633.564	913.914	451.083	621.598	682.499
BCAN_A0834		hypothetical protein	0.565826	1.48024	0.0559827	3272.98	1678.08	2093.72	1251.06	2475.53	1672.39
BCAN_A0835		hypothetical protein	0.950576	1.93264	0.217845	2770.53	1797.93	1398.29	965.545	2284.23	1181.92
BCAN_A0837		Prolyl-tRNA synthetase ## Bacterial type	-0.138665	-1.10089	0.0160854	4275.06	4992.07	4554.58	5647.47	4633.56	5101.03
BCAN_A0838		Lipoprotein releasing system transmembrane protein LolC	-0.598128	-1.51375	0.0382686	3959.4	3558.93	5449.33	5931.56	3759.17	5690.44
BCAN_A0839	lolD	Lipoprotein releasing system ATP-binding protein LolD	-0.281227	-1.21523	0.0320375	1480.34	2063.21	2084.04	2222.19	1771.78	2153.11
BCAN_A0840	dnaE	DNA polymerase III alpha subunit	-0.521661	-1.43561	0.0565126	1009.29	1624.14	1954.02	1826.55	1316.71	1890.28
BCAN_A0841		Msr0042 protein	0.353383	1.27755	0.0515564	1157.28	564.691	676.76	671.104	860.983	673.932
BCAN_A0842		hypothetical protein	-0.449675	-1.36573	0.0484636	1318.19	1312.59	1713.44	1879.5	1315.39	1796.47
BCAN_A0843		EXTENSIN-LIKE PROTEIN	0.80842	1.75129	0.127756	2410.72	2224.13	1073.21	1573.32	2317.43	1323.27
BCAN_A0845		SSU ribosomal protein S4p (S9e)	2.84456	7.18286	0.999999	8348.72	7769.44	1309.9	934.077	8059.08	1121.99
BCAN_A0846		tRNA(Cytosine32)-2-thiocytidine synthetase	0.27601	1.21084	0.0475258	689.362	698.727	579.468	566.915	694.045	573.192
BCAN_A0847		Inositol monophosphatase and related sulfite synthesis enzyme	-0.296262	-1.22796	0.0471692	324.075	327.281	392.051	407.787	325.678	399.919
BCAN_A0848		MFS family multidrug efflux protein, similarity to bicyclomycin resistance protein Bcr	0.127524	1.09242	0.0403569	892.864	619.26	764.217	619.982	756.062	692.1
BCAN_A0850		Uncharacterized monothiol glutaredoxin ycf64-like	1.16025	2.23496	0.294433	8260.4	7594.54	3076.24	4017.83	7927.47	3547.03
BCAN_A0851		YrbA protein	0.611253	1.52758	0.0892472	1141.59	918.616	638.908	709.763	1030.1	674.336
BCAN_A0852	purL	Phosphoribosylformylglycinamidine synthase, synthetase subunit	0.446289	1.36253	0.0419273	2331.01	2426.31	2356.59	1134.94	2378.66	1745.77
BCAN_A0853		lipoprotein, putative	0.0718084	1.05103	0.0391145	378.974	363.731	353.359	353.284	371.353	353.321
BCAN_A0854		Glutathione S-transferase family protein	-0.273078	-1.20838	0.0246219	2833.4	2740.88	3169.07	3566.8	2787.14	3367.94
BCAN_A0855	purQ	Phosphoribosylformylglycinamidine synthase, glutamine amidotransferase subunit	0.625688	1.54295	0.056981	4186.61	2527.26	2620.95	1730.38	3356.93	2175.67
BCAN_A0856	purS	Phosphoribosylformylglycinamidine synthase, PurS subunit	1.06257	2.08865	0.256582	6300.59	2598.86	2721.83	1539.04	4449.73	2130.43
BCAN_A0857	purC	Phosphoribosylaminoimidazole-succinocarboxamide synthase	1.5482	2.92453	0.899326	3859.14	2725.07	1536.63	714.749	3292.11	1125.69
BCAN_A0858		hypothetical protein perhaps implicated in de Novo purine biosynthesis	0.0121424	1.00845	0.0126991	5818.62	7173.56	6239.34	6643.94	6496.09	6441.64
BCAN_A0860		Predicted esterase of the alpha/beta hydrolase fold	0.664286	1.58478	0.104722	552.473	434.045	360.917	261.576	493.259	311.247
BCAN_A0861		Glyoxalase family protein	0.380845	1.3021	0.0545393	450.298	425.896	308.952	363.954	438.097	336.453
BCAN_A0862	purB	Adenylosuccinate lyase	0.556843	1.47105	0.0813901	747.61	727.139	619.13	383.387	737.375	501.259
BCAN_A0863	rpe	Ribulose-phosphate 3-epimerase	0.813563	1.75755	0.156742	1437.13	1313.89	955.577	609.682	1375.51	782.629
BCAN_A0864		Lipid A biosynthesis lauroyl acyltransferase	0.810134	1.75337	0.167806	1023.4	806.218	662.154	381.328	914.808	521.741
BCAN_A0865		Alcohol dehydrogenase	0.736808	1.66648	0.107021	2331.89	1553.72	1414.31	917.307	1942.8	1165.81
BCAN_A0866	tcmK	3-oxoacyl-[acyl-carrier-protein] synthase, KASII	0.276505	1.21126	0.0354811	1772.42	1682.89	1696.3	1156.37	1727.66	1426.33
BCAN_A0867		3-oxoacyl-(acyl carrier protein) synthase	0.395679	1.31556	0.026717	4465.3	4113.19	3679.67	2841.12	4289.25	3260.39
BCAN_A0868	acpXL	Acyl carrier protein	0.579749	1.49459	0.0245467	10428.1	10195.4	6962.73	6836.07	10311.8	6899.4
BCAN_A0869		SECRETION ACTIVATOR PROTEIN	-0.168104	-1.12358	0.0117669	7510.62	7660.84	9208.94	7837.42	7585.73	8523.18
BCAN_A0870		Aldose 1-epimerase	0.206763	1.1541	0.0443403	634.492	609.453	589.452	488.401	621.973	538.926
BCAN_A0871	kdgK	2-dehydro-3-deoxygluconate kinase	0.136139	1.09896	0.0370593	331.086	275.838	291.422	260.849	303.462	276.136
BCAN_A0872		Protein RcsF	0.470842	1.38592	0.0564889	1269.48	1532.22	830.207	1191.34	1400.85	1010.77
BCAN_A0873	phnM	Metal-dependent hydrolase involved in phosphonate metabolism	0.389451	1.30989	0.0507337	321.56	363.404	233.789	289.127	342.482	261.458
BCAN_A0874		Putative phosphatase YfbT	0.238745	1.17997	0.0406677	319.869	317.177	239.62	300.265	318.523	269.943
BCAN_A0876		tRNA dihydrouridine synthase A	0.842727	1.79344	0.165691	1464.92	1750.63	985.066	807.891	1607.78	896.478
BCAN_A0879		CblX, a non-orthologous displasment for Alpha-ribazole-5'-phosphate phosphatase	0.671284	1.59249	0.110921	875.951	592.952	463.105	459.289	734.452	461.197
BCAN_A0880	cobS	Cobalamin synthase	1.06296	2.08921	0.330906	2105.34	2381.77	1176.36	971.39	2243.55	1073.88
BCAN_A0881	cobT	Nicotinate-nucleotide--dimethylbenzimidazole phosphoribosyltransferase	0.758778	1.69206	0.0399583	135.711	168.324	95.7087	83.975	152.017	89.8418
BCAN_A0882		Transcriptional regulator, AsnC family	2.57877	5.97429	0.999978	29191.2	4409.01	3577.92	2046.21	16800.1	2812.06
BCAN_A0883		Hypothetical protein VC0266 (sugar utilization related?)	0.560221	1.4745	0.0371958	217.68	146.614	137.638	109.426	182.147	123.532
BCAN_A0884		SUCCINOGLYCAN BIOSYNTHESIS PROTEIN EXOI	0.0327521	1.02296	0.018564	174.708	120.953	169.902	119.123	147.831	144.512
BCAN_A0886		exopolysacchride production negative regulator exoR	0.39	1.31039	0.0299749	2964.33	3981.03	2574.2	2726.01	3472.68	2650.11
BCAN_A0887		Exodeoxyribonuclease III	-0.54018	-1.45415	0.0775538	419.073	667.16	657.415	922.134	543.116	789.775
BCAN_A0888		putative membrane protein	0.40689	1.32582	0.0494009	1400.1	1352.96	813	1263.49	1376.53	1038.24
BCAN_A0889		probable iron binding protein from the HesB_IscA_SufA family	1.09474	2.13574	0.408841	535.428	674.477	230.131	336.372	604.953	283.251
BCAN_A0890	dgt	Deoxyguanosinetriphosphate triphosphohydrolase	-0.0814313	-1.05807	0.0400288	559.37	738.964	602.169	771.556	649.167	686.862
BCAN_A0891	argS	Arginyl-tRNA synthetase	0.621204	1.53816	0.0793296	1655.29	1620.08	1112.61	1016.8	1637.68	1064.71
BCAN_A0892		Soluble lytic murein transglycosylase	0.592519	1.50788	0.0331803	5412.65	8452.15	4269.69	4925.22	6932.4	4597.46
BCAN_A0893	nagZ	Beta N-acetyl-glucosaminidase	0.439969	1.35657	0.0536429	1438.55	1229.19	1047.05	919.482	1333.87	983.265
BCAN_A0894	scpA	Segregation and condensation protein A	-0.267938	-1.20409	0.0380208	1030.63	1360.73	1537.08	1342.33	1195.68	1439.7
BCAN_A0895	scpB	Segregation and condensation protein B	0.626116	1.5434	0.0889423	431.907	379.551	277.005	248.754	405.729	262.879
BCAN_A0896	tatA	Twin-arginine translocation protein TatA	0.0583947	1.04131	0.0128494	8097.91	5034.68	7343.61	5268.04	6566.3	6305.83
BCAN_A0897	tatB	Twin-arginine translocation protein TatB	-0.322257	-1.25028	0.0151675	6839.82	6252.46	10505	5864.08	6546.14	8184.54
BCAN_A0898	tatC	Twin-arginine translocation protein TatC	-0.0961897	-1.06895	0.0216282	3021.98	2590.87	3393.35	2606.48	2806.42	2999.92
BCAN_A0899	serS	Seryl-tRNA synthetase	0.540258	1.45423	0.0458884	3349.38	2935.26	2708.75	1612.87	3142.32	2160.81
BCAN_A0900	surE	5-nucleotidase SurE	0.417563	1.33567	0.0373785	2930.59	2294.07	2134.11	1777.53	2612.33	1955.82
BCAN_A0901	pcm	Protein-L-isoaspartate O-methyltransferase	0.950206	1.93215	0.265672	709.3	637.396	350.345	346.65	673.348	348.497
BCAN_A0902	lppB	LIPOPROTEIN NLPD	-0.0718068	-1.05103	0.0127755	5075.36	7669.7	6807.06	6588.41	6372.53	6697.74
BCAN_A0903		ATP-DEPENDENT PROTEASE SUBUNIT	0.398228	1.31789	0.0555321	373.011	466.642	293.271	343.849	419.826	318.56
BCAN_A0904	yajC	Preprotein translocase subunit YajC	0.448184	1.36432	0.0342379	3490.05	3431.4	2625.23	2447.94	3460.72	2536.59
BCAN_A0905	secD	Protein-export membrane protein SecD ) / Protein-export membrane protein SecF	0.126777	1.09185	0.0198299	3858.74	3344.79	2951.13	3646.39	3601.76	3298.76
BCAN_A0906		hypothetical protein	0.436889	1.35368	0.0585813	430.659	370.398	305.825	285.937	400.529	295.881
BCAN_A0907	crtB	Phytoene synthase	0.908622	1.87725	0.214946	442.56	507.872	274.225	232.064	475.216	253.145
BCAN_A0908	gid	tRNA uridine 5-carboxymethylaminomethyl modification enzyme gid	0.546872	1.46091	0.0794922	782.684	668.491	550.572	442.762	725.588	496.667
BCAN_A0909		hypothetical protein	2.41579	5.33612	0.999925	8390.77	5652.21	1279.49	1352.2	7021.49	1315.84
BCAN_A0910		membrane protein, putative	0.0077302	1.00537	0.0182351	3901.6	3519.51	3544.9	3836.55	3710.55	3690.72
BCAN_A0911		hypothetical protein	0.511879	1.42591	0.0723978	812.279	773.09	568.469	543.363	792.684	555.916
BCAN_A0913	tig	Cell division trigger factor	0.526072	1.44	0.0107005	29146.7	24803.1	22106.8	15358.3	26974.9	18732.5
BCAN_A0914	gatB	Aspartyl-tRNA(Asn) amidotransferase subunit B @ Glutamyl-tRNA(Gln) amidotransferase subunit B	0.824039	1.77036	0.131652	2399.46	2532.11	1725.12	1060.52	2465.78	1392.82
BCAN_A0915		Acetyltransferase, GNAT family	1.03028	2.04242	0.286464	2807.86	2070.04	1508.84	879.454	2438.95	1194.15
BCAN_A0916		NADH:ubiquinone oxidoreductase 17.2 kD subunit	1.1333	2.1936	0.276771	6747.28	7490.64	3199.66	3291.02	7118.96	3245.34
BCAN_A0917		Retrovirus-related POL polyprotein	0.0750058	1.05337	0.0156917	4428.49	5407.92	4776.12	4561.96	4918.2	4669.04
BCAN_A0919		Biotin carboxylase of acetyl-CoA carboxylase	0.224067	1.16802	0.0153829	6452.13	6214.76	5992.26	4852.47	6333.44	5422.37
BCAN_A0920	accB	Biotin carboxyl carrier protein of acetyl-CoA carboxylase	0.0936823	1.06709	0.0146295	5868.85	5289.22	6144.47	4312.07	5579.04	5228.27
BCAN_A0921	aroQ	3-dehydroquinate dehydratase II	0.00629876	1.00438	0.00585531	22442.2	16933.3	21297.6	17906.3	19687.7	19602
BCAN_A0922		Protein-disulfide isomerase	-0.151697	-1.11088	0.0146403	5825.17	4983.19	5437.36	6569.38	5404.18	6003.37
BCAN_A0923		Putative Zn-dependent protease, contains TPR repeats	0.242852	1.18333	0.0445958	746.043	836.286	600.492	736.692	791.165	668.592
BCAN_A0924		Aspartate/tyrosine/aromatic aminotransferase	-0.10502	-1.07551	0.0392989	444.425	232.74	412.975	315.322	338.582	364.149
BCAN_A0925		Cytoplasmic axial filament protein CafA and Ribonuclease G	0.429003	1.3463	0.035864	3126.94	2774.29	2356.31	2026.98	2950.62	2191.64
BCAN_A0927		N-acetylmuramoyl-L-alanine amidase	0.447583	1.36375	0.0492448	1828.37	1602.13	1150.61	1364.87	1715.25	1257.74
BCAN_A0928		Multimodular transpeptidase-transglycosylase	0.289165	1.22193	0.0194805	5084.76	5166.18	3756.12	4633	5125.47	4194.56
BCAN_A0929	prfB	Peptide chain release factor 2; programmed frameshift-containing	1.9148	3.77061	0.993331	5473.51	3009.64	1302.86	946.948	4241.58	1124.91
BCAN_A0933		hypothetical protein	0.42271	1.34044	0.0535754	279.24	406.156	250.702	260.618	342.698	255.66
BCAN_A0936		Large exoproteins involved in heme utilization or adhesion	-0.0736903	-1.05241	0.0378225	777.14	881.233	701.507	1043.77	829.187	872.641
BCAN_A0937	tyrS	Tyrosyl-tRNA synthetase ## cluster 1	0.847073	1.79885	0.178268	1306.43	1309.37	739.294	714.857	1307.9	727.075
BCAN_A0938	anmK	Anhydro-N-acetylmuramic acid kinase	0.151327	1.11059	0.0419905	725.692	592.477	577.264	609.644	659.084	593.454
BCAN_A0939	qacF	Ethidium bromide-methyl viologen resistance protein EmrE	0.839908	1.78994	0.148662	2524.86	1710.99	1237.3	1129.18	2117.92	1183.24
BCAN_A0940		Alpha/beta hydrolase	1.03474	2.04875	0.257643	3673.55	3121.15	1619.77	1696.75	3397.35	1658.26
BCAN_A0941	iscS	Cysteine desulfurase	1.19581	2.29073	0.540351	738.129	520.652	307.544	241.966	629.39	274.755
BCAN_A0942	sufB	Iron-sulfur cluster assembly protein SufB	0.533304	1.44724	0.0181059	11934.5	14358.6	8418.17	9749.59	13146.5	9083.88
BCAN_A0943	sufC	Iron-sulfur cluster assembly ATPase protein SufC	0.370602	1.29289	0.0133453	10676.4	12031.9	8530.9	9033.08	11354.2	8781.99
BCAN_A0944	sufD	Iron-sulfur cluster assembly protein SufD	0.29309	1.22526	0.0116371	8971.53	13379.2	7925.58	10316	11175.4	9120.79
BCAN_A0945	sufS	Cysteine desulfurase, SufS subfamily	0.754945	1.68757	0.124222	1343.34	1724.54	749.755	1068.18	1533.94	908.966
BCAN_A0946		PaaD-like protein (DUF59) involved in Fe-S cluster assembly	1.18444	2.27276	0.513825	1539.93	2027.11	780.027	789.449	1783.52	784.738
BCAN_A0947		Glycosyl transferase, group 2 family protein	0.240379	1.1813	0.00777909	15822.1	19392.9	13284.7	16525.7	17607.5	14905.2
BCAN_A0949	ppnK	NAD kinase	0.81586	1.76035	0.15607	1480.23	1392.36	649.264	982.57	1436.3	815.917
BCAN_A0950		ATP-dependent RNA helicase Atu1833	1.7003	3.24968	0.9617	4587.9	3970.07	1577.49	1055.99	4278.99	1316.74
BCAN_A0951	sufA	Iron binding protein SufA for iron-sulfur cluster assembly	0.997578	1.99664	0.205252	3891.37	4282.66	1907.7	2186.19	4087.02	2046.94
BCAN_A0953		hypothetical protein	-0.395217	-1.31514	0.0112723	14148.6	9607.03	15278.6	15963.5	11877.8	15621
BCAN_A0954		Copper chaperone	-0.434235	-1.35119	0.0555706	859.636	860.941	1157.27	1167.56	860.288	1162.42
BCAN_A0956		Protein-L-isoaspartate O-methyltransferase	0.5811	1.49599	0.0429467	4191.48	4461.28	2749.63	3034.34	4326.38	2891.99
BCAN_A0957		Type I secretion outer membrane protein, TolC precursor	0.2945	1.22646	0.0248691	3452.57	3565.48	2641.68	3080.52	3509.02	2861.1
BCAN_A0958		hypothetical protein	-0.697867	-1.6221	0.0626362	2064.38	3276.38	3724.91	4938.36	2670.38	4331.64
BCAN_A0959	valS	Valyl-tRNA synthetase	0.893521	1.8577	0.195488	1833.55	1552.58	864.841	957.906	1693.06	911.373
BCAN_A0960		Membrane protein involved in aromatic hydrocarbon degradation	-0.0447431	-1.0315	0.0405196	615.924	405.148	594.48	458.755	510.536	526.617
BCAN_A0961		Membrane protein involved in aromatic hydrocarbon degradation	0.105292	1.07571	0.0293633	258.482	179.58	200.171	207.059	219.031	203.615
BCAN_A0962		3-hydroxyisobutyrate dehydrogenase	-0.196972	-1.14629	0.0341735	1591.17	1016.37	1505.99	1483.01	1303.77	1494.5
BCAN_A0970		Molybdenum cofactor biosynthesis protein MoaA	0.232074	1.17452	0.0329977	1780.39	1750.53	1493.39	1512.87	1765.46	1503.13
BCAN_A0971		COG3536: Uncharacterized protein conserved in bacteria	0.971298	1.9606	0.144831	250.837	206.57	123.748	109.551	228.704	116.65
BCAN_A0972		Salicylate hydroxylase	0.900617	1.86686	0.200048	2022.49	1391.47	1213.14	615.569	1706.98	914.356
BCAN_A0973		Fumarate hydratase class I, aerobic	0.0800142	1.05703	0.0365927	305.747	308.215	301.43	279.407	306.981	290.419
BCAN_A0974		hypothetical protein	-1.52295	-2.87379	0.900938	877.663	451.939	2190.19	1630.81	664.801	1910.5
BCAN_A1006		Arsenate reductase	1.06897	2.09794	0.290826	3920.47	3056.97	1372.91	1952.95	3488.72	1662.93
BCAN_A1007	rlpA	Rare lipoprotein A precursor	0.509389	1.42345	0.0458486	2892.57	2508.55	1929.59	1864.8	2700.56	1897.2
BCAN_A1008		D-alanyl-D-alanine carboxypeptidase	0.242388	1.18295	0.0457087	475.074	455.238	439.541	346.893	465.156	393.217
BCAN_A1009	tmk	Thymidylate kinase	0.426052	1.34355	0.0612948	498.137	692.903	422.397	464.089	595.52	443.243
BCAN_A1010	holB	DNA polymerase III delta prime subunit	-0.301579	-1.23249	0.0412922	248.213	225	282.278	300.955	236.607	291.616
BCAN_A1012		Methionyl-tRNA synthetase	1.08932	2.12774	0.386066	1931.88	1555.77	979.657	659.483	1743.83	819.57
BCAN_A1013		Putative deoxyribonuclease YcfH	1.08876	2.12691	0.289766	5007.64	3516.44	2681.93	1325.81	4262.04	2003.87
BCAN_A1014		Metal-dependent hydrolases of the beta-lactamase superfamily I; PhnP protein	0.999685	1.99956	0.31143	720.62	630.428	411.3	264.371	675.524	337.836
BCAN_A1015		Beta-(1-->2)glucan export ATP-binding/permease protein NdvA	0.53464	1.44858	0.0680189	408.894	309.921	176.291	319.929	359.408	248.11
BCAN_A1016		Ribosomal large subunit pseudouridine synthase C ## LSU Psi955, Psi2504 and Psi2580	0.831352	1.77935	0.157419	394.405	410.061	245.091	207.02	402.233	226.056
BCAN_A1017		membrane protein, putative	0.421552	1.33937	0.0542685	394.248	312.911	327.61	200.37	353.58	263.99
BCAN_A1018		Similar to phosphoglycolate phosphatase, clustered with ribosomal large subunit pseudouridine synthase C	0.663412	1.58382	0.0762786	276.454	275.723	206.548	142.087	276.089	174.318
BCAN_A1019		hypothetical protein	0.79704	1.73753	0.159273	928.106	1040.07	564.155	568.588	984.089	566.371
BCAN_A1020	glnA	Glutamine synthetase type I	-0.416992	-1.33514	0.024428	3725.25	4271.11	4650.12	6026.15	3998.18	5338.14
BCAN_A1021	glnB	Nitrogen regulatory protein P-II	-0.139196	-1.10129	0.0296439	1547.99	1706.12	1735.18	1848.54	1627.05	1791.86
BCAN_A1022		YjeF protein, function unknown	-0.135913	-1.09879	0.041551	338.418	461.943	394.845	484.582	400.181	439.714
BCAN_A1023		hypothetical protein	0.315432	1.24438	0.0426438	300.956	298.033	211.964	269.389	299.494	240.677
BCAN_A1024	gph	Phosphoglycolate phosphatase	-0.218585	-1.16359	0.0270632	2180.57	2116.48	2240.12	2759.9	2148.53	2500.01
BCAN_A1025	rpiA	Ribose 5-phosphate isomerase A	0.00487882	1.00339	0.0149594	5487.79	4624.02	4809.64	5268.04	5055.9	5038.84
BCAN_A1026		hypothetical protein	0.246485	1.18631	0.0151036	6451.9	7204.77	5823.15	5688.7	6828.34	5755.93
BCAN_A1027	gor	Glutathione reductase	0.0116025	1.00807	0.0287532	1906.53	1408.41	1641.65	1646.74	1657.47	1644.2
BCAN_A1028		2-keto-3-deoxy-D-arabino-heptulosonate-7-phosphate synthase II	0.266636	1.203	0.0303425	2302.96	2274.22	2139.3	1665.5	2288.59	1902.4
BCAN_A1029	dgkA	Diacylglycerol kinase	0.560089	1.47436	0.0497167	268.092	185.191	139.465	167.979	226.641	153.722
BCAN_A1030	nadE	NAD synthetase / Glutamine amidotransferase chain of NAD synthetase	-0.0331219	-1.02322	0.0273125	2079.44	1553.88	1601.91	2115.78	1816.66	1858.85
BCAN_A1031	gltX	Glutamyl-tRNA(Gln) synthetase	0.302416	1.23321	0.0495176	708.105	624.332	551.652	528.812	666.218	540.232
BCAN_A1032		NAD-dependent malic enzyme	0.131348	1.09532	0.026147	2092.79	2411.02	2026.72	2085.16	2251.91	2055.94
BCAN_A1033		Muconate cycloisomerase	-0.447073	-1.36327	0.0638098	356.257	484.847	474.892	671.761	420.552	573.326
BCAN_A1034		toulene ABC transporter, permease protein, putative	0.401303	1.3207	0.0461831	1443.12	1713.48	1131.38	1258.72	1578.3	1195.05
BCAN_A1035		Methionine ABC transporter ATP-binding protein	-0.0264233	-1.01848	0.0237031	2391.28	2337.99	2731.37	2085.32	2364.64	2408.34
BCAN_A1036		ABC-type transport system involved in resistance to organic solvents, periplasmic component USSDB6C	0.1921	1.14243	0.0342467	1603.07	1335.75	1263.53	1308.91	1469.41	1286.22
BCAN_A1037		membrane lipoprotein lipid attachment site containing protein	0.94265	1.92206	0.250302	630	470.593	235.424	337.188	550.296	286.306
BCAN_A1038		Kinesin-like protein	-0.0390694	-1.02745	0.0139764	4695.86	6413.66	5035.46	6379.03	5554.76	5707.24
BCAN_A1040		Ferredoxin, 2Fe-2S	0.981166	1.97406	0.124831	215.349	191.174	114.461	91.4716	203.261	102.966
BCAN_A1042		Mlr0789 protein	1.01966	2.02745	0.336302	768.938	941.745	427.925	415.837	855.341	421.881
BCAN_A1043	folP	Dihydropteroate synthase	0.37455	1.29643	0.0399461	295.844	198.654	188.297	193.132	247.249	190.715
BCAN_A1044	folB	Dihydroneopterin aldolase	0.159255	1.11671	0.041232	745.194	784.464	786.644	583.146	764.829	684.895
BCAN_A1045	folK	2-amino-4-hydroxy-6-hydroxymethyldihydropteridine pyrophosphokinase	0.654733	1.57432	0.10302	1067.09	805.918	634.964	554.759	936.505	594.862
BCAN_A1046		Mlr0777 protein	0.233003	1.17528	0.0381547	1174.49	1369.1	969.403	1194.83	1271.79	1082.12
BCAN_A1047		GTP-binding protein	-0.588508	-1.50369	0.0866214	650.139	508.751	720.737	1021.87	579.445	871.306
BCAN_A1048		Amino acid regulated cytosolic protein	0.0466735	1.03288	0.0394842	559.24	823.785	629.834	709.164	691.512	669.499
BCAN_A1050		C4-type zinc finger protein, DksA/TraR family	2.22886	4.68765	0.999658	1231.19	1738.32	232.289	401.186	1484.75	316.738
BCAN_A1051		procollagen, type VI, alpha 3	-0.22445	-1.16833	0.00994106	8630.62	11967.7	10940.6	13125.1	10299.2	12032.9
BCAN_A1052		Sensory Transduction Protein Kinase	-0.076551	-1.05449	0.0359782	904.026	1048.25	970.912	1087.75	976.139	1029.33
BCAN_A1053		NAD(FAD)-utilizing dehydrogenases	0.251124	1.19013	0.0400249	1482.41	902.819	968.986	1035.19	1192.62	1002.09
BCAN_A1054		6-aminohexanoate-dimer hydrolase	-0.120439	-1.08707	0.0371152	877.581	987.071	799.623	1227.38	932.326	1013.5
BCAN_A1056		Ribonucleotide reductase of class II (coenzyme B12-dependent)	-0.6528	-1.57222	0.0216816	11553.2	10744.4	14733.1	20323.5	11148.8	17528.3
BCAN_A1058		NUDIX hydrolase	0.598644	1.51429	0.0432969	4839.74	4491.99	3217.54	2944.89	4665.86	3081.22
BCAN_A1061		Universal stress protein UspA and related nucleotide-binding proteins	-0.781044	-1.71837	0.0629219	3339.76	4983.78	7522.26	6780.69	4161.77	7151.48
BCAN_A1062		Similar to N-terminal domain of competence/damage-inducible protein CinA, molybdopterin binding motif	-1.14383	-2.20966	0.345427	1672.14	2542.59	3879.24	5433.89	2107.36	4656.56
BCAN_A1063	wrbA	Trp repressor binding protein	-1.14953	-2.21841	0.349679	1892.19	2407.17	4377.48	5160.27	2149.68	4768.88
BCAN_A1067		ATP-dependent RNA helicase RhlE	2.11684	4.33743	0.997748	19765.8	11525.8	5261.74	1952.58	15645.8	3607.16
BCAN_A1068		Cysteine synthase B	0.0455537	1.03208	0.0356847	1300.99	730.208	933.063	1035	1015.6	984.032
BCAN_A1069	alaS	Alanyl-tRNA synthetase domain protein	-0.489581	-1.40404	0.0522213	1425.44	1251.49	1787.39	1971.11	1338.46	1879.25
BCAN_A1070		Thiosulfate sulfurtransferase, rhodanese	0.157916	1.11567	0.00665627	18737.3	19158.9	17326.5	16640.5	18948.1	16983.5
BCAN_A1071		Acetyltransferase, GNAT family	-0.0231261	-1.01616	0.00926077	8330.41	12069.9	9150.99	11579	10200.2	10365
BCAN_A1072		Diguanylate cyclase/phosphodiesterase domain 1 (GGDEF)	1.20111	2.29916	0.469463	443.906	333.004	187.367	150.543	388.455	168.955
BCAN_A1073		Acetyl-CoA hydrolase/transferase family protein	0.507612	1.4217	0.0383021	3965.26	3418.84	2097.23	3096.64	3692.05	2596.93
BCAN_A1074		Multidrug resistance protein B	-0.995655	-1.99399	0.211079	1996.45	1793.54	3165.94	4391.26	1895	3778.6
BCAN_A1076		Alcohol dehydrogenase	0.0158836	1.01107	0.0382367	770.316	793.112	814.624	731.686	781.714	773.155
BCAN_A1078		3-DEMETHYLUBIQUINONE-9 3-METHYLTRANSFERASE	0.590896	1.50618	0.0890361	646.862	593.592	445.875	377.7	620.227	411.788
BCAN_A1079		Sodium/bile acid symporter family	0.202716	1.15086	0.0428423	977.207	567.066	804.366	537.474	772.137	670.92
BCAN_A1081	galE	UDP-glucose 4-epimerase	-0.141817	-1.10329	0.0420814	597.237	495.194	581.8	623.473	546.215	602.636
BCAN_A1082	mazG	Nucleoside triphosphate pyrophosphohydrolase MazG	0.654136	1.57367	0.0951957	1788.26	790.737	795.339	843.498	1289.5	819.419
BCAN_A1083		Nitrilotriacetate monooxygenase component B	0.701567	1.62627	0.100766	1843.36	1522.64	1086.37	983.395	1683	1034.88
BCAN_A1084		Nitroreductase family protein	0.15631	1.11443	0.0221559	2988.22	3280.21	3090.48	2534.3	3134.22	2812.39
BCAN_A1085		hypothetical protein	-0.222544	-1.16679	0.0226174	2826.77	3067.2	3536.49	3340.53	2946.98	3438.51
BCAN_A1086	thrS	Threonyl-tRNA synthetase	0.286093	1.21933	0.0354582	2009.22	1559.28	1562.71	1363.89	1784.25	1463.3
BCAN_A1088		Protein YidD	0.668153	1.58904	0.0497637	246.991	136.062	148.925	92.1346	191.527	120.53
BCAN_A1089		Putative iron-sulfur cluster assembly scaffold protein for SUF system, SufE2	1.06221	2.08813	0.31774	2797.48	2274.43	1296.23	1132.69	2535.95	1214.46
BCAN_A1090	folE	GTP cyclohydrolase I type 1	1.07315	2.10403	0.249746	3800.63	6601.75	2128.86	2815.17	5201.19	2472.02
BCAN_A1091	hisI	Phosphoribosyl-AMP cyclohydrolase	0.939588	1.91798	0.256506	1008.02	987.799	453.895	586.69	997.911	520.293
BCAN_A1092		putative patatin-like phospholipase	-0.352971	-1.27719	0.0377715	1552.13	1554.68	1949.76	2018.22	1553.4	1983.99
BCAN_A1102		L-carnitine dehydratase/bile acid-inducible protein F	1.14914	2.21781	0.490561	1927.37	395.021	559.886	487.271	1161.2	523.578
BCAN_A1104		Transcriptional regulator, LysR family	0.167789	1.12334	0.0308813	203.873	250.289	193.462	210.836	227.081	202.149
BCAN_A1105		bacterial luciferase family protein	-0.295817	-1.22758	0.049321	394.179	465.595	384.116	671.325	429.887	527.721
BCAN_A1107		Probable RND efflux membrane fusion protein	-0.44823	-1.36437	0.0589643	291.438	272.76	399.558	370.215	282.099	384.886
BCAN_A1108		Transcriptional regulator, TetR family	-0.102914	-1.07394	0.0377554	808.048	916.215	823.286	1028.47	862.132	925.878
BCAN_A1109	tgt	tRNA-guanine transglycosylase	1.06653	2.09439	0.387234	788.639	718.871	395.408	324.377	753.755	359.892
BCAN_A1110	queA	S-adenosylmethionine:tRNA ribosyltransferase-isomerase	0.688521	1.61163	0.108372	1591.24	773.628	798.987	668.388	1182.43	733.688
BCAN_A1111		Peptidyl-prolyl cis-trans isomerase	0.495643	1.40995	0.0626201	1089.2	1386.6	908.425	847.527	1237.9	877.976
BCAN_A1112		Peptidyl-prolyl cis-trans isomerase	-0.122963	-1.08897	0.0091409	12727.1	8446.39	10111.8	12945.5	10586.8	11528.7
BCAN_A1113	coaD	Phosphopantetheine adenylyltransferase	0.19351	1.14354	0.0277924	2298.96	2207.54	2131.25	1809.58	2253.25	1970.41
BCAN_A1117		DNA gyrase subunit A	-0.140799	-1.10252	0.0177241	3116.54	4862.06	3895.99	4900.54	3989.3	4398.26
BCAN_A1118		Membrane protein, MarC family	-0.809458	-1.75255	0.109733	1713.73	1981.23	3148.09	3327.53	1847.48	3237.81
BCAN_A1119	phnN	ATP-binding protein PhnN; Guanylate kinase	0.633678	1.55152	0.0962479	383.499	592.144	302.356	326.475	487.821	314.416
BCAN_A1120	phnF	Transcriptional regulator PhnF	0.3859	1.30667	0.0465147	1708.24	1171.55	1143.33	1060.58	1439.9	1101.95
BCAN_A1122		Single-stranded DNA-binding protein	0.423643	1.34131	0.0174828	8055.35	10120.9	6873.2	6677.95	9088.15	6775.57
BCAN_A1124		Excinuclease ABC subunit A	0.440153	1.35675	0.0563532	1160.37	1155.67	804.177	902.877	1158.02	853.527
BCAN_A1125		DNA-binding protein HU-beta	-0.00124234	0.999139	0.00358158	35427.7	42159.3	40209.7	37444.1	38793.5	38826.9
BCAN_A1126	lon	ATP-dependent protease La Type I	-0.124789	-1.09035	0.02147	2047.43	3729.98	3347.98	2951.41	2888.71	3149.7
BCAN_A1127	clpX	ATP-dependent Clp protease ATP-binding subunit ClpX	-0.0998675	-1.07168	0.00730254	13895.4	14939.2	14356.7	16544.6	14417.3	15450.6
BCAN_A1128	clpP	ATP-dependent Clp protease proteolytic subunit	-0.257898	-1.19574	0.0147801	5821.61	6281.64	7765.94	6706.35	6051.63	7236.15
BCAN_A1129		GTP-binding protein HflX	-0.1324	-1.09612	0.0364559	932.51	1065.75	1212.99	977.331	999.129	1095.16
BCAN_A1130	hfq	RNA-binding protein Hfq	0.910498	1.87969	0.156399	4000.22	2949.05	1756.24	1940.78	3474.63	1848.51
BCAN_A1132		hypothetical protein	-1.6408	-3.11839	0.948713	251.97	181.593	907.463	444.555	216.782	676.009
BCAN_A1133	trkA	Trk system potassium uptake protein TrkA	0.171563	1.12628	0.0426672	470.772	427.478	366.082	431.456	449.125	398.769
BCAN_A1134	ntrX	NITROGEN ASSIMILATION REGULATORY PROTEIN NTRX	-0.232717	-1.17505	0.0265465	1984.84	2567.24	2388.64	2960.27	2276.04	2674.46
BCAN_A1135		Nitrogen regulation protein	-0.479004	-1.39378	0.0500458	1125.83	1668.66	1828.13	2066.79	1397.25	1947.46
BCAN_A1136	ntrC	Nitrogen assimilation regulatory protein	-0.480427	-1.39516	0.041007	1810.54	2336.63	2871.58	2914.38	2073.59	2892.98
BCAN_A1137	ntrB	Nitrogen regulation protein NR(II)	-0.311448	-1.24095	0.0499603	472.294	646.557	710.472	677.968	559.425	694.22
BCAN_A1138		tRNA dihydrouridine synthase B	-0.100475	-1.07213	0.0272057	1715.04	2017.45	1979	2022.7	1866.24	2000.85
BCAN_A1139	ispDF	2-C-methyl-D-erythritol 4-phosphate cytidylyltransferase / 2-C-methyl-D-erythritol 2,4-cyclodiphosphate synthase	0.34394	1.26922	0.0301884	195.183	196.45	163.842	144.721	195.817	154.281
BCAN_A1140		Protein Implicated in DNA repair function with RecA and MutS	0.659163	1.57917	0.0879981	311.231	364.689	217.743	210.28	337.96	214.012
BCAN_A1141	bacC	Short chain dehydrogenase	-1.03361	-2.04714	0.159007	4550.73	4277.33	9006.76	9065.49	4414.03	9036.12
BCAN_A1142		Putative oligoketide cyclase/lipid transport protein, similarity with yeast ubiquinone-binding protein YOL008W	0.847964	1.79996	0.191633	785.47	683.72	448.502	367.733	734.595	408.118
BCAN_A1143	lipA	Lipoate synthase	0.0410423	1.02886	0.0141857	5760.42	5414.04	5864.22	4996.83	5587.23	5430.52
BCAN_A1144		hypothetical protein	-0.32903	-1.25617	0.0199153	5442.76	3352.7	5816.74	5231.83	4397.73	5524.28
BCAN_A1145	lpdA	Dihydrolipoamide dehydrogenase of pyruvate dehydrogenase complex	-0.532229	-1.44616	0.0325932	3923.05	3522.64	5666.19	5101.5	3722.85	5383.84
BCAN_A1146		Dihydrolipoamide acetyltransferase component of pyruvate dehydrogenase complex	-0.729038	-1.65753	0.0545896	3723.78	4190.39	6178.83	6939.17	3957.08	6559
BCAN_A1147		Pyruvate dehydrogenase E1 component beta subunit	-0.740824	-1.67113	0.0481913	4422.7	5825.77	7458.67	9667.87	5124.24	8563.27
BCAN_A1148		Pyruvate dehydrogenase E1 component alpha subunit	-1.0708	-2.1006	0.155398	5216.71	6828.6	11221	14081.4	6022.66	12651.2
BCAN_A1149		Septum formation initiator	-0.0663322	-1.04705	0.0407488	473.861	537.03	519.818	538.636	505.446	529.227
BCAN_A1150		tellurite resistance protein-related protein	0.433366	1.35038	0.0431729	310.51	180.208	195.276	168.117	245.359	181.696
BCAN_A1151	eno	Enolase	0.548648	1.46271	0.071906	383.53	374.673	224.994	293.359	379.101	259.176
BCAN_A1152	kdsA	2-Keto-3-deoxy-D-manno-octulosonate-8-phosphate synthase	0.202961	1.15106	0.0244767	2697.82	3071.86	2564.16	2448.34	2884.84	2506.25
BCAN_A1153	pyrG	CTP synthase	0.788148	1.72686	0.0854997	4241.66	4669.39	2567.06	2593.21	4455.52	2580.14
BCAN_A1155		(AF101072) ATP synthase subunit	0.733076	1.66218	0.133287	901.37	516.06	462.076	390.678	708.715	426.377
BCAN_A1156	secG	Preprotein translocase subunit SecG	1.14372	2.2095	0.39355	3607.19	2798.2	1540.08	1358.94	3202.7	1449.51
BCAN_A1157	tpiA	Triosephosphate isomerase	0.376401	1.2981	0.0430075	1950.14	1363.07	1397.45	1154.91	1656.61	1276.18
BCAN_A1158		Peptidyl-prolyl cis-trans isomerase ppiD	0.317927	1.24654	0.013292	10662.4	8982.42	8292.42	7467.06	9822.4	7879.74
BCAN_A1159	trpD	Anthranilate phosphoribosyltransferase	0.3058	1.2361	0.0442228	1108.2	1143.26	1069.41	752.01	1125.73	910.711
BCAN_A1160	trpC	Indole-3-glycerol phosphate synthase	0.443631	1.36002	0.0634662	656.077	572.493	458.071	445.274	614.285	451.673
BCAN_A1161	moaC	Molybdenum cofactor biosynthesis protein MoaC	0.195688	1.14527	0.0296364	2237.88	1769.66	1907.44	1591.77	2003.77	1749.6
BCAN_A1162		Molybdopterin biosynthesis protein MoeA	0.315117	1.24411	0.0453244	1021.67	1164.22	875.598	881.39	1092.95	878.494
BCAN_A1163	lexA	SOS-response repressor and protease LexA	0.0152141	1.0106	0.0370096	775.596	991.336	754.554	993.842	883.466	874.198
BCAN_A1166		Glutamyl-tRNA synthetase	0.683971	1.60656	0.112646	924.655	915.915	675.903	469.759	920.285	572.831
BCAN_A1167	gltA	Citrate synthase (si)	0.0366246	1.02571	0.016618	3443.53	5286.85	3890.51	4621.02	4365.19	4255.77
BCAN_A1168	lpxB	Lipid-A-disaccharide synthase	0.073993	1.05263	0.0315505	1111.54	1745.34	1335.91	1378.14	1428.44	1357.02
BCAN_A1169		Protein of unknown function DUF1009 clustered with KDO2-Lipid A biosynthesis genes	-0.0794069	-1.05658	0.0359969	1136.71	816.786	1183.79	880.251	976.75	1032.02
BCAN_A1170	lpxA	Acyl-[acyl-carrier-protein]--UDP-N-acetylglucosamine O-acyltransferase	-0.325156	-1.2528	0.0273845	2608.64	2599.39	4097.29	2427.33	2604.02	3262.31
BCAN_A1171	fabZ	(3R)-hydroxymyristoyl-[acyl carrier protein] dehydratase	0.000246096	1.00017	0.0181877	4436.19	2994.93	4539.97	2889.88	3715.56	3714.93
BCAN_A1172	lpxD	UDP-3-O-[3-hydroxymyristoyl] glucosamine N-acyltransferase	0.528772	1.4427	0.0680313	1385.5	1085.28	931.447	781.159	1235.39	856.303
BCAN_A1173	yaeT	Outer membrane protein assembly factor YaeT precursor	0.383024	1.30407	0.0198704	7354.94	5730.39	4490.28	5543.93	6542.67	5017.1
BCAN_A1174		Membrane-associated zinc metalloprotease	-0.404475	-1.32361	0.0447134	1570.31	1034.88	1936.3	1511.94	1302.59	1724.12
BCAN_A1175	cdsA	Phosphatidate cytidylyltransferase	0.253217	1.19186	0.03053	2499.86	1860.56	1819.42	1839.08	2180.21	1829.25
BCAN_A1176	uppS	Undecaprenyl pyrophosphate synthetase	0.076377	1.05437	0.037889	844.51	897.405	902.531	749.564	870.957	826.048
BCAN_A1177	frr	Ribosome recycling factor	0.333063	1.25969	0.0321097	2380.21	2671.69	1901.02	2109.42	2525.95	2005.22
BCAN_A1178	pyrH	Uridylate kinase	0.552442	1.46657	0.0151661	144.987	89.2724	83.3298	76.4032	117.13	79.8665
BCAN_A1179	tsf	Translation elongation factor Ts	1.29456	2.45302	0.542732	5380.46	5705.81	2992.43	1527	5543.14	2259.72
BCAN_A1180	rpsB	SSU ribosomal protein S2p (SAe)	1.20677	2.30821	0.45897	4538.54	3187.35	2227.61	1119.53	3862.94	1673.57
BCAN_A1181		hypothetical protein	0.3801	1.30143	0.00851972	19740.6	24534	15046.2	18973.8	22137.3	17010
BCAN_A1182		ATP/GTP-binding site motif A	-0.435291	-1.35218	0.0230358	4274.38	4969.54	4213.14	8286.34	4621.96	6249.74
BCAN_A1183		Endoribonuclease L-PSP	-1.21382	-2.31952	0.427666	1794.78	2681.89	4492.15	5891.56	2238.33	5191.85
BCAN_A1184		Glycerophosphoryl diester phosphodiesterase	-1.30767	-2.47541	0.558997	2250.6	2367.41	5515.32	5916.16	2309	5715.74
BCAN_A1185		hypothetical protein	-1.10879	-2.15665	0.399489	886.894	956.436	1943.23	2032.19	921.665	1987.71
BCAN_A1186		Bis(5'-nucleosyl)-tetraphosphatase (asymmetrical)	-1.02299	-2.03212	0.32218	648.896	760.532	1397.33	1466.8	704.714	1432.06
BCAN_A1187	clpA	ATP-dependent Clp protease ATP-binding subunit ClpA	-0.336533	-1.26272	0.0135304	5698.31	10255.4	9551.89	10593.1	7976.84	10072.5
BCAN_A1188	clpS	ATP-dependent Clp protease adaptor protein ClpS	-0.196647	-1.14603	0.0121217	7045.85	7900.45	7854.53	9274.41	7473.15	8564.47
BCAN_A1190		D-alanyl-D-alanine carboxypeptidase	-0.312502	-1.24186	0.026876	2248.97	2971.93	3053.84	3429.78	2610.45	3241.81
BCAN_A1191		hypothetical protein	0.158724	1.1163	0.0331149	1462.39	1476.87	1359.09	1273.95	1469.63	1316.52
BCAN_A1193		hypothetical protein	0.0240351	1.0168	0.0319941	1379.15	1267.67	1371.64	1231.46	1323.41	1301.55
BCAN_A1195	sdaA	L-serine dehydratase	0.145011	1.10574	0.0370727	971.98	1176.31	1024.15	918.699	1074.14	971.426
BCAN_A1196		hypothetical protein	2.05213	4.14717	0.99796	6503.49	2529.05	1481.19	696.806	4516.27	1089
BCAN_A1197		Putative membrane protein	-0.0140175	-1.00976	0.0399061	350.256	496.019	366.785	487.753	423.138	427.269
BCAN_A1198		Mlr1315 protein	-0.0542037	-1.03829	0.025529	2225.97	1909.49	1905.01	2388.77	2067.73	2146.89
BCAN_A1199		Predicted transcriptional regulator LiuR of leucine degradation pathway, MerR family	0.183571	1.13569	0.043629	537.607	533.3	487.095	455.861	535.454	471.478
BCAN_A1200		hypothetical protein	0.130136	1.0944	0.0230558	2912.56	2710.8	2442.24	2696.08	2811.68	2569.16
BCAN_A1201		hypothetical protein	-0.0566204	-1.04003	0.0313398	1425.32	1312.29	1347.09	1500.11	1368.81	1423.6
BCAN_A1202		hypothetical protein	0.381404	1.30261	0.0104053	13017.4	20510.3	13223.3	12515.6	16763.8	12869.4
BCAN_A1204	queF	NADPH dependent preQ0 reductase	0.984702	1.9789	0.16877	6105.03	4832.17	3532.34	1994.56	5468.6	2763.45
BCAN_A1206		hypothetical protein	0.811813	1.75542	0.168892	899.724	913.31	539.606	493.217	906.517	516.411
BCAN_A1207		Putative transmembrane protein	0.226978	1.17038	0.0360767	285.499	243.373	189.761	262.119	264.436	225.94
BCAN_A1208		Transcriptional regulator, XRE family	0.23657	1.17819	0.0383024	229.279	343.487	226.04	260.102	286.383	243.071
BCAN_A1211		Propionyl-CoA carboxylase biotin-containing subunit	-1.45829	-2.74782	0.850667	992.922	484.816	1827.24	2233.32	738.869	2030.28
BCAN_A1215		hypothetical protein	-1.45174	-2.73538	0.777527	157.736	135.55	306.524	495.723	146.643	401.123
BCAN_A1216		TRAP transporter solute receptor, TAXI family precursor	-0.864618	-1.82086	0.150959	1183.18	1613.39	2248.93	2843.24	1398.29	2546.08
BCAN_A1217	murI	Glutamate racemase	0.815291	1.75965	0.0865924	5253.6	5215.77	3034.39	2915.28	5234.68	2974.84
BCAN_A1218		tRNA:Cm32/Um32 methyltransferase	-0.412536	-1.33102	0.0396224	1532.39	1910.55	2439.24	2143.39	1721.47	2291.31
BCAN_A1219		ThiJ/PfpI family protein	-0.242141	-1.18275	0.0102745	9188.49	10930.4	6931.01	16864.5	10059.4	11897.8
BCAN_A1220		hypothetical protein	-0.382284	-1.3034	0.0326585	2229.84	2235.67	2654.86	3165.5	2232.75	2910.18
BCAN_A1221		Isocitrate dehydrogenase [NADP]	0.766396	1.70102	0.0573999	9326.7	5817.44	5171.2	3731.8	7572.07	4451.5
BCAN_A1222	phoA	Alkaline phosphatase	-0.730786	-1.65954	0.117969	229.461	262.143	299.253	516.585	245.802	407.919
BCAN_A1223	alaS	Alanyl-tRNA synthetase	0.860192	1.81528	0.190245	1253.31	1142.37	613.639	706.092	1197.84	659.865
BCAN_A1224	recA	RecA protein	-0.406062	-1.32506	0.0186052	4393.42	7379.59	6552.69	9047.29	5886.5	7799.99
BCAN_A1225		hypothetical protein	0.030051	1.02105	0.00309801	75.5051	62.6998	70.7279	64.628	69.1025	67.678
BCAN_A1226		Outer membrane protein and related peptidoglycan-associated (lipo)proteins	-0.281824	-1.21573	0.0194408	3572.82	4727.99	4219.78	5871.77	4150.4	5045.77
BCAN_A1227		lipoprotein, putative	-0.881061	-1.84173	0.107366	2603.38	3575.85	5641	5739.47	3089.61	5690.23
BCAN_A1228		ATPase associated with chromosome architecture/replication	0.29867	1.23001	0.0495817	573.746	627.168	493.827	482.518	600.457	488.173
BCAN_A1229	degP	serine protease	-0.953478	-1.93654	0.240824	810.005	985.435	1560.82	1916.11	897.72	1738.47
BCAN_A1230	rplQ	LSU ribosomal protein L17p	0.524973	1.43891	0.0183145	13586.9	11390.1	11763.4	5594.92	12488.5	8679.14
BCAN_A1231	rpoA	DNA-directed RNA polymerase alpha subunit	1.29191	2.44852	0.448084	10867.2	8834.73	4868.72	3177.72	9850.94	4023.22
BCAN_A1232	rpsK	SSU ribosomal protein S11p (S14e)	0.956864	1.94109	0.0858837	16468.6	11829.5	9077.9	5500.58	14149	7289.24
BCAN_A1233	rpsM	SSU ribosomal protein S13p (S18e)	1.02099	2.02931	0.0868306	22006.1	22363	13961.6	7902.51	22184.6	10932.1
BCAN_A1235	adk	Adenylate kinase	0.339257	1.2651	0.0148119	8729.44	9049.27	8232.07	5821.09	8889.36	7026.58
BCAN_A1236	secY	Preprotein translocase secY subunit	0.23566	1.17744	0.00756521	19652.3	16621	18409.1	12397.7	18136.6	15403.4
BCAN_A1237	rplO	LSU ribosomal protein L15p (L27Ae)	0.386058	1.30682	0.0349697	2810.65	2406.68	2624.14	1368.25	2608.67	1996.2
BCAN_A1238	rpmD	LSU ribosomal protein L30p (L7e)	1.07938	2.11313	0.190231	9770.19	9133.92	5220.65	3725.35	9452.06	4473
BCAN_A1239	rpsE	SSU ribosomal protein S5p (S2e)	1.05822	2.08236	0.277843	3723.02	3334.92	1883.64	1505.75	3528.97	1694.7
BCAN_A1240	rplR	LSU ribosomal protein L18p (L5e)	0.581291	1.49619	0.0219525	13605.7	10882.4	10082.4	6284.65	12244	8183.5
BCAN_A1241	rplF	LSU ribosomal protein L6p (L9e)	0.514031	1.42803	0.0182754	12184.3	11769.4	11020.6	5753.25	11976.8	8386.94
BCAN_A1242	rpsH	SSU ribosomal protein S8p (S15Ae)	0.91892	1.8907	0.0865478	10372.9	10996.8	7249.42	4053.09	10684.8	5651.25
BCAN_A1243	rpsN	SSU ribosomal protein S14p (S29e) ## Zinc-independent	0.915661	1.88643	0.0686012	14518.1	15570.5	10071.1	5878.92	15044.3	7975
BCAN_A1244	rplE	LSU ribosomal protein L5p (L11e)	0.70467	1.62977	0.0175207	29925.3	31977.2	26516.8	11465.5	30951.2	18991.2
BCAN_A1245	rplX	LSU ribosomal protein L24p (L26e)	0.291525	1.22393	0.00563195	31134.4	30841.8	30209	20427.9	30988.1	25318.4
BCAN_A1246	rplN	LSU ribosomal protein L14p (L23e)	1.08919	2.12755	0.22285	7169.7	7989.79	4571.66	2553.68	7579.75	3562.67
BCAN_A1247	rpsQ	SSU ribosomal protein S17p (S11e)	0.873652	1.8323	0.0368083	21708.3	35768.4	20681.1	10687.6	28738.4	15684.4
BCAN_A1248	rpmC	LSU ribosomal protein L29p (L35e)	0.780802	1.71809	0.0430804	9471.28	16254.9	9755.07	5218.67	12863.1	7486.87
BCAN_A1249	rplP	LSU ribosomal protein L16p (L10e)	0.320108	1.24842	0.00616988	24569.8	34082.8	29365.6	17615.8	29326.3	23490.7
BCAN_A1250	rpsC	SSU ribosomal protein S3p (S3e)	0.237942	1.17931	0.0100515	7512.82	16829.8	11930.1	8711.31	12171.3	10320.7
BCAN_A1251	rplV	LSU ribosomal protein L22p (L17e)	0.690191	1.6135	0.0440752	5014.9	9749.99	5375.01	3775.85	7382.44	4575.43
BCAN_A1252	rpsS	SSU ribosomal protein S19p (S15e)	0.648489	1.56753	0.024319	12497.1	16556.8	11059.8	7475.11	14527	9267.45
BCAN_A1253	rplB	LSU ribosomal protein L2p (L8e)	0.405504	1.32455	0.0139599	9275.5	14484.9	11241.1	6697.32	11880.2	8969.23
BCAN_A1254	rplW	LSU ribosomal protein L23p (L23Ae)	0.411987	1.33052	0.0216044	6461.36	6231.55	5979.93	3559.9	6346.45	4769.91
BCAN_A1255	rplD	LSU ribosomal protein L4p (L1e)	0.780416	1.71763	0.0576151	5924.34	10479.8	5989.86	3560.61	8202.06	4775.23
BCAN_A1256	rplC	LSU ribosomal protein L3p (L3e)	0.883998	1.84548	0.125962	4098.99	4580.14	2850.42	1852.48	4339.56	2351.45
BCAN_A1257	rpsJ	SSU ribosomal protein S10p (S20e)	1.34046	2.53232	0.573395	5996.1	8719.32	3608.54	2202.51	7357.71	2905.53
BCAN_A1258	tuf	Translation elongation factor Tu	1.03819	2.05365	0.104539	18445.8	19318.1	11902.1	6486.59	18882	9194.35
BCAN_A1259	fusA	Translation elongation factor G	1.49845	2.8254	0.623985	30046.7	24821.5	13900.9	5518.7	27434.1	9709.81
BCAN_A1260	rpsG	SSU ribosomal protein S7p (S5e)	1.17631	2.25998	0.148429	39183	25263.6	21233.1	7283.37	32223.3	14258.2
BCAN_A1261	rpsL	SSU ribosomal protein S12p (S23e)	1.57015	2.96935	0.772102	27724	14655.8	10708.6	3563.82	21189.9	7136.21
BCAN_A1263		hypothetical protein	0.42371	1.34137	0.0605277	697.91	727.875	383.382	679.548	712.893	531.465
BCAN_A1264	rpoC	DNA-directed RNA polymerase beta' subunit	0.140774	1.1025	0.00985888	7917.28	13251.9	10571.2	8629.94	10584.6	9600.57
BCAN_A1266	rpoB	DNA-directed RNA polymerase beta subunit	0.751748	1.68383	0.057017	6100.38	7905.6	4065.02	4252.9	7002.99	4158.96
BCAN_A1267	rplL	LSU ribosomal protein L7/L12 (P1/P2)	0.591753	1.50708	0.0233926	9588.95	13816.2	9748.78	5781.41	11702.6	7765.09
BCAN_A1268	rplJ	LSU ribosomal protein L10p (P0)	0.420925	1.33879	0.00689285	33201.4	34512.8	32723.8	17855	33857.1	25289.4
BCAN_A1269	rplA	LSU ribosomal protein L1p (L10Ae)	0.58582	1.50089	0.0205618	13766.9	13736.2	10290.7	8033.76	13751.5	9162.24
BCAN_A1270	rplK	LSU ribosomal protein L11p (L12e)	1.07447	2.10595	0.132043	18260.5	16011.4	8905.93	7367.93	17135.9	8136.93
BCAN_A1271	nusG	Transcription antitermination protein NusG	1.08447	2.1206	0.377421	2082.47	1512.32	925.583	769.591	1797.4	847.587
BCAN_A1272	secE	Preprotein translocase subunit SecE	1.31859	2.49422	0.255059	53063	34067.5	20133.3	14799.7	43565.2	17466.5
BCAN_A1278		rRNA methylases	1.48732	2.80367	0.864523	3746.04	1458.4	1082.9	773.388	2602.22	928.146
BCAN_A1279		INTEGRAL MEMBRANE PROTEIN (Rhomboid family)	1.53509	2.89806	0.859068	7093.3	4314.1	1888.35	2047.87	5703.7	1968.11
BCAN_A1280		hypothetical protein	-0.659026	-1.57902	0.107227	383.01	470.235	609.127	738.161	426.622	673.644
BCAN_A1281		COGs COG3672	0.929162	1.90417	0.243868	491.185	700.647	320.966	304.941	595.916	312.953
BCAN_A1282		FERRIPYOCHELIN BINDING PROTEIN	-0.0349482	-1.02452	0.0184725	3586.08	3608.94	4144.24	3227.21	3597.51	3685.72
BCAN_A1283		hypothetical protein	0.879581	1.83984	0.211207	893.635	447.348	305.413	423.444	670.491	364.429
BCAN_A1284	cysE	Serine acetyltransferase	0.239421	1.18052	0.036835	1116.75	1712.75	1002.28	1394.55	1414.75	1198.42
BCAN_A1285		Hydrolase	-1.01768	-2.02465	0.223093	1724.35	2291.23	4071.25	4058.92	2007.79	4065.08
BCAN_A1286		exported protein	-1.21062	-2.31437	0.28866	5168.19	6048.62	12925.5	13034.3	5608.4	12979.9
BCAN_A1287	cspG	Cold shock protein CspB	-0.87008	-1.82776	0.0828181	2871.01	6086.25	7299.99	9071.77	4478.63	8185.88
BCAN_A1289		Lactoylglutathione lyase	0.54486	1.45888	0.0669777	1598.3	1312.92	947.629	1047.89	1455.61	997.758
BCAN_A1291		Single-stranded-DNA-specific exonuclease RecJ	-0.298757	-1.23008	0.0357115	1422.32	1557.97	1888.22	1777.79	1490.15	1833.01
BCAN_A1292		D-alanine--D-alanine ligase	-0.561104	-1.4754	0.0257063	4873.17	7114.67	6659.47	11027.4	5993.92	8843.41
BCAN_A1293		hypothetical protein	-0.138677	-1.1009	0.0310109	217.565	202.384	185.405	276.915	209.975	231.16
BCAN_A1294	glpX	Fructose-1,6-bisphosphatase, GlpX type	0.42237	1.34013	0.060411	507.44	538.145	414.963	365.251	522.793	390.107
BCAN_A1295		Homoserine dehydrogenase	0.274155	1.20929	0.0345527	1670.9	1954.85	1533.2	1465.05	1812.87	1499.13
BCAN_A1297		Aspartate aminotransferase	0.142491	1.10381	0.0238012	3144.19	2278.07	2791.62	2120.7	2711.13	2456.16
BCAN_A1298		hypothetical protein	0.028054	1.01964	0.0402899	626.475	501.821	556.837	549.731	564.148	553.284
BCAN_A1299		hypothetical protein	-0.723206	-1.65085	0.080942	2100.01	1764.83	2921.89	3458.37	1932.42	3190.13
BCAN_A1303		COGs COG3553	0.18878	1.1398	0.0232502	3934.54	2189.61	2625.86	2747.14	3062.08	2686.5
BCAN_A1304	sfsA	Sugar/maltose fermentation stimulation protein homolog	-0.181697	-1.13422	0.0299011	1794.96	1574.01	1793.31	2027.83	1684.48	1910.57
BCAN_A1305	map	Methionine aminopeptidase	0.37239	1.2945	0.0253242	4385.58	4255.21	2661.88	4013.14	4320.4	3337.51
BCAN_A1306	radC	DNA repair protein RadC	0.450782	1.36678	0.0606942	422.303	402.744	289.876	313.766	412.524	301.821
BCAN_A1307	ropB	Outer membrane protein	0.160464	1.11765	0.0428316	787.14	280.048	443.763	511.091	533.594	477.427
BCAN_A1308	cbiE	Cobalt-precorrin-6y C5-methyltransferase / Cobalt-precorrin-6y C15-methyltransferase [decarboxylating]	0.103543	1.07441	0.0407879	441.316	424.411	406.618	399.153	432.864	402.886
BCAN_A1309	cobG	Cobalamin biosynthesis protein CobG	0.258329	1.19609	0.0467537	537.518	432.23	399.949	410.814	484.874	405.382
BCAN_A1310	cobH	Cobalt-precorrin-8x methylmutase	0.395048	1.31499	0.0564541	441.968	479.479	399.694	301.033	460.723	350.364
BCAN_A1311	cobI	Cobalt-precorrin-2 C20-methyltransferase	0.256861	1.19488	0.0466971	740.085	562.197	698.888	391.002	651.141	544.945
BCAN_A1312	cobJ	Cobalamin biosynthesis protein CbiG / Cobalt-precorrin-3b C17-methyltransferase	0.172986	1.12739	0.0432235	475.943	561.601	546.435	373.871	518.772	460.153
BCAN_A1313		hypothetical protein	0.105946	1.0762	0.0414029	514.088	522.607	564.239	399.054	518.348	481.646
BCAN_A1315		4-hydroxyphenylacetate 3-monooxygenase, reductase component	0.291531	1.22394	0.0361298	2127.74	1364.54	1719.39	1133.92	1746.14	1426.66
BCAN_A1316		Branched-chain amino acid ABC transporter, amino acid-binding protein	0.908237	1.87675	0.206766	476.483	389.422	258.275	203.111	432.952	230.693
BCAN_A1317	cobD	Adenosylcobinamide-phosphate synthase	0.525105	1.43904	0.0721571	1035.64	894.453	655.749	685.487	965.045	670.618
BCAN_A1318	cobC	L-threonine 3-O-phosphate decarboxylase	-0.0144165	-1.01004	0.0168834	143.291	130.788	135.323	141.508	137.039	138.416
BCAN_A1319	cobB	Cobyrinic acid A,C-diamide synthase	-0.137843	-1.10026	0.0397753	806.075	708.377	802.303	863.985	757.226	833.144
BCAN_A1320	cobA	Uroporphyrinogen-III methyltransferase	-0.0473747	-1.03338	0.0354735	883.834	1119.49	914.741	1155.46	1001.66	1035.1
BCAN_A1321	cbiD	Cobalt-precorrin-6 synthase, anaerobic	-0.337124	-1.26324	0.0515893	462.228	705.419	708.41	766.603	583.823	737.506
BCAN_A1322	cobK	Cobalt-precorrin-6x reductase	-0.0823492	-1.05874	0.0397631	340.355	401.554	427.988	357.502	370.955	392.745
BCAN_A1323	cobM	Cobalt-precorrin-4 C11-methyltransferase	0.496952	1.41123	0.0633434	1537.94	875.707	824.898	885.42	1206.83	855.159
BCAN_A1324	cobE	Cobalamin biosynthesis protein CbiG	0.468445	1.38362	0.0574601	386.479	283.936	275.301	209.236	335.208	242.269
BCAN_A1325		hypothetical protein	0.844988	1.79625	0.186315	725.498	469.003	311.874	353.123	597.25	332.499
BCAN_A1326		Putative membrane protein YfcA	0.979631	1.97196	0.280115	784.649	295.125	326.799	220.764	539.887	273.782
BCAN_A1327		hypothetical protein	0.563649	1.478	0.0718267	1931.74	827.573	932.336	934.585	1379.66	933.461
BCAN_A1328	cobO	Cob(I)alamin adenosyltransferase	1.2417	2.36478	0.589273	965.311	164.829	234.507	243.398	565.07	238.953
BCAN_A1329	cobN	CobN component of cobalt chelatase involved in B12 biosynthesis	1.04997	2.07049	0.343855	752.382	278.543	299.841	198.072	515.462	248.956
BCAN_A1330	cobW	CobW GTPase involved in cobalt insertion for B12 biosynthesis	1.41723	2.67073	0.776781	5516.44	1315.5	1250.2	1307.88	3415.97	1279.04
BCAN_A1331	cobU	Adenosylcobinamide-phosphate guanylyltransferase	2.30756	4.95045	0.999742	1387.48	188.9	167.206	151.226	788.192	159.216
BCAN_A1332	cbtA	Predicted cobalt transporter CbtA	2.63502	6.21184	0.999994	4713.47	386.199	470.347	350.611	2549.83	410.479
BCAN_A1333	cbtB	hypothetical protein	0.848025	1.80003	0.050065	23471.1	7589.11	10168.3	7087.03	15530.1	8627.66
BCAN_A1335	cobQ	Cobyric acid synthase	0.688961	1.61212	0.116856	802.23	569.033	543.569	307.026	685.631	425.297
BCAN_A1339		3-hydroxyisobutyrate dehydrogenase	-1.6606	-3.16148	0.960439	650.846	693.834	1821.94	2429.24	672.34	2125.59
BCAN_A1340		hypothetical protein	1.19952	2.29663	0.51284	3075.82	1468.15	811.094	1167.44	2271.98	989.267
BCAN_A1345		hypothetical protein	0.902848	1.86975	0.119284	7231.15	3830.22	3239.42	2676.53	5530.69	2957.98
BCAN_A1349	secD	Protein-export membrane protein SecD / Protein-export membrane protein SecF	0.157388	1.11527	0.0134096	5625.25	8193.6	6729.83	5660.81	6909.43	6195.32
BCAN_A1350		Binding-protein-dependent transport systems inner membrane component:ATP/GTP-binding site motif A (P-loop) :TrkA-N:Potassium e	-0.101251	-1.0727	0.025723	1656.01	2491.99	1860.01	2589.56	2074	2224.79
BCAN_A1351		membrane protein, putative	-0.238762	-1.17998	0.0147898	7272.64	4472.44	6489.38	7369.58	5872.54	6929.48
BCAN_A1353		Sulfate transport system permease protein CysW	-0.159123	-1.11661	0.0426936	575.644	314.35	547.632	446.144	444.997	496.888
BCAN_A1354	cysT	Sulfate transport system permease protein CysT	0.640645	1.55903	0.0906287	2208.65	443.655	1050.85	650.404	1326.15	850.627
BCAN_A1355		Sulfate and thiosulfate binding protein CysP	1.08513	2.12156	0.143032	27220.2	5431.93	8129.8	7260.84	16326.1	7695.32
BCAN_A1358		CBS domain protein	-0.370126	-1.29247	0.0507566	788.53	805.117	1048.83	1010.91	796.824	1029.87
BCAN_A1359		DedA-family integral membrane protein	0.974711	1.96525	0.142446	7371.26	6491.37	3165.97	3887.92	6931.32	3526.94
BCAN_A1364		acid-shock protein, putative	-1.11736	-2.1695	0.447164	781.134	310.011	1419.79	947.453	545.573	1183.62
BCAN_A1365		Ribose ABC transport system, high affinity permease RbsD	1.03196	2.04481	0.326697	1248.7	1856.41	540.565	977.968	1552.55	759.266
BCAN_A1366		SHORT-CHAIN DEHYDROGENASE	-0.949914	-1.93176	0.263795	677.478	422.249	1280.26	844.143	549.863	1062.2
BCAN_A1368		Inositol transport system permease protein	-0.589411	-1.50463	0.0858955	424.644	220.776	513.361	457.759	322.71	485.56
BCAN_A1370		Myo-inositol 2-dehydrogenase 2	1.01037	2.01443	0.178747	399.943	89.8212	129.012	114.116	244.882	121.564
BCAN_A1371	cbrD	Vitamin B12 ABC transporter, ATPase component BtuD	0.459217	1.3748	0.0350017	247.356	144.789	181.763	103.476	196.072	142.619
BCAN_A1372		Vitamin B12 ABC transporter, permease component BtuC	1.00603	2.00838	0.314375	1868.79	489.711	723.413	450.919	1179.25	587.166
BCAN_A1373		Vitamin B12 ABC transporter, B12-binding component BtuF	1.09747	2.13979	0.426808	1269.7	403.586	482.678	299.307	836.641	390.993
BCAN_A1374		Outer membrane vitamin B12 receptor BtuB	1.96197	3.89594	0.993024	898.88	143.544	144.433	123.133	521.212	133.783
BCAN_A1377		ABC-type multidrug transport system, permease component	0.0358845	1.02519	0.0152511	157.196	105.025	124.646	131.133	131.11	127.89
BCAN_A1379		HlyD family secretion protein	0.24356	1.18391	0.0348713	294.718	201.947	246.46	173.052	248.332	209.756
BCAN_A1381		COG1649 predicted glycoside hydrolase	-0.543941	-1.45795	0.0731758	744.088	769.038	993.536	1212.53	756.563	1103.03
BCAN_A1383	ureA	Urease gamma subunit	-1.20654	-2.30783	0.37822	2753.32	3104.27	7092.22	6426.1	2928.8	6759.16
BCAN_A1384	ureB	Urease beta subunit	-1.18463	-2.27305	0.239269	7046.82	6126.99	15128.7	14816.1	6586.9	14972.4
BCAN_A1385	ureC	Urease alpha subunit	-1.35787	-2.56306	0.613086	2693.81	2612.33	6736.99	6862.97	2653.07	6799.98
BCAN_A1386	ureE	Urease accessory protein UreE	-1.55246	-2.93318	0.916765	695.8	701.14	2044.25	2053.22	698.47	2048.74
BCAN_A1388		Urease accessory protein UreG	-1.58141	-2.99263	0.919169	1081.03	1136.05	3665.04	2969.84	1108.54	3317.44
BCAN_A1389	ureD	Urease accessory protein UreD	-1.07388	-2.10509	0.341283	1220.17	967.143	2224.21	2380.29	1093.66	2302.25
BCAN_A1391		Additional periplasmic component NikK of nickel ECF transporter	-0.869944	-1.82759	0.0789603	5577.06	4094.82	8884.54	8791.7	4835.94	8838.12
BCAN_A1392		Substrate-specific component NikM of nickel ECF transporter	-1.05076	-2.07162	0.268047	1881.55	1586.11	3589.55	3594.14	1733.83	3591.84
BCAN_A1393		Additional component NikL of nickel ECF transporter	-1.19552	-2.29027	0.419728	1919.13	2055.07	4510.09	4591.89	1987.1	4550.99
BCAN_A1394	cbiQ	Transmembrane component NikQ of energizing module of nickel ECF transporter	-0.697069	-1.62121	0.0935123	1227.9	1184.03	1974.13	1936.11	1205.97	1955.12
BCAN_A1395		ATPase component NikO of energizing module of nickel ECF transporter	-0.455706	-1.37145	0.0629573	683.952	567.205	858.838	857.067	625.579	857.952
BCAN_A1397	ccrB	Putative membrane protein precursor	-0.114308	-1.08246	0.0290783	1742.37	1565.21	1655.36	1924.95	1653.79	1790.15
BCAN_A1398	crcB	INTEGRAL MEMBRANE PROTEIN	-0.22709	-1.17047	0.0105424	12862.8	6131.8	9922.68	12310	9497.31	11116.3
BCAN_A1399		hypothetical protein	1.13782	2.20048	0.179511	22317.7	11660.3	7104.16	8337.04	16989	7720.6
BCAN_A1401		hypothetical protein	0.494888	1.40921	0.0479587	3019.6	1589.41	1599.53	1671.11	2304.51	1635.32
BCAN_A1403		Phenazine biosynthesis protein PhzF	-0.375995	-1.29773	0.0399117	1400.56	1591.04	1618.79	2263.5	1495.8	1941.15
BCAN_A1404		NTP pyrophosphohydrolases including oxidative damage repair enzymes	0.193229	1.14332	0.0123456	120.261	118.263	113.171	95.4534	119.262	104.312
BCAN_A1408		Conserved domain protein	0.932783	1.90895	0.190342	417.558	245.749	185.689	161.782	331.654	173.736
BCAN_A1409		Transcriptional regulator, GntR family domain / Aspartate aminotransferase	0.321855	1.24994	0.0238697	4483.79	3635.55	3884.29	2611.51	4059.67	3247.9
BCAN_A1411		Ketol-acid reductoisomerase	0.515707	1.42969	0.0205181	14223.1	6128.26	10624.6	3610.15	10175.7	7117.4
BCAN_A1412		Transcriptional regulator, TetR family	0.217455	1.16268	0.0191294	4612.48	4311.64	5822.14	1853.33	4462.06	3837.74
BCAN_A1414	kup	Kup system potassium uptake protein	0.379676	1.30105	0.0323635	2498.26	3360.54	2346.01	2157.12	2929.4	2251.57
BCAN_A1416		Pyridoxine 5'-phosphate synthase	0.102575	1.07369	0.0410579	503.505	413.286	428.14	425.731	458.396	426.936
BCAN_A1417		hypothetical protein	0.752826	1.68509	0.0465107	10140	9269.87	6105.71	5412.85	9704.91	5759.28
BCAN_A1418		RecD-like DNA helicase Atu2026	0.164651	1.1209	0.0281299	2050.05	2107.87	1827.08	1882.39	2078.96	1854.74
BCAN_A1419		hypothetical protein	0.273486	1.20872	0.0358088	305.357	191.77	215.172	196.11	248.563	205.641
BCAN_A1420	ilvH	Acetolactate synthase small subunit	0.204383	1.15219	0.0330227	1617	1665	1413.78	1434.7	1641	1424.24
BCAN_A1421	ilvB	Acetolactate synthase large subunit	-0.336103	-1.26234	0.0479827	791.531	818.837	987.952	1044.88	805.184	1016.42
BCAN_A1422	miaA	tRNA delta(2)-isopentenylpyrophosphate transferase	0.459773	1.37533	0.0407605	241.701	203.206	184.138	139.354	222.453	161.746
BCAN_A1423	serB	Phosphoserine phosphatase	0.555027	1.4692	0.0337977	193.29	151.588	121.769	112.97	172.439	117.37
BCAN_A1424		NAD(FAD)-utilizing dehydrogenases	0.199054	1.14795	0.0273964	231.664	164.805	202.398	142.975	198.235	172.687
BCAN_A1424		NAD(FAD)-utilizing dehydrogenases	0.251124	1.19013	0.0400249	1482.41	902.819	968.986	1035.19	1192.62	1002.09
BCAN_A1426	degP	HtrA protease/chaperone protein	0.520943	1.43489	0.0624566	1444.24	1525.44	878.208	1191.41	1484.84	1034.81
BCAN_A1427		Putative inner membrane protein YjeT (clustered with HflC)	0.392055	1.31226	0.0472401	324.757	273.107	224.925	230.673	298.932	227.799
BCAN_A1428		HflC protein	0.240828	1.18167	0.0259426	2660.62	3018.59	2275.78	2530.31	2839.61	2403.04
BCAN_A1429	hflK	HflK protein	-0.0782108	-1.05571	0.0171219	4164.56	3992.4	3595.26	5016.1	4078.48	4305.68
BCAN_A1430		Dihydrofolate reductase	-0.265028	-1.20166	0.0255001	2743.61	2429.12	3359.55	2856.3	2586.36	3107.93
BCAN_A1431	thyA	Thymidylate synthase	-1.30749	-2.4751	0.423589	5489.03	5245.31	12793.3	13775.3	5367.17	13284.3
BCAN_A1432		hypothetical protein	-1.15513	-2.22704	0.165546	9718.34	10522.6	23769.1	21308.5	10120.5	22538.8
BCAN_A1434		BICYCLOMYCIN RESISTANCE PROTEIN	1.44444	2.72157	0.716242	10038.7	6625.3	2936.2	3186.75	8332.02	3061.47
BCAN_A1435		hypothetical protein	1.73693	3.33326	0.95724	11233.4	6474.7	2871.43	2441.12	8854.05	2656.27
BCAN_A1436		Transcriptional regulator, TetR family	1.47583	2.78143	0.796859	7354.23	4294.27	2281.4	1906.56	5824.25	2093.98
BCAN_A1437		hypothetical protein	-0.38058	-1.30187	0.0197858	3943.36	6093.57	6368.19	6698.54	5018.47	6533.37
BCAN_A1438		hypothetical protein	0.213569	1.15955	0.0374116	1268.96	1249.66	1093.47	1078.59	1259.31	1086.03
BCAN_A1439		hypothetical protein	0.290685	1.22322	0.047738	547.054	317.172	426.121	280.396	432.113	353.258
BCAN_A1440		hypothetical protein	-0.431993	-1.3491	0.0483819	920.103	1524.64	1861.17	1437.02	1222.37	1649.09
BCAN_A1441		hypothetical protein	-0.0067896	-1.00472	0.0398276	582.478	655.791	556.051	688.059	619.134	622.055
BCAN_A1443		D-Lactate dehydrogenase, cytochrome c-dependent	-0.775776	-1.71211	0.152072	452.632	380.846	711.752	715.254	416.739	713.503
BCAN_A1444		hypothetical protein	-0.199653	-1.14842	0.0295849	1866	1666.42	2041.54	2015.17	1766.21	2028.35
BCAN_A1445		Blr4728 protein	0.490834	1.40526	0.0699835	584.152	582.247	487.875	342.15	583.2	415.013
BCAN_A1446	pcrA	ATP-dependent DNA helicase UvrD/PcrA	0.198397	1.14742	0.0440262	571.842	655.232	485.094	584.324	613.537	534.709
BCAN_A1447		Conserved uncharacterized protein CreA	-0.14878	-1.10863	0.0250528	2193.7	2320.16	2191.59	2812.61	2256.93	2502.1
BCAN_A1449		Cytochrome oxidase biogenesis protein Sco1/SenC/PrrC, putative copper metallochaperone	-0.181484	-1.13405	0.0404336	919.832	671.255	793.298	1011.07	795.544	902.186
BCAN_A1451		Xaa-Pro aminopeptidase	0.0695268	1.04937	0.0214277	3269.15	2658.73	3004.41	2644.57	2963.94	2824.49
BCAN_A1452		hypothetical protein	0.575289	1.48998	0.072507	370.679	314.147	238.154	221.469	342.413	229.811
BCAN_A1453	ligA	DNA ligase	0.287705	1.2207	0.0477021	465.861	411.075	350.722	367.668	438.468	359.195
BCAN_A1454	recN	DNA repair protein RecN	0.0565169	1.03995	0.0242134	164.293	198.532	174.606	174.281	181.413	174.444
BCAN_A1455		Competence lipoprotein comL precursor	0.410853	1.32947	0.0281601	4110.29	4202.45	2784.69	3467.98	4156.37	3126.33
BCAN_A1457	lpxC	UDP-3-O-[3-hydroxymyristoyl] N-acetylglucosamine deacetylase	0.290857	1.22337	0.0477166	768.388	778.638	635.272	629.293	773.513	632.282
BCAN_A1458	ftsZ	Cell division protein FtsZ	-0.131996	-1.09581	0.00808721	11344.7	14002.9	14741.6	13034.5	12673.8	13888.1
BCAN_A1459	ftsA	Cell division protein FtsA	0.0786181	1.05601	0.0118376	5589.23	9503.04	7371.93	6919.91	7546.13	7145.92
BCAN_A1460	ftsQ	Cell division protein FtsQ	0.200706	1.14926	0.0153064	5802.6	6389.12	5410.21	5198.1	6095.86	5304.16
BCAN_A1461	ddl	D-alanine--D-alanine ligase	-0.212794	-1.15893	0.0101537	11507.7	8186.76	10198.4	12626.1	9847.21	11412.2
BCAN_A1462	murB	UDP-N-acetylenolpyruvoylglucosamine reductase	0.211093	1.15756	0.0447475	616.307	493.839	474.555	484.48	555.073	479.518
BCAN_A1463	murC	UDP-N-acetylmuramate--alanine ligase	-0.144769	-1.10555	0.02253	2598.37	2811.6	3186.47	2794.53	2704.98	2990.5
BCAN_A1464	murG	UDP-N-acetylglucosamine--N-acetylmuramyl-(pentapeptide) pyrophosphoryl-undecaprenol N-acetylglucosamine transferase	-0.225149	-1.1689	0.0180007	123.79	124.623	145.665	144.705	124.206	145.185
BCAN_A1465		Cell division protein FtsW	-0.221282	-1.16577	0.0213867	3058.91	3392.02	3334.15	4186.14	3225.46	3760.14
BCAN_A1466	murD	UDP-N-acetylmuramoylalanine--D-glutamate ligase	-0.152757	-1.11169	0.034371	1082.12	1312.74	1172.16	1490.19	1197.43	1331.18
BCAN_A1467	mraY	Phospho-N-acetylmuramoyl-pentapeptide-transferase	-0.131299	-1.09528	0.0239967	2408.17	2389.04	2418.77	2835.51	2398.6	2627.14
BCAN_A1468	murF	UDP-N-acetylmuramoylalanyl-D-glutamyl-2,6-diaminopimelate--D-alanyl-D-alanine ligase	-0.43841	-1.35511	0.0271028	3546.11	3685.63	4473.25	5326.55	3615.87	4899.9
BCAN_A1469	murE	UDP-N-acetylmuramoylalanyl-D-glutamate--2,6-diaminopimelate ligase	-0.1341	-1.09741	0.0317748	1244.87	1554.19	1413.5	1658.21	1399.53	1535.85
BCAN_A1470	penA	Cell division protein FtsI [Peptidoglycan synthetase]	0.02896	1.02028	0.0336249	1080.53	1273.41	1283.12	1024.05	1176.97	1153.58
BCAN_A1471		hypothetical protein	-0.343712	-1.26902	0.0333275	1449.47	2403.77	2668.98	2220.85	1926.62	2444.91
BCAN_A1472	mraW	rRNA small subunit methyltransferase H	0.130764	1.09487	0.0354602	1163.41	1189.66	1212.74	936.426	1176.53	1074.58
BCAN_A1474		Manganese transport protein MntH	0.100379	1.07206	0.00643201	23851.4	13114	11842.8	22638	18482.7	17240.4
BCAN_A1477		Soluble lytic murein transglycosylase and related regulatory proteins (some contain LysM/invasin domains)	0.761559	1.69532	0.054184	12029.6	4086.25	5402.86	4103.23	8057.94	4753.04
BCAN_A1478	ampD	N-acetylmuramoyl-L-alanine amidase	0.252936	1.19163	0.0312574	252.363	183.228	168.788	196.754	217.795	182.771
BCAN_A1479	djlA	DnaJ-like protein DjlA	0.318994	1.24746	0.0510773	540.03	613.96	502.909	422.163	576.995	462.536
BCAN_A1480		hypothetical protein	0.545848	1.45988	0.0794407	772.129	413.915	335.486	476.941	593.022	406.213
BCAN_A1481		LYSOZYME M1	-0.10284	-1.07389	0.0148897	124.842	119.045	140.906	121	121.943	130.953
BCAN_A1484		Transporter	0.147469	1.10762	0.024596	215.117	151.611	191.47	139.625	183.364	165.547
BCAN_A1485	metF	5,10-methylenetetrahydrofolate reductase	-0.29111	-1.22358	0.0402808	1160.93	1063.74	1096.42	1625.65	1112.34	1361.03
BCAN_A1486		Transcriptional regulator, ArsR family / Methyltransferase fusion	-0.523998	-1.43793	0.0578895	1318.11	1207.98	1892.57	1739.77	1263.04	1816.17
BCAN_A1487		hypothetical protein	-0.389739	-1.31016	0.0495648	814.667	1083.34	1226.58	1260.11	949.004	1243.34
BCAN_A1490		Trans-aconitate 2-methyltransferase	0.598093	1.51371	0.0826521	428.789	374.414	303.117	227.5	401.601	265.309
BCAN_A1491		ABC transporter, ATP-binding protein	0.910701	1.87996	0.151615	4242.24	3182.82	2423.81	1525.78	3712.53	1974.79
BCAN_A1493		Lysophospholipase; Monoglyceride lipase; putative	-1.05424	-2.07662	0.359869	623.715	708.542	1172.24	1594.35	666.128	1383.3
BCAN_A1495		ATP synthase delta chain	-1.08486	-2.12116	0.350721	1116.78	1137.85	2302.55	2479.89	1127.32	2391.22
BCAN_A1496		GbcA family protein, putative N1-methylnicotinamide or trigonelline demethylase	-1.32928	-2.51277	0.60809	1096.35	2999.32	7119.52	3171.98	2047.84	5145.75
BCAN_A1499		Nicotinamidase	0.00129186	1.0009	0.03942	373.028	417.019	350.215	439.125	395.024	394.67
BCAN_A1500		INTEGRAL MEMBRANE PROTEIN	1.17607	2.25961	0.46232	2881.08	2392.43	1030.04	1303.78	2636.76	1166.91
BCAN_A1501		hypothetical protein	0.357254	1.28099	0.0318549	258.827	145.837	163.442	152.458	202.332	157.95
BCAN_A1503		Choloylglycine hydrolase family protein	-0.584276	-1.49929	0.0389755	3684.4	3197.02	4841.36	5475.87	3440.71	5158.61
BCAN_A1504		hypothetical protein	-0.321872	-1.24995	0.0439907	992.448	976.043	1191.57	1268.94	984.246	1230.26
BCAN_A1505		hypothetical protein	0.444775	1.3611	0.0106397	130.506	82.7622	89.4141	67.2741	106.634	78.3441
BCAN_A1508		hypothetical protein	-0.948505	-1.92987	0.173446	158.927	133.634	259.895	304.71	146.281	282.303
BCAN_A1509		hypothetical protein	-1.4465	-2.72545	0.820388	889.071	1262.37	2341.34	3522.32	1075.72	2931.83
BCAN_A1512		Protein of unknown function DUF541	-0.67123	-1.59243	0.0107504	26645.1	38171.7	56204.5	47011.7	32408.4	51608.1
BCAN_A1514		conserved protein of unknown function; putative YcgN protein	0.104408	1.07505	0.0389831	1078.23	574.406	869.022	668.238	826.319	768.63
BCAN_A1515		Hypothetical Cytosolic Protein	0.621844	1.53884	0.0669322	2242.49	2579.88	1738.95	1394.82	2411.19	1566.89
BCAN_A1516	rpoD	RNA polymerase sigma factor RpoD	0.517834	1.4318	0.0343439	4199.45	5078.42	3415.85	3063.99	4638.93	3239.92
BCAN_A1518	dnaG	DNA primase	-0.562907	-1.47724	0.0653168	1148.61	1221.03	1525.62	1974.92	1184.82	1750.27
BCAN_A1519		Sodium-dependent phosphate transporter	0.00102323	1.00071	0.0223543	2316.93	2958.17	2054.19	3217.17	2637.55	2635.68
BCAN_A1520		Transamidase GatB domain protein	1.17114	2.2519	0.473165	577.535	373.298	169.822	252.413	475.416	211.118
BCAN_A1521	carA	Carbamoyl-phosphate synthase small chain	1.49886	2.82619	0.866705	3617.44	2429.65	1019.15	1120.51	3023.54	1069.83
BCAN_A1524		membrane protein, putative	0.0446081	1.0314	0.0171218	173.824	107.7	185.224	87.7285	140.762	136.476
BCAN_A1525		hypothetical protein	-0.328078	-1.25534	0.0422051	199.015	258.828	238.942	335.806	228.922	287.374
BCAN_A1526	carB	Carbamoyl-phosphate synthase large chain	0.948115	1.92935	0.263675	1068.49	950.578	496.333	550.167	1009.53	523.25
BCAN_A1528		ABC TRANSPORTER ATP-BINDING PROTEIN	-0.556302	-1.4705	0.0704165	934.551	942.006	1212.92	1546.55	938.279	1379.73
BCAN_A1529		MutT/nudix family protein	-0.416069	-1.33429	0.029703	2467.02	3348.85	3734.25	4025.78	2907.93	3880.02
BCAN_A1530		Cold shock protein CspA	1.862	3.63512	0.947947	56751.9	55381.8	15915.2	14932.1	56066.9	15423.6
BCAN_A1531	gstA	Glutathione S-transferase, unnamed subgroup	-0.300976	-1.23198	0.0491989	563.432	563.658	540.802	847.748	563.545	694.275
BCAN_A1532	aspC	Aspartate aminotransferase	1.3227	2.50133	0.656891	3683.06	2760.46	1276.08	1299.95	3221.76	1288.02
BCAN_A1535		Transcriptional regulator, LysR family	-0.629882	-1.54744	0.0851631	796.351	1078.8	1363.74	1537.94	937.574	1450.84
BCAN_A1536	trxB	Thioredoxin reductase	-0.315646	-1.24457	0.0162119	5438.85	6258.09	5910.22	8647.42	5848.47	7278.82
BCAN_A1537		Potassium uptake protein TrkH	0.18924	1.14016	0.0399912	1054.91	870.829	813.016	875.99	962.871	844.503
BCAN_A1539	lrp	Leucine-responsive regulatory protein, regulator for leucine (or lrp) regulon and high-affinity branched-chain amino acid transport system	0.729113	1.65762	0.130895	823.178	828.757	497.551	499.019	825.967	498.285
BCAN_A1540	lpcC	Glycosyltransferase	0.961312	1.94708	0.273685	1356.06	798.902	566.241	540.526	1077.48	553.384
BCAN_A1541	greA	Transcription elongation factor GreA	0.979779	1.97216	0.096972	18495.3	9050.5	7379.32	6588	13772.9	6983.66
BCAN_A1542		putative exported protein	0.130765	1.09487	0.0260578	2272.22	2255.91	2036.09	2099.67	2264.07	2067.88
BCAN_A1543		hypothetical protein	0.362245	1.28542	0.0344939	2611.54	2286.56	2445.81	1364.68	2449.05	1905.24
BCAN_A1544		Permease of the drug/metabolite transporter (DMT) superfamily	0.929827	1.90505	0.249663	1005.34	860.113	502.881	476.336	932.728	489.609
BCAN_A1545		membrane protein, putative	0.817697	1.76259	0.172501	828.892	457.205	452.843	276.82	643.049	364.832
BCAN_A1546		EXTENSIN-LIKE PROTEIN	0.510328	1.42437	0.0698098	527.329	354.059	323.657	295.133	440.694	309.395
BCAN_A1547		Probable acyl-CoA hydrolase	0.0744359	1.05295	0.0177068	3749.28	4387.07	3055.77	4671.44	4068.18	3863.6
BCAN_A1548		hypothetical protein	-0.431677	-1.3488	0.0580334	311.929	282.067	382.14	419.043	296.998	400.591
BCAN_A1549	uvrB	Excinuclease ABC subunit B	-0.370816	-1.29308	0.047122	883.345	1115.23	1075.66	1508.66	999.287	1292.16
BCAN_A1551		Cold shock protein CspG	0.558475	1.47271	0.0705926	2018.95	766.504	1018.13	873.253	1392.73	945.69
BCAN_A1552		Hypothetical Membrane Spanning Protein	0.898909	1.86466	0.0374291	39757.3	26297.6	16895.9	18528.8	33027.5	17712.4
BCAN_A1553		Hypothetical metal-binding enzyme, YcbL homolog	0.695931	1.61993	0.101847	1881.58	1230.71	908.288	1012.97	1556.15	960.627
BCAN_A1556		HTH-type transcriptional regulator PetP	-0.342908	-1.26831	0.036564	1606.94	1609.65	1846.31	2233.33	1608.3	2039.82
BCAN_A1557	petR	DNA-binding response regulator PetR	-0.591726	-1.50705	0.0550227	1756.95	2167.2	2855.41	3058.47	1962.07	2956.94
BCAN_A1558		Osmolarity sensor protein EnvZ	-0.332214	-1.25894	0.0519868	477.486	523.456	578.089	682.041	500.471	630.065
BCAN_A1560	csaA	Protein secretion chaperonin CsaA	0.466293	1.38155	0.0603028	1280.07	964.972	770.335	854.677	1122.52	812.506
BCAN_A1562		Uracil DNA glycosylase	-0.218479	-1.16351	0.0170041	3911.82	5325.8	4139.41	6608.63	4618.81	5374.02
BCAN_A1563		hypothetical protein	-0.23173	-1.17424	0.0455815	556.728	480.428	591.249	626.623	518.578	608.936
BCAN_A1565	lgt	Prolipoprotein diacylglyceryl transferase	-0.311183	-1.24072	0.0418291	1009.43	1152.06	1121.2	1560.61	1080.74	1340.91
BCAN_A1566		COG1565: Uncharacterized conserved protein	-0.0811214	-1.05784	0.0409141	430.324	502.477	446.739	540.016	466.401	493.377
BCAN_A1567		COG1496: Uncharacterized conserved protein	-0.176062	-1.1298	0.026479	2048.07	2161.27	1890.01	2865.69	2104.67	2377.85
BCAN_A1568	pepQ	XAA-PRO DIPEPTIDASE	-0.279815	-1.21404	0.0299253	1719.51	2295.86	2034.34	2840.48	2007.69	2437.41
BCAN_A1569		lipoprotein, putative	0.0533478	1.03767	0.0233127	2511.22	2542.91	2365.34	2505.31	2527.06	2435.32
BCAN_A1570	prs	Ribose-phosphate pyrophosphokinase	0.68073	1.60295	0.113069	899.787	757.575	548.316	485.629	828.681	516.972
BCAN_A1572		LSU ribosomal protein L25p	1.8372	3.57317	0.973478	17964.8	12189.7	5344.48	3094.67	15077.2	4219.57
BCAN_A1573	pth	Peptidyl-tRNA hydrolase	0.843436	1.79432	0.163826	2149.82	1206.77	1387.17	483.513	1678.3	935.34
BCAN_A1574	ychF	GTP-binding and nucleic acid-binding protein YchF	0.676344	1.59809	0.111055	880.615	851.604	705.775	378.159	866.11	541.967
BCAN_A1575		MaoC-like dehydratase	-1.01077	-2.01499	0.324385	324.616	383.386	643.214	783.401	354.001	713.307
BCAN_A1577		Adenine phosphoribosyltransferase	-0.0165925	-1.01157	0.0156487	116.65	145.019	128.441	136.255	130.834	132.348
BCAN_A1578	petC	ubiquinol cytochrome C oxidoreductase, cytochrome C1 subunit	-0.846844	-1.79856	0.165872	894.528	970.136	2164.57	1189.14	932.332	1676.86
BCAN_A1579	petB	Ubiquinol--cytochrome c reductase, cytochrome B subunit	-1.13565	-2.19718	0.293979	3023.91	2770.28	8360.05	4370.83	2897.09	6365.44
BCAN_A1580	petA	Ubiquinol-cytochrome C reductase iron-sulfur subunit	-1.54315	-2.9143	0.775053	5389.07	5171.89	21957.9	8819.92	5280.48	15388.9
BCAN_A1581		ATP-binding protein of ABC transporter	-1.21329	-2.31866	0.535607	232.573	200.262	523.633	479.966	216.417	501.799
BCAN_A1582		ATP-binding protein of ABC transporter	-1.10086	-2.14482	0.418488	702.577	569.259	1295.31	1432.55	635.918	1363.93
BCAN_A1583		tRNA (cytosine34-2'-O-)-methyltransferase	-0.353007	-1.27722	0.0538326	582.112	337.782	639.356	535.552	459.947	587.454
BCAN_A1584		Purine nucleoside permease	-0.538102	-1.45206	0.0210173	6601.28	8258.67	7888.8	13688.8	7429.97	10788.8
BCAN_A1585		Mll2721 protein	0.527198	1.44113	0.0347172	5468.77	4038.7	3021.42	3575.83	4753.74	3298.62
BCAN_A1586		Coproporphyrinogen III oxidase, aerobic	-0.153958	-1.11262	0.0198526	3845.83	2882.69	3284.15	4202.13	3364.26	3743.14
BCAN_A1587		Acetyltransferase, GNAT family	-0.166478	-1.12232	0.0421286	735.772	514.311	684.266	718.722	625.042	701.494
BCAN_A1590		tRNA nucleotidyltransferase	-0.312566	-1.24191	0.0446144	945.641	877.62	1173.13	1091.21	911.63	1132.17
BCAN_A1591		Hypothetical nudix hydrolase YeaB	-0.346455	-1.27143	0.0519205	570.497	658.14	829.339	732.79	614.318	781.065
BCAN_A1592		Proteophosphoglycan precursor (Fragment)	-0.209867	-1.15658	0.0315108	1360.67	1809.74	1699.19	1967.65	1585.2	1833.42
BCAN_A1593		ATPase, MoxR family	-0.332602	-1.25928	0.0450228	883.427	1043.04	912.09	1513.88	963.236	1212.99
BCAN_A1594		Possible conserved membrane protein	-0.515889	-1.42987	0.073366	431.376	643.487	646.342	890.577	537.431	768.459
BCAN_A1595		membrane protein, putative	-0.357504	-1.28121	0.051498	584.041	810.722	754.135	1032.85	697.381	893.49
BCAN_A1596		Threonine dehydrogenase and related Zn-dependent dehydrogenases	-0.579305	-1.49413	0.0751816	741.428	1090.81	1305.11	1432.48	916.117	1368.8
BCAN_A1597		Acetyltransferase	1.1262	2.18283	0.338475	539.05	108.173	167.39	129.116	323.611	148.253
BCAN_A1598		Glutathione S-transferase, omega	-0.526637	-1.44057	0.0557248	231.531	146.33	292.981	251.354	188.931	272.168
BCAN_A1599	alkL	Outer membrane protein W precursor	1.28019	2.42872	0.642078	3399	613.596	1298.31	353.837	2006.3	826.074
BCAN_A1600		MutT/nudix family protein	0.198069	1.14716	0.0268873	2620.26	2215.43	2207.82	2007.53	2417.84	2107.67
BCAN_A1601		putative phosphohydrolases, Icc family	0.508982	1.42305	0.0677196	393.78	414.813	274.713	293.501	404.297	284.107
BCAN_A1602	leuA	2-isopropylmalate synthase	-0.462594	-1.37802	0.0314221	3455.47	2697.9	3269.15	5210.3	3076.68	4239.72
BCAN_A1604		Cobalt-zinc-cadmium resistance protein	0.844716	1.79591	0.129135	3569.91	2518.86	1693.01	1697.34	3044.39	1695.18
BCAN_A1606		Anthranilate synthase, aminase component / Anthranilate synthase, amidotransferase component @ Para-aminobenzoate synthase, amidotransferase component	-0.499287	-1.41351	0.0631409	940.276	814.125	881.048	1598.82	877.2	1239.94
BCAN_A1608	lrp	Leucine-responsive regulatory protein, regulator for leucine (or lrp) regulon and high-affinity branched-chain amino acid transport system	0.235489	1.17731	0.0312723	2341.13	1629.78	1529.99	1842.89	1985.46	1686.44
BCAN_A1609		Transcriptional regulator, MarR family	0.00167825	1.00116	0.0395954	408.105	401.806	369.082	439.887	404.956	404.485
BCAN_A1610		transporter, putative	0.0933184	1.06682	0.0404916	455.759	392.037	414.966	379.727	423.898	397.347
BCAN_A1611		Methyltransferase	0.0207225	1.01447	0.0318544	260.392	224.571	283.025	195.022	242.482	239.024
BCAN_A1612		hypothetical protein	-0.377659	-1.29923	0.0484835	951.426	955.223	1210.59	1266.59	953.324	1238.59
BCAN_A1613		hypothetical protein	-0.0682006	-1.04841	0.0294275	257.572	162.677	120.098	320.494	210.124	220.296
BCAN_A1614		L-proline glycine betaine binding ABC transporter protein ProX	-0.223452	-1.16752	0.0326566	1561.29	1459.14	1625.79	1900.63	1510.21	1763.21
BCAN_A1615		L-proline glycine betaine ABC transport system permease protein ProW	-0.588704	-1.50389	0.0786463	1098.11	622.383	1391.47	1195.97	860.245	1293.72
BCAN_A1616		L-proline glycine betaine ABC transport system permease protein ProV	0.116741	1.08428	0.0231216	187.323	162.661	158.682	164.097	174.992	161.39
BCAN_A1618		Dipeptide transport ATP-binding protein DppD	-0.205354	-1.15297	0.0415841	267.038	358.102	352.042	368.726	312.57	360.384
BCAN_A1619	dppC	Dipeptide transport system permease protein DppC	0.240666	1.18154	0.0446451	785.854	766.58	736.184	577.726	776.217	656.955
BCAN_A1620	dppB	Dipeptide transport system permease protein DppB	0.326842	1.25426	0.0514788	649.549	392.846	572.913	258.168	521.197	415.54
BCAN_A1624		Transcriptional regulator, ArsR family	-0.355745	-1.27965	0.0525971	722.038	518.644	923.239	664.396	620.341	793.817
BCAN_A1625		23S ribosomal RNA methyltransferase	0.428791	1.34611	0.0612323	627.621	775.681	563.43	479.06	701.651	521.245
BCAN_A1626	mnmA	tRNA (5-methylaminomethyl-2-thiouridylate)-methyltransferase	1.31845	2.49399	0.668236	2957	2501.55	1038.7	1149.98	2729.27	1094.34
BCAN_A1627		hypothetical protein	-0.0611335	-1.04329	0.00343052	77.5183	60.3952	65.929	77.9541	68.9567	71.9415
BCAN_A1628		hypothetical protein	0.678377	1.60034	0.0575279	4811.59	4127.55	3046.25	2539.53	4469.57	2792.89
BCAN_A1629		Acetyltransferase	-0.38412	-1.30506	0.0442134	1462.91	1005.42	1523.42	1697.9	1234.16	1610.66
BCAN_A1630		Chromosome segregation ATPases	0.215561	1.16116	0.0341097	1994.3	1154.09	1165.27	1546.16	1574.19	1355.71
BCAN_A1631		hypothetical protein	-0.601802	-1.51761	0.0241116	6060.73	9398.56	9761.93	13699.3	7729.64	11730.6
BCAN_A1633		Signal transduction histidine kinase	-0.139733	-1.1017	0.0345498	1027.79	1295.18	1109.87	1449.34	1161.48	1279.61
BCAN_A1634		Cell cycle transcriptional regulator CtrA	0.411242	1.32983	0.0169519	8523.36	9709.57	6083.37	7627.35	9116.47	6855.36
BCAN_A1635		Flagellar protein FliJ	-0.473359	-1.38834	0.0366832	2221.43	2699.59	3816.51	3015.53	2460.51	3416.02
BCAN_A1636	degT	DegT/DnrJ/EryC1/StrS family protein	0.655355	1.575	0.0847472	2149.26	1448.41	1172.72	1111.5	1798.83	1142.11
BCAN_A1637		Oxidoreductase, Gfo/Idh/MocA family	0.451805	1.36775	0.0613469	1017.16	848.711	839.414	524.776	932.935	682.095
BCAN_A1641		Glycosyltransferase	0.776928	1.71348	0.125597	460.488	255.701	244.266	173.708	358.094	208.987
BCAN_A1643		Sensory box histidine kinase	-0.0136708	-1.00952	0.033671	978.587	1323.49	1086.9	1237.1	1151.04	1162
BCAN_A1645		AsmA family protein	-0.0778129	-1.05542	0.0394638	332.756	391.621	396.13	368.389	362.188	382.26
BCAN_A1649		Putrescine ABC transporter putrescine-binding protein PotF	-1.73425	-3.32708	0.960478	1970.92	2512.98	6571.19	8347.1	2241.95	7459.15
BCAN_A1650		Transcriptional regulator	0.653879	1.57339	0.105615	550.743	888.716	420.521	494.354	719.729	457.438
BCAN_A1651	aceA	Isocitrate lyase	2.10247	4.29443	0.998806	1005.43	1081.44	242.282	243.666	1043.43	242.974
BCAN_A1652		hypothetical protein	0.801039	1.74236	0.140255	1597.03	1817.22	927.78	1031.78	1707.12	979.779
BCAN_A1655		7-alpha-hydroxysteroid dehydrogenase	-0.83573	-1.78476	0.0593671	5447.94	6963.1	9332.64	12818.1	6205.52	11075.4
BCAN_A1655		7-alpha-hydroxysteroid dehydrogenase	-0.753304	-1.68565	0.0919077	1700.11	1934.18	2532.7	3593.45	1817.15	3063.08
BCAN_A1656		7-alpha-hydroxysteroid dehydrogenase	-0.83573	-1.78476	0.0593671	5447.94	6963.1	9332.64	12818.1	6205.52	11075.4
BCAN_A1656		7-alpha-hydroxysteroid dehydrogenase	-0.753304	-1.68565	0.0919077	1700.11	1934.18	2532.7	3593.45	1817.15	3063.08
BCAN_A1657		hypothetical protein	-0.308136	-1.23811	0.0494519	584.488	584.625	653.625	793.861	584.556	723.743
BCAN_A1658		Multiple antibiotic resistance protein marC	0.458977	1.37457	0.0645907	459.158	552.778	377.376	358.808	505.968	368.092
BCAN_A1660		Patatin-like phospholipase domain precursor	-0.291084	-1.22356	0.0361798	2343.69	497.911	3285.78	191.087	1420.8	1738.43
BCAN_A1661		hypothetical protein	0.851154	1.80394	0.114472	3158.05	4975.7	1858.27	2650.59	4066.87	2254.43
BCAN_A1662		Putative dihydroxyacetone kinase, ADP-binding subunit	-1.35953	-2.56602	0.724301	947.899	1178.74	2658.88	2798.12	1063.32	2728.5
BCAN_A1663		Putative DAK transcriptional regulator / Putative dihydroxyacetone kinase, dihydroxyacetone binding subunit	-1.65081	-3.1401	0.95526	813.164	801.414	2346.33	2723.61	807.289	2534.97
BCAN_A1664		Putative dihydroxyacetone kinase, ADP-binding subunit	-1.65734	-3.15434	0.897729	4275.93	4651.62	12905.3	15255.2	4463.77	14080.3
BCAN_A1665		Putative dihydroxyacetone kinase, dihydroxyacetone binding subunit	-1.87969	-3.67996	0.980165	4998.32	4081.19	13106.3	20305.9	4539.76	16706.1
BCAN_A1666	polS	Sorbitol-6-phosphate 2-dehydrogenase	-2.3582	-5.1273	0.999687	5651.09	5427.14	25531.3	31270.1	5539.11	28400.7
BCAN_A1667	mocB	Ribose ABC transporter, periplasmic ribose-binding protein RbsB	-2.22602	-4.67843	0.998488	10110.6	7398.09	36144.3	45768.7	8754.32	40956.5
BCAN_A1668		Ribose ABC transport system, permease protein RbsC	-1.37872	-2.60037	0.404154	13921.9	8711.36	25500	33354.9	11316.6	29427.4
BCAN_A1669		Ribose ABC transport system, ATP-binding protein RbsA	-1.67356	-3.19002	0.902462	5612.33	4271.56	12516.1	19013.7	4941.95	15764.9
BCAN_A1671		hypothetical protein	-1.04048	-2.05692	0.228989	3377.39	1193.35	8608.62	793.004	2285.37	4700.81
BCAN_A1672		hypothetical protein	-1.14482	-2.21119	0.260426	6819.44	1285.13	16479.3	1441.47	4052.29	8960.37
BCAN_A1682		Transcriptional regulator, IclR family	0.534032	1.44797	0.0658992	1857.13	960.083	1126.51	819.118	1408.6	972.813
BCAN_A1683		Succinate-semialdehyde dehydrogenase [NADP+]	0.563365	1.47771	0.0378538	4406.61	5366.38	2408.24	4205.36	4886.5	3306.8
BCAN_A1684		hypothetical protein	0.904951	1.87248	0.220046	1438.28	1068.62	788.919	549.891	1253.45	669.405
BCAN_A1685		Periplasmic thiol:disulfide oxidoreductase DsbB, required for DsbA reoxidation	0.353157	1.27735	0.0510365	1129.74	668.109	760.821	646.662	898.926	703.742
BCAN_A1686		HNH endonuclease family protein	-1.23569	-2.35494	0.264924	4157.33	12197.4	21056.3	17458.2	8177.39	19257.2
BCAN_A1687		HhH-GPD base excision DNA repair family protein; Probable 3-methyladenine DNA glycosylase/8-oxoguanine DNA glycosylase	-0.10047	-1.07212	0.0224834	155.036	164.406	130.171	212.309	159.721	171.24
BCAN_A1688	gltX	glutamyl-Q-tRNA synthetase	-0.323004	-1.25093	0.0223275	114.74	141.03	153.556	166.395	127.885	159.976
BCAN_A1689	glcB	Malate synthase G	-1.57635	-2.98215	0.929553	583.359	752.994	2042.55	1942.65	668.177	1992.6
BCAN_A1690	pat	PHOSPHINOTHRICIN N-ACETYLTRANSFERASE	0.6504	1.5696	0.103734	633.907	525.012	331.502	406.849	579.46	369.176
BCAN_A1691	rpoH	RNA polymerase sigma factor RpoH	0.481258	1.39596	0.0208551	7003.61	10294.5	5391.43	7000.1	8649.03	6195.76
BCAN_A1692		Ribosomal large subunit pseudouridine synthase D	-0.110248	-1.07941	0.0262142	2075.18	1952.56	1991.91	2355.68	2013.87	2173.8
BCAN_A1693		putative fimbrial subunit PilA	0.290912	1.22341	0.0332536	2653.41	1472.66	1765.03	1607.56	2063.03	1686.29
BCAN_A1696	fur	Manganese uptake regulation protein MUR	0.323959	1.25176	0.0188881	6890.71	4925.75	4801.9	4637.96	5908.23	4719.93
BCAN_A1697		Chemotaxis protein methyltransferase CheR	0.307142	1.23725	0.0177452	5707.03	6704.54	4602.55	5428.99	6205.78	5015.77
BCAN_A1699		DNA-directed RNA polymerase specialized sigma subunit, sigma24-like	0.137905	1.10031	0.00317575	45807.4	56857.7	50198.4	43107.6	51332.6	46653
BCAN_A1700		RNA polymerase sigma-70 factor	1.16835	2.24754	0.153399	36267.8	20870.7	14747.4	10675.3	28569.2	12711.3
BCAN_A1701		sensor histidine kinase	1.23206	2.34903	0.595666	1671.94	1268.37	709.861	541.849	1470.15	625.855
BCAN_A1702		hypothetical protein	0.7282	1.65657	0.0476615	7753.44	8439.99	5545.77	4229.5	8096.71	4887.63
BCAN_A1703		hypothetical protein	0.00211471	1.00147	0.00247078	64507.4	64707.1	64468.6	64556.6	64607.2	64512.6
BCAN_A1704		Hydrogenase maturation factor	0.00898823	1.00625	0.00717056	10738	18914.7	12773	16695.6	14826.4	14734.3
BCAN_A1705		hypothetical protein	-0.837818	-1.78735	0.121759	2048.07	1596.25	3106.67	3406.99	1822.16	3256.83
BCAN_A1707		MotA/TolQ/ExbB proton channel family protein	0.488381	1.40287	0.0476696	2149.39	2365.8	1605.54	1613	2257.59	1609.27
BCAN_A1708	exbD	Biopolymer transport protein ExbD/TolR	0.297797	1.22927	0.0331699	2300.8	1936.37	1994.85	1452.06	2118.58	1723.45
BCAN_A1709		TonB-dependent receptor	-0.221823	-1.16621	0.0137926	7350.34	5383.17	9116.67	5733.22	6366.75	7424.95
BCAN_A1710		hypothetical protein	-0.20959	-1.15636	0.0288904	208.034	150.434	246.339	168.179	179.234	207.259
BCAN_A1711	macB	Macrolide export ATP-binding/permease protein MacB	-0.721531	-1.64893	0.127492	464.654	570.159	881.414	824.921	517.406	853.167
BCAN_A1712		Macrolide-specific efflux protein MacA	-0.369382	-1.2918	0.0552987	442.694	447.728	556.498	593.749	445.211	575.123
BCAN_A1713	dut	Deoxyuridine 5'-triphosphate nucleotidohydrolase	0.802797	1.74448	0.154432	1420.61	1110.1	622.53	828.166	1265.35	725.348
BCAN_A1714		Transcriptional regulator, AsnC family	-0.320362	-1.24864	0.0273527	194.055	101.424	180.934	188.014	147.739	184.474
BCAN_A1715		Type 1 capsular polysaccharide biosynthesis protein J	0.316335	1.24516	0.0183012	1835.58	10305.1	4519.16	5231.09	6070.33	4875.13
BCAN_A1716		Glutamine amidotransferases class-II	-0.107914	-1.07767	0.0330483	480.215	2015.89	1175.17	1514.81	1248.05	1344.99
BCAN_A1717		Hypothetical transmembrane iron-regulated protein	-0.979739	-1.97211	0.295501	377.147	509.068	858.152	889.561	443.108	873.856
BCAN_A1718		L-Proline/Glycine betaine transporter ProP	1.05698	2.08057	0.175616	10193.1	8033.86	4854.21	3906.36	9113.48	4380.28
BCAN_A1719		hypothetical protein	0.127502	1.0924	0.0306307	1582.06	1702.81	1276.17	1730.85	1642.43	1503.51
BCAN_A1720		hypothetical protein	0.699992	1.6245	0.0736087	285.455	201.995	141.371	158.691	243.725	150.031
BCAN_A1721	purA	Adenylosuccinate synthetase	0.802101	1.74364	0.165324	1005.01	514.129	487.589	383.66	759.572	435.625
BCAN_A1722		Acetyltransferase, GNAT family	-0.441185	-1.35772	0.0617806	710.098	469.457	798.379	803.125	589.778	800.752
BCAN_A1723	serA	D-3-phosphoglycerate dehydrogenase	-1.01723	-2.02403	0.304629	823.69	842.376	1699.75	1672.42	833.033	1686.09
BCAN_A1725		Phosphoserine aminotransferase	-0.812999	-1.75686	0.109328	1967.14	1845.26	2950.47	3747.37	1906.2	3348.92
BCAN_A1729		Outer surface protein	-0.292029	-1.22436	0.0230092	3180.93	3290.79	4616.92	3306.8	3235.86	3961.86
BCAN_A1730	glmM	Phosphoglucosamine mutase	-0.662213	-1.58251	0.0676531	1856.29	1977.09	3270.45	2795.9	1916.69	3033.17
BCAN_A1731	ftsH	Cell division protein FtsH	-0.441862	-1.35836	0.0154772	6648.55	10407.5	11315.4	11852.8	8528.03	11584.1
BCAN_A1732	tilS	tRNA(Ile)-lysidine synthetase	0.312804	1.24212	0.0425148	299.642	299.445	228.099	254.211	299.543	241.155
BCAN_A1733	ygbF	TPR repeat containing exported protein; Putative periplasmic protein contains a protein prenylyltransferase domain	-0.272808	-1.20816	0.0291537	1906.28	2243.15	2318.52	2694.64	2074.71	2506.58
BCAN_A1734	pal	Outer membrane lipoprotein omp16 precursor	0.454148	1.36997	0.0217815	6913.54	7689.85	5034.43	5625.18	7301.69	5329.81
BCAN_A1736		tolB protein precursor, periplasmic protein involved in the tonb-independent uptake of group A colicins	0.0554538	1.03919	0.0238032	2178.41	2701.47	2089.34	2606.52	2439.94	2347.93
BCAN_A1737		TolA protein	-0.293685	-1.22577	0.0308508	2121.55	1794.39	2565.31	2234.72	1957.97	2400.01
BCAN_A1738	tolR	Biopolymer transport protein ExbD/TolR	-0.202325	-1.15055	0.0121687	7559.46	7397.79	7777.41	9431.66	7478.62	8604.54
BCAN_A1739	tolQ	MotA/TolQ/ExbB proton channel family protein	-0.235877	-1.17762	0.0164601	4846.08	5102.91	6238.8	5477.35	4974.49	5858.08
BCAN_A1740		4-hydroxybenzoyl-CoA thioesterase family active site	0.150531	1.10998	0.0385345	895.543	1040.41	866.985	877.152	967.977	872.069
BCAN_A1741	ruvB	Holliday junction DNA helicase RuvB	-0.101776	-1.07309	0.0309527	1211.26	1666.47	1491.51	1596.57	1438.87	1544.04
BCAN_A1742	ruvA	Holliday junction DNA helicase RuvA	-0.877485	-1.83717	0.136556	1754.92	2076.64	3030.72	4008.5	1915.78	3519.61
BCAN_A1743	ruvC	Crossover junction endodeoxyribonuclease RuvC	-0.395813	-1.31568	0.0570274	492.62	646.741	612.098	886.941	569.68	749.519
BCAN_A1744		protein of unknown function DUF1465	0.318063	1.24666	0.0174286	5478.16	7662.23	4238.33	6302.18	6570.2	5270.26
BCAN_A1745		OpgC protein	-0.0468211	-1.03299	0.0378467	875.008	747.961	627.583	1048.92	811.485	838.252
BCAN_A1746	thiE	Thiamin-phosphate pyrophosphorylase	-0.203293	-1.15132	0.0397393	841.756	947.816	976.303	1084.07	894.786	1030.19
BCAN_A1747		FOG: TPR repeat, SEL1 subfamily	-0.408134	-1.32697	0.0540513	780.872	827.213	872.584	1261.29	804.043	1066.94
BCAN_A1748	efp	Translation elongation factor P	0.205444	1.15304	0.0231694	3263.16	3106.12	3583.49	1940.4	3184.64	2761.95
BCAN_A1749		Inositol-1-monophosphatase	1.01855	2.02588	0.246942	3402.81	3058.51	2035.17	1154.22	3230.66	1594.7
BCAN_A1750		hypothetical protein	0.259781	1.1973	0.0152637	191.179	71.9344	128.778	90.978	131.557	109.878
BCAN_A1752		Flagellar motor rotation protein MotB	-0.854383	-1.80799	0.0860827	3109.74	4521.31	5391.18	8405.66	3815.53	6898.42
BCAN_A1753		ABC-type multidrug transport system, ATPase and permease components	0.331498	1.25832	0.02722	196.98	167.746	158.367	131.485	182.363	144.926
BCAN_A1754	rpmE	LSU ribosomal protein L31p	1.74698	3.35655	0.964631	9155.84	5466.29	2953.22	1403.08	7311.07	2178.15
BCAN_A1755		hypothetical protein	1.4568	2.74499	0.850058	1981.93	2007.56	692.971	760.404	1994.75	726.688
BCAN_A1757	bioY	Substrate-specific component BioY of biotin ECF transporter	0.148265	1.10824	0.0146289	3520.01	8439.58	3823.1	6968.46	5979.8	5395.78
BCAN_A1758		2Fe-2S ferredoxins, iron-sulfur binding protein	0.45377	1.36961	0.053657	1488.34	1402.11	899.559	1210.85	1445.23	1055.21
BCAN_A1759		Membrane protein TerC, possibly involved in tellurium resistance	0.460678	1.37619	0.0606683	1214.94	890.255	875.511	654.219	1052.6	764.865
BCAN_A1760		Phosphoesterase	0.932355	1.90839	0.238724	615.572	426.379	332.824	213.162	520.976	272.993
BCAN_A1761		5-formyltetrahydrofolate cyclo-ligase	0.0560042	1.03958	0.0315109	1698.49	1112.45	1468.65	1235.26	1405.47	1351.95
BCAN_A1763		hypothetical protein	-0.536922	-1.45087	0.0263137	4235.47	6336.5	6178.66	9159.94	5285.99	7669.3
BCAN_A1764		hypothetical protein	-0.223113	-1.16725	0.00730761	14957.5	16868.4	17151.2	19997.5	15912.9	18574.4
BCAN_A1765	tkt	Transketolase	0.465795	1.38108	0.0433042	2351.21	2535.58	1962.16	1576.23	2443.39	1769.19
BCAN_A1766	gap	NADPH-dependent glyceraldehyde-3-phosphate dehydrogenase / NAD-dependent glyceraldehyde-3-phosphate dehydrogenase	-0.0599605	-1.04244	0.0127568	6720.07	6030.38	7670.55	5620.99	6375.23	6645.77
BCAN_A1767	pgk	Phosphoglycerate kinase	0.397073	1.31683	0.0300057	3310.13	3802.7	2807.6	2593.87	3556.41	2700.73
BCAN_A1768		hypothetical protein	0.145751	1.10631	0.0142089	151.322	104.757	115.685	115.787	128.039	115.736
BCAN_A1769		Acetyl-coenzyme A synthetase	-1.36091	-2.56847	0.677541	136.135	176.427	402.195	400.61	156.281	401.402
BCAN_A1770		Conserved domain protein	-0.281408	-1.21538	0.0154392	120.826	95.8752	160.487	102.887	108.35	131.687
BCAN_A1771		hypothetical protein	-0.374987	-1.29683	0.0519688	264.783	326.395	308.598	458.058	295.589	383.328
BCAN_A1772		Transcriptional regulator, DeoR family	0.0921587	1.06596	0.0168442	134.405	146.574	122.811	140.78	140.489	131.796
BCAN_A1774		hypothetical protein	-0.415624	-1.33388	0.00596521	70.5993	60.9148	93.3062	82.1173	65.7571	87.7117
BCAN_A1775		Hypothetical Cytosolic Protein	0.629812	1.54736	0.0462319	6111.54	3739.85	3333.34	3033.23	4925.7	3183.28
BCAN_A1776		QUINONE OXIDOREDUCTASE	-1.7556	-3.37667	0.977815	1119.29	820.084	3503.95	3044.67	969.687	3274.31
BCAN_A1777		hypothetical protein	-1.0322	-2.04514	0.221349	1750.07	2848.54	4657.5	4747.29	2299.3	4702.4
BCAN_A1778		TRANSPORTER, MFS superfamily	-0.528281	-1.44221	0.0499952	1530.97	1963.71	2478.46	2561.6	1747.34	2520.03
BCAN_A1779		hypothetical protein	0.436797	1.3536	0.021447	7945.15	6075.98	5002.71	5355.72	7010.56	5179.21
BCAN_A1781		hypothetical protein	1.19355	2.28715	0.507865	2814.81	1566.97	1138.27	777.56	2190.89	957.913
BCAN_A1782	purE	Phosphoribosylaminoimidazole carboxylase catalytic subunit	0.555061	1.46923	0.0626172	2064.8	1606.42	1419.72	1079.02	1835.61	1249.37
BCAN_A1783	purK	Phosphoribosylaminoimidazole carboxylase ATPase subunit	0.327646	1.25496	0.0477209	1051.31	921.433	831.714	740.24	986.373	785.977
BCAN_A1784	rpmJ	LSU ribosomal protein L36p	1.94147	3.84096	0.994497	6106.99	3113.61	1599.16	801.44	4610.3	1200.3
BCAN_A1785		TPR domain protein	-0.17583	-1.12961	0.0211148	2259.2	3958.34	3632.6	3390.81	3108.77	3511.71
BCAN_A1786	pyk	Pyruvate kinase	0.19125	1.14175	0.0319859	1634.2	1768.6	1589.38	1390.95	1701.4	1490.17
BCAN_A1787		(U87316) orf4; putative	0.518696	1.43266	0.0240209	11151.8	5135.84	6244.79	5123.99	8143.8	5684.39
BCAN_A1788		Mlr3822 protein	-0.658909	-1.57889	0.0924136	573.308	1295.46	1442.68	1507.89	934.382	1475.28
BCAN_A1790		hypothetical protein	0.257347	1.19528	0.0226963	4705.35	2705.65	2740.12	3460.1	3705.5	3100.11
BCAN_A1791		ABC transporter, ATP-binding protein	0.489999	1.40444	0.0635145	390.016	367.925	322.149	217.524	378.97	269.837
BCAN_A1793		lipoprotein, putative	1.00246	2.00342	0.308182	1592.53	895.582	491.571	750.361	1244.06	620.966
BCAN_A1794		Thiamin pyrophosphokinase	-0.269367	-1.20528	0.0463629	413.771	291.208	397.161	452.536	352.49	424.848
BCAN_A1796	tbpA	Thiamin ABC transporter, substrate-binding component	-0.778062	-1.71483	0.0614045	4253.79	4262.53	5275.79	9328.21	4258.16	7302
BCAN_A1798		Thiamin ABC transporter, ATPase component / Thiamine transport ATP-binding protein thiQ	-0.0687809	-1.04883	0.0405708	470.794	406.98	439.896	480.74	438.887	460.318
BCAN_A1799		Putative Zn-dependent protease	-0.361492	-1.28475	0.0534798	531.206	654.913	658.486	865.386	593.06	761.936
BCAN_A1800		Uncharacterized protein conserved in bacteria	0.454514	1.37032	0.0636114	809.711	780.248	620.753	539.529	794.979	580.141
BCAN_A1801	rpoH2	RNA polymerase sigma factor RpoH-related protein	0.278703	1.2131	0.00840016	17112.4	17267.7	13258.1	15082.5	17190.1	14170.3
BCAN_A1804		CarD-like transcriptional regulator	0.674849	1.59643	0.0167421	34794.9	21802.5	20627.1	14825.4	28298.7	17726.3
BCAN_A1805	fdxA	4Fe-4S ferredoxin, iron-sulfur binding	0.85951	1.81442	0.158722	412.497	292.102	191.044	197.288	352.3	194.166
BCAN_A1807		Ribosome-associated heat shock protein implicated in the recycling of the 50S subunit (S4 paralog)	0.792065	1.73155	0.128628	2573.09	1383.81	1186.54	1098.63	1978.45	1142.59
BCAN_A1810		Acetyl-CoA acetyltransferase	-0.284064	-1.21762	0.046552	617.417	753.57	640.927	1028.42	685.494	834.671
BCAN_A1811		hypothetical protein	-0.0152575	-1.01063	0.0307058	340.742	115.435	235.396	225.631	228.089	230.514
BCAN_A1812		GLCG PROTEIN	-0.0357519	-1.02509	0.0290925	1215.53	1986.26	1086.76	2195.36	1600.89	1641.06
BCAN_A1813	rpmF	LSU ribosomal protein L32p	3.06596	8.37427	1	4132.56	2215.97	439.685	318.414	3174.26	379.049
BCAN_A1814	mtgA	Monofunctional biosynthetic peptidoglycan transglycosylase	2.26061	4.79195	0.999666	8436.1	4169.89	1603.83	1026.83	6303	1315.33
BCAN_A1815		Octaprenyl-diphosphate synthase / Dimethylallyltransferase / Geranyltranstransferase (farnesyldiphosphate synthase) / Geranylgeranyl pyrophosphate synthetase	1.67643	3.19635	0.846079	31974.4	37041.9	9451.39	12140.8	34508.2	10796.1
BCAN_A1816	ispG	1-hydroxy-2-methyl-2-(E)-butenyl 4-diphosphate synthase	0.479307	1.39407	0.00543813	53161.6	61978.9	42778.2	39814.6	57570.2	41296.4
BCAN_A1818		Putative membrane protein	-0.308112	-1.23809	0.0497207	615.223	504.929	716.964	669.881	560.076	693.422
BCAN_A1819		Pyruvate carboxyl transferase	-0.474642	-1.38957	0.0656458	632.606	600.949	844.37	869.746	616.777	857.058
BCAN_A1823		High-affinity leucine-specific transport system, periplasmic binding protein LivK	-0.213643	-1.15961	0.0418165	835.768	717.965	1014.45	787.276	776.867	900.864
BCAN_A1824		hypothetical protein	-0.0376621	-1.02645	0.0390607	920.318	489.439	813.451	633.592	704.878	723.521
BCAN_A1827		Branched-chain amino acid transport ATP-binding protein LivG	-1.20258	-2.30151	0.354003	2744.21	3922.3	8356.26	6986.77	3333.26	7671.52
BCAN_A1828		Branched-chain amino acid transport system permease protein LivM	-1.1348	-2.19588	0.290204	3005.22	2916.96	6598.09	6406.32	2961.09	6502.2
BCAN_A1829		High-affinity branched-chain amino acid transport system permease protein LivH	-0.703572	-1.62853	0.0527126	3279.94	4067.33	5390.34	6574.93	3673.64	5982.63
BCAN_A1830		4-hydroxyproline epimerase	-0.0899414	-1.06433	0.0119469	6724.68	7419.65	8542.17	6512.02	7072.17	7527.1
BCAN_A1831		D-amino acid dehydrogenase small subunit	-0.29385	-1.22591	0.0156894	6223.55	5553.19	8918.23	5518.96	5888.37	7218.6
BCAN_A1835		Transcriptional regulator, MarR family	-0.199769	-1.14851	0.0440027	501.722	335.181	411.43	549.766	418.452	480.598
BCAN_A1836	atpC	ATP synthase epsilon chain	0.65469	1.57428	0.0744167	1939.59	2848.2	1834.62	1206.64	2393.89	1520.63
BCAN_A1837	atpD	ATP synthase beta chain	0.0960867	1.06887	0.0100301	8989.01	10571.2	11574	6725.87	9780.1	9149.94
BCAN_A1838		ATP synthase gamma chain	0.280462	1.21458	0.0203662	4565.02	4782.9	4966.24	2730.16	4673.96	3848.2
BCAN_A1839	atpA	ATP synthase alpha chain	0.797665	1.73829	0.0657104	7333.67	7471.63	5499.51	3017.67	7402.65	4258.59
BCAN_A1840	atpH	ATP synthase delta chain	1.21636	2.3236	0.424678	5630.55	5242.79	3064.21	1615.31	5436.67	2339.76
BCAN_A1841		hypothetical protein	-0.200709	-1.14926	0.0237607	3306.33	1952.22	3064.7	2978.76	2629.28	3021.73
BCAN_A1842	priA	Helicase PriA essential for oriC/DnaA-independent DNA replication	-0.792275	-1.7318	0.156491	592.539	559.033	869.533	1124.76	575.786	997.148
BCAN_A1843	talC	Transaldolase	0.136222	1.09902	0.0233249	2777.27	2784.58	1828.02	3232.7	2780.93	2530.36
BCAN_A1844		hypothetical protein	0.841575	1.79201	0.187763	878.088	683.167	343	528.233	780.628	435.617
BCAN_A1845	leuS	Leucyl-tRNA synthetase	0.808576	1.75148	0.148707	1537.74	1562.06	880.346	889.472	1549.9	884.909
BCAN_A1846		Hypothetical protein YggS, proline synthase co-transcribed bacterial homolog PROSC	-0.0739828	-1.05262	0.0358568	277.53	282.809	308.755	281.068	280.169	294.911
BCAN_A1847		Conserved domain protein	-0.188538	-1.13961	0.0357972	1009.93	1292.54	1280	1343.91	1151.23	1311.95
BCAN_A1848		Usg protein	-0.654656	-1.57424	0.0697421	1198.75	2267.46	3102.16	2354.49	1733.11	2728.33
BCAN_A1849	acsA	Acetyl-coenzyme A synthetase	-1.08022	-2.11436	0.283979	1656.47	2248.61	3272.03	4984.7	1952.54	4128.36
BCAN_A1850		hypothetical protein	0.818429	1.76348	0.168841	964.36	1164.92	541.919	665.511	1064.64	603.715
BCAN_A1851	htpX	Probable protease htpX homolog	0.496366	1.41066	0.0300601	5678.48	4800.7	3154.54	4274.05	5239.59	3714.29
BCAN_A1852		16S rRNA m(5)C 967 methyltransferase	0.592573	1.50793	0.0826795	399.816	432.196	294.28	257.476	416.006	275.878
BCAN_A1853		Heparinase II/III-like	0.202581	1.15076	0.0428537	353.074	452.821	351.133	349.186	402.948	350.159
BCAN_A1854	purH	IMP cyclohydrolase / Phosphoribosylaminoimidazolecarboxamide formyltransferase	1.73222	3.32239	0.977475	1329.83	847.546	392.589	262.775	1088.69	327.682
BCAN_A1857		NAD-specific glutamate dehydrogenase, large form	-1.02959	-2.04144	0.331168	601.235	763.517	1284.04	1502.02	682.376	1393.03
BCAN_A1858		Hypothetical protein	-0.235168	-1.17704	0.0458409	534.545	458.58	749.335	419.616	496.563	584.476
BCAN_A1859		Beta-propeller domains of methanol dehydrogenase type	-0.486045	-1.4006	0.01961	6604.76	7185.16	9405.41	9908.75	6894.96	9657.08
BCAN_A1860		LemA family protein	-0.174934	-1.12891	0.0113592	5916.13	10158.6	8924.99	9221.99	8037.37	9073.49
BCAN_A1861		hypothetical protein	0.979886	1.97231	0.295493	1165.99	614.228	631.772	270.834	890.11	451.303
BCAN_A1862	rpsP	SSU ribosomal protein S16p	2.05578	4.15769	0.998433	1688.23	1968.49	552.904	326.606	1828.36	439.755
BCAN_A1863		Chorismate mutase I	1.30305	2.4675	0.692685	1705.92	1258.33	850.571	350.747	1482.12	600.659
BCAN_A1864	ffh	Signal recognition particle, subunit Ffh SRP54	1.5928	3.01634	0.929048	3166.69	2652.15	1308.47	620.634	2909.42	964.553
BCAN_A1865		Membrane-bound lytic murein transglycosylase B precursor	-0.0434515	-1.03058	0.0196956	2756.99	3723.47	3369.36	3309.25	3240.23	3339.31
BCAN_A1867		Pyridoxal kinase	-1.07336	-2.10432	0.286165	1237.4	2368.28	4023.41	3564.12	1802.84	3793.77
BCAN_A1868		hypothetical protein	-0.776326	-1.71276	0.151128	494.11	523.031	923.006	819.117	508.571	871.062
BCAN_A1869	mmsA	Methylmalonate-semialdehyde dehydrogenase	-1.69614	-3.24033	0.967143	617.35	1078.54	2923.07	2572.18	847.944	2747.62
BCAN_A1870		Transcriptional regulator, LysR family	0.104313	1.07498	0.0413727	551.559	514.369	551.892	439.686	532.964	495.789
BCAN_A1871		membrane protein, putative	-0.607356	-1.52346	0.0819196	704.133	1057.09	1208.63	1474.52	880.611	1341.58
BCAN_A1873		Transglycosylase associated gene	-0.483063	-1.39771	0.0362402	3152.58	2053.38	3476.25	3800.16	2602.98	3638.21
BCAN_A1874	nudH	Adenosine (5')-pentaphospho-(5'')-adenosine pyrophosphohydrolase	0.248456	1.18794	0.0375873	1664.99	1109.29	1030.81	1304.56	1387.14	1167.69
BCAN_A1875		Carboxyl-terminal protease	-0.480582	-1.39531	0.0125263	10885.4	15038.2	16482	19689.3	12961.8	18085.7
BCAN_A1876		Peptidase M23B precursor	-0.46193	-1.37738	0.0514391	1146.81	1285.03	1564.11	1785.46	1215.92	1674.79
BCAN_A1877		hypothetical protein	0.631107	1.54875	0.0950012	1081.11	921.369	687.821	605.144	1001.24	646.483
BCAN_A1879		Iojap protein	0.119337	1.08624	0.0187936	3183.77	4595.57	3853.64	3308.1	3889.67	3580.87
BCAN_A1880	nadD	Nicotinate-nucleotide adenylyltransferase ## bacterial NadD family	0.511288	1.42532	0.0662964	1085.68	1248.05	925.62	711.717	1166.87	818.668
BCAN_A1881	proA	Gamma-glutamyl phosphate reductase	0.235926	1.17766	0.0265973	2383.99	2987.91	2418.29	2143.21	2685.95	2280.75
BCAN_A1882	proB	Glutamate 5-kinase	0.184795	1.13666	0.0279718	2181.3	2191.26	2076.84	1770.03	2186.28	1923.43
BCAN_A1883	obgE	COG0536: GTP-binding protein Obg	0.656145	1.57587	0.082613	2185.91	1659.64	1320.9	1119.38	1922.77	1220.14
BCAN_A1885		Acetyltransferase, GNAT family	0.774677	1.71081	0.118716	394.155	269.791	179.576	208.514	331.973	194.045
BCAN_A1886		50S ribosomal protein acetyltransferase	-0.0721802	-1.0513	0.0362885	1156.87	740.322	609.819	1384.71	948.597	997.264
BCAN_A1887	rpmA	LSU ribosomal protein L27p	1.61176	3.05624	0.939102	3199.54	2306.88	1035.64	766.061	2753.21	900.849
BCAN_A1888	rplU	LSU ribosomal protein L21p	1.55828	2.94502	0.818809	13811.2	10492.7	5851.12	2401.42	12151.9	4126.27
BCAN_A1895		hypothetical protein	-0.0600917	-1.04253	0.0232883	2350.6	2533.9	2353.82	2738.43	2442.25	2546.12
BCAN_A1906		Peptidase, M23/M37 family	0.47813	1.39294	0.0651442	925.021	927.138	683.38	646.3	926.08	664.84
BCAN_A1907		PROTEIN ERFK/SRFK	-0.0928862	-1.0665	0.0227128	2381.28	2773.63	2302.62	3195.1	2577.46	2748.86
BCAN_A1908	clpB	ClpB protein	-0.126322	-1.09151	0.0271319	1641.55	2180.16	1517.18	2654.25	1910.85	2085.71
BCAN_A1909		Eukaryotic translation initiation factor 3 subunit 10	1.44652	2.72549	0.536449	35075.9	18784.4	11201	8560.69	26930.1	9880.84
BCAN_A1912		Methylase of polypeptide chain release factors	0.39574	1.31562	0.044693	2309.71	1005.51	1596.92	922.982	1657.61	1259.95
BCAN_A1913	prfA	Peptide chain release factor 1	0.106328	1.07648	0.0385337	977.456	758.319	968.697	643.75	867.887	806.223
BCAN_A1914	ptsI	Phosphocarrier protein kinase/phosphorylase, nitrogen regulation associated	-0.277356	-1.21197	0.0462167	587.804	776.011	768.952	883.954	681.908	826.453
BCAN_A1915		Aspartokinase	0.833699	1.78225	0.158581	1633.51	1702.64	1074.07	797.812	1668.08	935.939
BCAN_A1916	ubiG	3-demethylubiquinone-9 3-methyltransferase	-0.552452	-1.46658	0.0544863	1362.44	1943.74	2452.41	2396.35	1653.09	2424.38
BCAN_A1918		hypothetical protein	-0.189363	-1.14026	0.0247842	2160.87	2655.48	2861.59	2630.31	2408.18	2745.95
BCAN_A1919		Carbon-nitrogen hydrolase	-0.456447	-1.37216	0.0562182	902.822	987.968	1300.16	1294.3	945.395	1297.23
BCAN_A1920	grxC	Glutaredoxin 3 (Grx2)	-0.345932	-1.27097	0.0197019	4402.66	4886.6	5494.72	6311.65	4644.63	5903.19
BCAN_A1922	gntX	Competence protein F homolog, phosphoribosyltransferase domain; protein YhgH required for utilization of DNA as sole source of carbon and energy	-0.0904177	-1.06468	0.00382086	72.5662	68.2707	85.5408	64.4051	70.4184	74.973
BCAN_A1923	bioC	SAM-dependent methyltransferase, BioC-like	0.288374	1.22126	0.0176634	132.028	150.418	128.423	102.851	141.223	115.637
BCAN_A1925		Blood group Rhesus C/E and D polypeptide:Sugar transporter superfamily:Major facilitator superfamily	-0.0365287	-1.02564	0.0261087	205.464	172.156	243.553	143.751	188.81	193.652
BCAN_A1926		hypothetical protein	0.281916	1.21581	0.038164	1751.74	1243.11	1235.41	1227.85	1497.43	1231.63
BCAN_A1927		Homolog of E. coli HemY protein	-0.122603	-1.0887	0.0240986	1905.4	2824.83	2292.31	2857.48	2365.11	2574.89
BCAN_A1928		hypothetical protein	-0.600786	-1.51654	0.0271399	5390.74	7525.88	8608.67	10979.9	6458.31	9794.29
BCAN_A1929		Uroporphyrinogen-III synthase	0.131397	1.09535	0.0396991	1023.54	624.062	810.063	694.107	823.799	752.085
BCAN_A1930	hemC	Porphobilinogen deaminase	0.0670223	1.04755	0.0355026	990.304	1121.55	840.697	1175.29	1055.93	1007.99
BCAN_A1931		YgjD/Kae1/Qri7 family, required for threonylcarbamoyladenosine (t(6)A) formation in tRNA	0.120631	1.08721	0.0387774	334.881	351.029	309.335	321.555	342.955	315.445
BCAN_A1932	gpsA	Glycerol-3-phosphate dehydrogenase [NAD(P)+]	-0.127042	-1.09205	0.0363203	1032.34	971.768	1152.93	1035.66	1002.06	1094.3
BCAN_A1933		YciL protein	-0.107422	-1.0773	0.0205523	3367.25	2780.28	3246.6	3376.14	3073.77	3311.37
BCAN_A1934		Protein of unknown function DUF55	-0.45191	-1.36785	0.0384443	2004.39	2186.44	3170.79	2561.64	2095.42	2866.21
BCAN_A1935	prmA	SAM-dependent methyltransferases	0.104454	1.07509	0.0321148	1312.93	1545.25	1251.39	1407.17	1429.09	1329.28
BCAN_A1937		Transcriptional regulator, GntR family domain / Aspartate aminotransferase	-0.775999	-1.71238	0.114899	1036.98	1607.91	1881.23	2647.81	1322.44	2264.52
BCAN_A1938	ftsK	Cell division protein FtsK	0.0158691	1.01106	0.0298045	1345.98	1736.75	1546.81	1502.2	1541.36	1524.5
BCAN_A1939	amt	Ammonium transporter	-0.885823	-1.84782	0.206261	261.026	306.361	510.289	538.139	283.694	524.214
BCAN_A1941	tesB	Acyl-CoA thioesterase II	-0.0357234	-1.02507	0.034133	214.741	312.833	278.776	262.024	263.787	270.4
BCAN_A1942		2-octaprenyl-6-methoxyphenol hydroxylase	0.383636	1.30463	0.055495	814.737	733.488	557.784	628.936	774.113	593.36
BCAN_A1943		PROBABLE LACTOYLGLUTATHIONE LYASE	-0.124757	-1.09032	0.0293439	1984.85	1291.12	1551.11	2020.76	1637.98	1785.93
BCAN_A1944	sdhB	Succinate dehydrogenase iron-sulfur protein	0.274104	1.20924	0.017538	5718.57	5890.73	5930.98	3669.49	5804.65	4800.24
BCAN_A1945	sdhA	Succinate dehydrogenase flavoprotein subunit	0.278718	1.21312	0.0232121	3481.79	4057.33	3984.29	2230.39	3769.56	3107.34
BCAN_A1946	sdhD	Succinate dehydrogenase hydrophobic membrane anchor protein	0.0478502	1.03372	0.020264	3521.34	2870.95	3687.12	2496.64	3196.15	3091.88
BCAN_A1947	sdhC	Succinate dehydrogenase cytochrome b-556 subunit	0.576589	1.49132	0.0504233	3007.98	3386.13	2621.37	1666.18	3197.05	2143.78
BCAN_A1949		Acetyltransferase, GNAT family	-0.390785	-1.31111	0.0367845	1470	2218.23	2187.69	2647.97	1844.11	2417.83
BCAN_A1950	leuC	3-isopropylmalate dehydratase large subunit	0.9381	1.916	0.171092	3888.56	3352.81	1703.06	2076.36	3620.69	1889.71
BCAN_A1951	rplS	LSU ribosomal protein L19p	0.991577	1.98836	0.133325	8281.75	9459.37	5359.74	3562.77	8870.56	4461.25
BCAN_A1952		Cytosine/purine/uracil/thiamine/allantoin permease family protein	-1.3335	-2.52013	0.65394	1529.91	1479.21	3194.94	4388.44	1504.56	3791.69
BCAN_A1953		membrane protein, putative	-0.378922	-1.30037	0.0465686	247.728	215.816	339.9	262.879	231.772	301.39
BCAN_A1954		hypothetical protein	-0.321131	-1.24931	0.0225835	131.081	127.139	193.243	129.354	129.11	161.298
BCAN_A1955		Antibiotic biosynthesis monooxygenase	-1.12536	-2.18157	0.355908	162.158	156.71	284.734	410.9	159.434	347.817
BCAN_A1956		(AF179595) Vco33	-0.843608	-1.79453	0.156372	200.498	213.408	319.26	423.508	206.953	371.384
BCAN_A1957		Transcriptional regulator, ArsR family	-0.647014	-1.56592	0.103675	359.155	527.943	588.876	800.253	443.549	694.564
BCAN_A1958	trmD	tRNA (Guanine37-N1) -methyltransferase	0.752667	1.6849	0.141482	980.456	524.131	499.647	393.333	752.294	446.49
BCAN_A1959	rimM	16S rRNA processing protein RimM	0.55816	1.47239	0.0601459	2595.79	1492.74	1447.27	1329.53	2044.27	1388.4
BCAN_A1960	xerC	Tyrosine recombinase XerC	-0.272671	-1.20804	0.0295074	136.364	199.989	192.089	214.239	168.176	203.164
BCAN_A1961		hypothetical protein	-0.366531	-1.28925	0.0349367	1608.33	2159.97	2016.67	2841.61	1884.15	2429.14
BCAN_A1962	lpdA	Dihydrolipoamide dehydrogenase of 2-oxoglutarate dehydrogenase	-0.576183	-1.4909	0.0347973	3493.76	4485.94	5588.09	6308.84	3989.85	5948.46
BCAN_A1963		hypothetical protein	-0.904455	-1.87184	0.168174	1275.27	1731.35	2441.7	3186.2	1503.31	2813.95
BCAN_A1964		L-lysine permease	0.545813	1.45984	0.0690779	1378.03	1314.19	962.929	881.255	1346.11	922.092
BCAN_A1966		Dihydrolipoamide succinyltransferase component (E2) of 2-oxoglutarate dehydrogenase complex	0.108954	1.07845	0.0262878	1862.16	2455.25	1997.6	2005.76	2158.7	2001.68
BCAN_A1967	sucA	2-oxoglutarate dehydrogenase E1 component	0.164504	1.12078	0.0164174	4472.55	5808.66	4870.08	4303.19	5140.61	4586.63
BCAN_A1969		Succinyl-CoA ligase [ADP-forming] alpha chain	-0.0900056	-1.06437	0.0114694	8163.49	6856.46	8638.46	7348.39	7509.98	7993.43
BCAN_A1970	sucC	Succinyl-CoA ligase [ADP-forming] beta chain	0.00478257	1.00332	0.00981677	9169.74	9731.32	9485.7	9352.8	9450.53	9419.25
BCAN_A1971	mdh	Malate dehydrogenase	-0.0894774	-1.06398	0.013788	4033.72	7387.47	6475.93	5676.04	5710.6	6075.99
BCAN_A1973		ATPase	0.209604	1.15637	0.0446023	629.412	555.929	564.678	460.375	592.67	512.526
BCAN_A1974		lipoprotein Omp19	0.476987	1.39183	0.0597758	1165.17	1326.39	962.832	827.298	1245.78	895.065
BCAN_A1976		Diaminopimelate epimerase	0.0430796	1.03031	0.0233679	2393.88	2599.75	2454.96	2391.76	2496.81	2423.36
BCAN_A1977		MiaB family protein, possibly involved in tRNA or rRNA modification	0.786488	1.72487	0.118063	2510.22	2125.13	1376.89	1310.47	2317.68	1343.68
BCAN_A1978	ftsY	Signal recognition particle receptor protein FtsY (=alpha subunit)	0.641409	1.55985	0.0978087	1170.63	837.023	692.294	594.782	1003.82	643.538
BCAN_A1979	ispZ	Probable intracellular septation protein	0.223729	1.16775	0.0442156	772.102	697.144	624.249	633.938	734.623	629.094
BCAN_A1980	gloB	Hydroxyacylglutathione hydrolase	-0.679872	-1.602	0.0745514	1418.28	2093.13	2731.19	2894.09	1755.71	2812.64
BCAN_A1981		hypothetical protein	-0.0559288	-1.03953	0.0363439	703.534	1166.72	875.796	1068.38	935.126	972.09
BCAN_A1982		hypothetical protein	0.873468	1.83206	0.201162	1243.83	1027.73	479.445	760.447	1135.78	619.946
BCAN_A1983		5-methyl-dCTP pyrophosphohydrolase	-0.346212	-1.27122	0.0523901	749.642	406.244	845.786	623.598	577.943	734.692
BCAN_A1984		Acetyltransferase, GNAT family	-0.0338549	-1.02374	0.0404091	506.722	550.006	532.206	549.613	528.364	540.91
BCAN_A1985	argJ	Glutamate N-acetyltransferase / N-acetylglutamate synthase	-0.362852	-1.28597	0.0383628	1247.77	1858.24	1845.99	2148.23	1553.01	1997.11
BCAN_A1989		Protein export cytoplasm protein SecA ATPase RNA helicase	0.434418	1.35137	0.0341242	3488.75	3094.51	2854.17	2017.39	3291.63	2435.78
BCAN_A1991		Mlr3471 protein	-0.110204	-1.07938	0.0213889	163.032	142.509	163.651	166.144	152.771	164.898
BCAN_A1992		INTEGRAL MEMBRANE PROTEIN	-0.400358	-1.31983	0.0400328	1693.6	1539.58	1631.66	2635.62	1616.59	2133.64
BCAN_A1993		hypothetical protein	1.76144	3.39035	0.962244	7668.31	12175.3	2609.82	3243.13	9921.78	2926.47
BCAN_A1998		amino acid ABC transporter, periplasmic amino acid-binding protein	-0.629549	-1.54708	0.0440666	86.5016	154.716	188.697	184.486	120.609	186.592
BCAN_A1999		Amino acid ABC transporter, permease protein	-0.960148	-1.94551	0.0770845	88.6047	78.8025	163.845	161.848	83.7036	162.846
BCAN_A2000		Glutamate transport membrane-spanning protein	-1.3311	-2.51594	0.553211	111.46	129.009	245.311	359.694	120.235	302.503
BCAN_A2001	occP	ASPARAGINE TRANSPORT ATP-BINDING PROTEIN	-1.12564	-2.18198	0.135683	76.2088	78.3644	168.702	168.574	77.2866	168.638
BCAN_A2002	pah	arginase family protein	-1.8512	-3.60801	0.98787	181.644	182.401	587.643	725.835	182.022	656.739
BCAN_A2003	aspA	Aspartate ammonia-lyase	-1.21551	-2.32223	0.444943	150.261	136.597	276.143	390.008	143.429	333.076
BCAN_A2004	bztD	ASPARAGINE TRANSPORT ATP-BINDING PROTEIN	-0.940137	-1.91871	0.155423	156.548	115.371	243.277	278.459	135.96	260.868
BCAN_A2005	ansA	L-asparaginase	-0.726003	-1.65405	0.112604	261.889	198.743	358.521	403.388	230.316	380.955
BCAN_A2005	ansA	L-asparaginase	-0.0618393	-1.0438	0.0147743	127.151	121.09	121.056	138.057	124.12	129.556
BCAN_A2006		Transcriptional regulator, GntR family	0.132285	1.09603	0.041291	863.435	486.42	596.527	635.061	674.928	615.794
BCAN_A2007	ansA	L-asparaginase	-0.726003	-1.65405	0.112604	261.889	198.743	358.521	403.388	230.316	380.955
BCAN_A2008		D-galactonate transporter	-0.348361	-1.27311	0.0497788	436.476	160.352	334.14	425.69	298.414	379.915
BCAN_A2011		Universal stress protein family	-0.710225	-1.63606	0.0292175	10465.1	8259.57	17316.1	13318.5	9362.32	15317.3
BCAN_A2012	cysK	Cysteine synthase	-0.811817	-1.75542	0.0817972	2773.12	3654.88	5467.15	5816.69	3214	5641.92
BCAN_A2014		3-hydroxybutyryl-CoA dehydrogenase	-0.178562	-1.13175	0.0246938	2355.26	2427.24	3177.46	2235.15	2391.25	2706.31
BCAN_A2015		Electron transfer flavoprotein, alpha subunit	-0.0897841	-1.06421	0.0161079	3924.34	5081.83	4742.77	4841.69	4503.09	4792.23
BCAN_A2016	etfB	Electron transfer flavoprotein, beta subunit	-0.0197433	-1.01378	0.00662983	15278.5	17547	15455.7	17822.1	16412.8	16638.9
BCAN_A2017		Queuosine Biosynthesis QueC ATPase	0.489647	1.4041	0.046197	203.179	274.97	189.619	150.918	239.074	170.268
BCAN_A2018		Queuosine biosynthesis QueD, PTPS-I	0.501729	1.41591	0.0671208	385.637	437.685	288.842	292.637	411.661	290.74
BCAN_A2019		Queuosine Biosynthesis QueE Radical SAM	0.26843	1.2045	0.0402103	263.391	328.236	258.049	233.133	295.813	245.591
BCAN_A2020		Cob(I)alamin adenosyltransferase PduO	-0.104791	-1.07534	0.022993	155.244	168.909	210.127	138.447	162.076	174.287
BCAN_A2021		hypothetical protein	-0.442557	-1.35901	0.0601589	337.998	282.437	512.73	330.447	310.217	421.589
BCAN_A2022	vdlC	Oxidoreductase, short-chain dehydrogenase/reductase family	-0.0907233	-1.0649	0.040463	367.622	429.778	405.906	443.248	398.7	424.577
BCAN_A2023	yihY	Ribonuclease BN	0.119083	1.08604	0.0286096	2372.33	1352.07	1899.49	1529.84	1862.2	1714.66
BCAN_A2024		Bll3966 protein	0.600939	1.5167	0.090673	587.753	537.875	356.494	385.661	562.814	371.077
BCAN_A2025		Thiol:disulfide oxidoreductase TlpA	0.864209	1.82034	0.149748	2220.46	2949.14	1120.42	1719.49	2584.8	1419.96
BCAN_A2026	argH	Argininosuccinate lyase	-0.381954	-1.30311	0.00789264	15110.7	22919	25116.2	24440.5	19014.8	24778.3
BCAN_A2027		hypothetical protein	-0.081367	-1.05802	0.0320649	1475.7	1150.7	1544.54	1234.24	1313.2	1389.39
BCAN_A2028	lysA	Diaminopimelate decarboxylase	-0.263029	-1.2	0.0308914	1787.79	1862.61	2583.15	1797.32	1825.2	2190.23
BCAN_A2029		Methyl-accepting chemotaxis protein	-0.334393	-1.26085	0.0401528	1179.67	1392.75	1481.48	1761.95	1286.21	1621.72
BCAN_A2030	hpt	Hypoxanthine-guanine phosphoribosyltransferase	0.297073	1.22865	0.0181442	5854.91	5825.5	5697.98	3808.73	5840.2	4753.35
BCAN_A2031		SAM-dependent methyltransferase 2, in cluster with Hydroxyacylglutathione hydrolase	-0.519246	-1.43321	0.0740041	263.675	483.884	489	582.406	373.779	535.703
BCAN_A2032	hisC	Biosynthetic Aromatic amino acid aminotransferase beta	0.201635	1.15	0.0272328	2584.68	2175.96	2005.74	2133.95	2380.32	2069.84
BCAN_A2033		Cyclohexadienyl dehydrogenase	0.773718	1.70967	0.144257	1074.66	1156.88	648.397	656.853	1115.77	652.625
BCAN_A2034		hypothetical protein	-0.560471	-1.47475	0.0821497	418.126	579.659	488.268	983.217	498.893	735.742
BCAN_A2036		CATION TRANSPORT PROTEIN CHAC	0.16857	1.12394	0.0408023	411.2	327.999	336.149	321.535	369.6	328.842
BCAN_A2038		Integral membrane protein YggT, involved in response to extracytoplasmic stress (osmotic shock)	0.686124	1.60896	0.109913	601.05	343.974	303.408	283.944	472.512	293.676
BCAN_A2039	ppa	Inorganic pyrophosphatase	0.975616	1.96648	0.0842415	18099.3	15268.8	9157.51	7810.93	16684.1	8484.22
BCAN_A2040		1-acyl-sn-glycerol-3-phosphate acyltransferase	-0.0167534	-1.01168	0.0260017	2471.82	1527.43	2604.79	1441.17	1999.63	2022.98
BCAN_A2041		hypothetical protein	-0.197977	-1.14709	0.0150041	5915.49	4983.12	6196.66	6305.02	5449.31	6250.84
BCAN_A2042		Cell division protein FtsX	-0.223275	-1.16738	0.0242942	2811.39	2419.34	2917.51	3188.75	2615.37	3053.13
BCAN_A2043	ftsE	Cell division transporter, ATP-binding protein FtsE	-0.244528	-1.1847	0.0298113	1815.77	1946.84	2618.14	1839.45	1881.31	2228.79
BCAN_A2045		hypothetical protein	0.358784	1.28234	0.0475228	1259.47	1112.97	877.061	973.019	1186.22	925.04
BCAN_A2047	aqpZ	Aquaporin Z	-0.747954	-1.67941	0.134359	602.82	645.107	871.126	1224.66	623.964	1047.89
BCAN_A2048		outer membrane lipoprotein carrier protein LolA	0.232671	1.17501	0.0417556	1012.42	945.85	625.18	1041.42	979.137	833.302
BCAN_A2049		Exodeoxyribonuclease III	0.740066	1.67025	0.131081	487.475	540.523	309.803	305.672	513.999	307.737
BCAN_A2050		cAMP-binding proteins - catabolite gene activator and regulatory subunit of cAMP-dependent protein kinases	-0.112185	-1.08086	0.0340503	1125.76	1206.6	1106.33	1414.63	1166.18	1260.48
BCAN_A2051		DNA-binding response regulator	0.0917028	1.06563	0.0222955	3110.49	2557.81	2184.63	3134.59	2834.15	2659.61
BCAN_A2052		hypothetical protein	0.170341	1.12532	0.0315354	247.966	216.77	185.789	227.191	232.368	206.49
BCAN_A2054		intimin/invasin family protein	0.0495518	1.03494	0.0316159	1463.48	1309.75	1266.89	1412.7	1386.61	1339.8
BCAN_A2055		hypothetical protein	-0.0134675	-1.00938	0.0357422	1136.05	818.077	944.442	1028.01	977.062	986.226
BCAN_A2057		hypothetical protein	0.292137	1.22445	0.0213988	214.635	101.389	134.413	123.681	158.012	129.047
BCAN_A2060		Putative preQ0 transporter	1.05452	2.07702	0.374177	1055.56	906.855	607.96	336.862	981.208	472.411
BCAN_A2061	rpmB	LSU ribosomal protein L28p	1.94893	3.86089	0.987762	24359.6	15511.8	6407.9	3919.1	19935.7	5163.5
BCAN_A2062		hypothetical protein	-0.310457	-1.2401	0.0348056	1648.52	1590.49	1467.23	2549.47	1619.51	2008.35
BCAN_A2063		Transcriptional regulator, MerR family	0.0175595	1.01225	0.0125606	136.812	98.1608	106.016	126.115	117.487	116.065
BCAN_A2064		Lead, cadmium, zinc and mercury transporting ATPase; Copper-translocating P-type ATPase	-0.0398573	-1.02801	0.0345311	247.464	289.47	333.019	218.956	268.467	275.987
BCAN_A2065		hypothetical protein	0.429384	1.34666	0.0536959	1417.64	1078.47	985.842	867.717	1248.06	926.78
BCAN_A2066		hypothetical protein	0.847505	1.79939	0.147803	3238.99	1364.45	1395.23	1163.11	2301.72	1279.17
BCAN_A2067	cobT	Aerobic cobaltochelatase CobT subunit	-0.322379	-1.25039	0.0340527	1758.82	1731.45	2202.58	2161.62	1745.13	2182.1
BCAN_A2068	cobS	Aerobic cobaltochelatase CobS subunit	-0.401862	-1.32121	0.0194551	4998.63	5885.87	6211.44	8169.29	5442.25	7190.36
BCAN_A2070		hypothetical with DnaJ-like domain	-0.480936	-1.39565	0.0239567	4268.09	5772.31	6197.28	7815.6	5020.2	7006.44
BCAN_A2072		Cell division protein BolA	-0.2703	-1.20606	0.047707	540.709	472.726	629.9	592.362	506.717	611.131
BCAN_A2073		Co2 transporter containing CBS domains	-0.056149	-1.03969	0.039177	333.544	394.406	311.771	445.069	363.975	378.42
BCAN_A2074	aroB	3-dehydroquinate synthase	-0.261541	-1.19876	0.0206226	4561.63	2731.44	4241.95	4500.68	3646.54	4371.32
BCAN_A2075	aroK	Shikimate kinase I	0.513169	1.42718	0.0545114	2046.96	1850.63	1407.22	1323.75	1948.79	1365.48
BCAN_A2076		hypothetical protein	-0.715744	-1.64233	0.0689376	156.825	115.18	131.039	315.683	136.002	223.361
BCAN_A2077	xerD	Tyrosine recombinase XerD	-0.131078	-1.09511	0.0393468	306.06	338.285	322.231	383.398	322.172	352.815
BCAN_A2078	accA	Acetyl-coenzyme A carboxyl transferase alpha chain	1.60554	3.0431	0.945415	1665.34	1102.88	479.045	430.625	1384.11	454.835
BCAN_A2079		probable exported protein STY0357	-0.373908	-1.29586	0.0153236	6348.13	8120.26	9319.03	9429.95	7234.19	9374.49
BCAN_A2081		Cobalamin synthesis protein/P47K family protein	0.00137274	1.00095	0.0352807	1020.05	1017.67	895.454	1140.34	1018.86	1017.9
BCAN_A2082		D-alanyl-D-alanine carboxypeptidase	-0.310382	-1.24004	0.0231683	3348.56	3299.96	4000.98	4243.43	3324.26	4122.2
BCAN_A2083		Catalyzes the cleavage of p-aminobenzoyl-glutamate to p-aminobenzoate and glutamate, subunit A	-1.09772	-2.14016	0.295426	1671.39	2465.34	3876.81	4976.44	2068.36	4426.63
BCAN_A2086	gdhII	3-oxoacyl-[acyl-carrier protein] reductase	-0.661147	-1.58134	0.107869	383.014	505.973	557.286	848.504	444.493	702.895
BCAN_A2087		Gfa-like protein	-1.27162	-2.41433	0.658839	314.743	403.526	643.522	1090.62	359.135	867.069
BCAN_A2088		hypothetical protein	-0.680526	-1.60272	0.0732713	1704.33	1941.54	2160.8	3682.52	1822.93	2921.66
BCAN_A2090		3-oxoacyl-[acyl-carrier protein] reductase	-0.26905	-1.20501	0.0153337	104.667	113.762	155.027	108.183	109.214	131.605
BCAN_A2092		L-sorbosone dehydrogenase, NAD(P) dependent	-0.0388243	-1.02728	0.0326819	248.416	242.882	247.888	256.811	245.649	252.35
BCAN_A2093		3-hydroxybutyryl-CoA dehydratase	0.120096	1.08681	0.0376001	361.848	273.318	320.744	263.688	317.583	292.216
BCAN_A2095		GLUCOSE-FRUCTOSE OXIDOREDUCTASE	0.32776	1.25506	0.043525	1936.05	663.124	1184.21	886.748	1299.59	1035.48
BCAN_A2096	ascG	Transcriptional regulator, LacI family	0.143117	1.10429	0.0269083	3122.82	1228.78	2079.52	1861.12	2175.8	1970.32
BCAN_A2097		Conserved hypothetical protein potentially related to ribose or hydroxymethylpyrimidine metabolism	-0.00275758	0.99809	0.0232764	187.639	158.145	198.998	147.447	172.892	173.223
BCAN_A2098	luxA	Alkanal monooxygenase alpha chain	0.0761273	1.05418	0.0402302	394.559	449.508	386.761	413.921	422.033	400.341
BCAN_A2100		ABC TRANSPORTER SUBSTRATE-BINDING PROTEIN	0.520447	1.4344	0.0283995	7662.83	5036.93	5083.94	3769.77	6349.88	4426.85
BCAN_A2101		ABC transporter permease protein	0.314673	1.24373	0.0470031	1297.48	634.902	1019.37	534.332	966.192	776.851
BCAN_A2102		ABC transporter ATP-binding protein	0.359344	1.28284	0.0543244	546.271	560.312	510.795	351.807	553.291	431.301
BCAN_A2103	holA	DNA polymerase III delta subunit	-0.327168	-1.25455	0.0420692	214.955	241.694	246.518	326.37	228.325	286.444
BCAN_A2104		Chromosome (plasmid) partitioning protein ParB / Stage 0 sporulation protein J	-0.540452	-1.45443	0.0409976	2664.78	2604.92	4128	3536.41	2634.85	3832.2
BCAN_A2105		Chromosome (plasmid) partitioning protein ParA / Sporulation initiation inhibitor protein Soj	-0.0395902	-1.02782	0.0133878	5901.79	5952.48	5932.9	6251.18	5927.13	6092.04
BCAN_A2106	gidB	rRNA small subunit methyltransferase, glucose inhibited division protein GidB	0.262118	1.19924	0.0443808	875.366	923.3	850.46	649.38	899.333	749.92
BCAN_A2107	gidA	tRNA uridine 5-carboxymethylaminomethyl modification enzyme GidA	0.235253	1.17711	0.0359769	1390.06	1561.75	1283.73	1223.94	1475.9	1253.83
BCAN_A2108	trmE	GTPase and tRNA-U34 5-formylation enzyme TrmE	0.658191	1.5781	0.0774602	295.432	274.777	187.114	174.212	285.105	180.663
BCAN_A2109		Thymidylate kinase	-0.451246	-1.36722	0.0636225	335.956	405.656	490.112	523.836	370.806	506.974
BCAN_A2110	rho	Transcription termination factor Rho	0.552712	1.46684	0.0348506	5692.7	4930.64	4544.41	2697.93	5311.67	3621.17
BCAN_A2111		Hypothetical membrane protein, possible involvement in cytochrome functioning/assembly	-0.6471	-1.56602	0.0522762	3004.46	2620.28	4205.27	4603.18	2812.37	4404.23
BCAN_A2112	hemE	Uroporphyrinogen III decarboxylase	-0.773599	-1.70953	0.053961	4760.32	5444.56	7566.52	9879.02	5102.44	8722.77
BCAN_A2113		ATP/GTP-binding protein	-0.829071	-1.77654	0.169893	645.986	743.111	1157.28	1310.51	694.549	1233.89
BCAN_A2114	maf	Septum formation protein Maf	-0.326447	-1.25392	0.0435004	987.04	1076.83	1028.2	1559.73	1031.93	1293.97
BCAN_A2115	aroE	Shikimate 5-dehydrogenase I alpha	-0.27291	-1.20824	0.0274494	2399.87	2222.82	2651.02	2934.31	2311.34	2792.66
BCAN_A2116	coaE	Dephospho-CoA kinase	-0.183449	-1.1356	0.0313636	1448	1619.12	1652.82	1830.19	1533.56	1741.51
BCAN_A2117	dnaQ	DNA polymerase III epsilon subunit	-0.515701	-1.42969	0.0635921	812.358	1098.08	1331.74	1399.58	955.218	1365.66
BCAN_A2118	secB	Protein export cytoplasm chaperone protein (SecB, maintains protein to be exported in unfolded state)	1.18841	2.27901	0.511519	2064.82	1842.29	734.862	979.526	1953.55	857.194
BCAN_A2119	fxsA	FxsA protein	-0.438848	-1.35552	0.0140022	8153.27	11394.9	13123	13375	9774.08	13249
BCAN_A2120		Transporter	0.250279	1.18944	0.0249095	3139.48	3094.09	2436.37	2804.41	3116.78	2620.39
BCAN_A2121		Membrane-bound lytic murein transglycosylase A precursor	-0.0720227	-1.05119	0.0365163	915.781	945.298	1052.56	903.79	930.54	978.174
BCAN_A2122		SMR/MUTS FAMILY PROTEIN	-0.111809	-1.08058	0.0410811	600.71	577.032	719.452	553.196	588.871	636.324
BCAN_A2123		Transcriptional regulator, XRE family	-0.199544	-1.14834	0.0401421	305.009	274.173	389.902	275.193	289.591	332.548
BCAN_A2124		Mll5001 protein	0.119579	1.08642	0.0411243	504.153	366.118	581.294	219.753	435.136	400.523
BCAN_A2126	hslV	ATP-dependent protease HslV	-0.223992	-1.16796	0.0338748	1442.36	1356.3	1636.46	1632.27	1399.33	1634.36
BCAN_A2127	hisB	Imidazoleglycerol-phosphate dehydratase	0.472292	1.38731	0.0518339	2124.34	1356.41	1391.16	1117.83	1740.37	1254.49
BCAN_A2128		hypothetical protein	0.62903	1.54653	0.0860123	1617.91	1181.58	1024.17	786.012	1399.75	905.091
BCAN_A2129	hisH	Imidazole glycerol phosphate synthase amidotransferase subunit	0.0570961	1.04037	0.0406432	558.936	466.616	627.082	358.676	512.776	492.879
BCAN_A2130	hisA	Phosphoribosylformimino-5-aminoimidazole carboxamide ribotide isomerase	0.252674	1.19141	0.0425161	349.079	333.61	354.352	218.656	341.345	286.504
BCAN_A2131	hisF	Imidazole glycerol phosphate synthase cyclase subunit	0.235176	1.17705	0.0451409	718.701	677.752	683.957	502.443	698.226	593.2
BCAN_A2132	hisE	Phosphoribosyl-ATP pyrophosphatase	0.614049	1.53055	0.0942043	736.554	435.746	445.447	320.488	586.15	382.967
BCAN_A2133	coaA	Pantothenate kinase	0.131579	1.09549	0.041997	619.347	461.209	573.738	412.628	540.278	493.183
BCAN_A2134		Hypothetical protein YaeJ with similarity to translation release factor	0.775922	1.71228	0.103762	259.42	301.576	203.506	124.125	280.498	163.815
BCAN_A2137		DNA-binding response regulator ChvI	-0.00206221	0.998572	0.0144503	4912.03	5723.05	4386.68	6263.62	5317.54	5325.15
BCAN_A2138	chvG	Sensor histidine kinase ChvG	0.229336	1.1723	0.0287007	2084.7	2521.17	1595.56	2333.37	2302.93	1964.47
BCAN_A2139	hprK	Serine kinase of the HPr protein, regulates carbohydrate metabolism	0.258804	1.19649	0.0418532	1049.1	1112.78	932.595	874.265	1080.94	903.43
BCAN_A2140		PTS system permease (IIAMan), nitrogen regulatory IIA protein	0.0742405	1.05281	0.0217592	2653.83	3147.67	2365.36	3145.15	2900.75	2755.26
BCAN_A2141		Phosphocarrier protein, nitrogen regulation associated	0.169956	1.12502	0.030388	1632.88	1978.09	1458.55	1751.14	1805.49	1604.84
BCAN_A2143		Adenosylhomocysteinase	-1.2726	-2.41597	0.642989	789.209	633.295	1206.15	2230.57	711.252	1718.36
BCAN_A2144		sensor	-0.121268	-1.08769	0.0331855	1099.21	1404.6	1201.6	1521.77	1251.9	1361.68
BCAN_A2145		ATPase YjeE, predicted to have essential role in cell wall biosynthesis / COG3178: Predicted phosphotransferase related to Ser/Thr protein kinases	-0.244452	-1.18464	0.0414424	812.985	962.485	1101.56	1001.74	887.735	1051.65
BCAN_A2146		nucleotidyltransferase	-0.546161	-1.46019	0.0477005	2026.37	2107.24	3055.14	2980.72	2066.8	3017.93
BCAN_A2147	addB	ATP-dependent nuclease subunit B	-0.327369	-1.25472	0.0292678	136.776	171.759	201.393	185.734	154.268	193.563
BCAN_A2148	addA	ATP-dependent nuclease subunit A	-0.257871	-1.19571	0.0437287	777.597	779.903	958.962	903.361	778.75	931.161
BCAN_A2149	trx	CBSS-272943.3.peg.263: thioredoxin	-1.02713	-2.03796	0.15293	3681.36	5346.75	7801.62	10597.3	4514.06	9199.47
BCAN_A2150	folC	Dihydrofolate synthase / Folylpolyglutamate synthase	0.22995	1.17279	0.0295832	2355.12	2003.02	2173.76	1542.27	2179.07	1858.01
BCAN_A2151		Acetyl-coenzyme A carboxyl transferase beta chain	-0.122768	-1.08882	0.0111046	7110.93	8866.26	9210.45	8185.86	7988.59	8698.16
BCAN_A2152	trpA	Tryptophan synthase alpha chain	-0.459012	-1.3746	0.0470135	1469.65	1452.08	2287.36	1728.84	1460.86	2008.1
BCAN_A2153		hypothetical protein	-0.0271758	-1.01902	0.0399628	649.639	561.987	689.285	545.38	605.813	617.333
BCAN_A2154	trpB	Tryptophan synthase beta chain	-0.0794523	-1.05662	0.0220085	2622.84	2790.31	3195.36	2524.26	2706.58	2859.81
BCAN_A2155	trpF	Phosphoribosylanthranilate isomerase	0.121713	1.08803	0.0275374	1576.14	2451.15	2074.86	1626.61	2013.65	1850.73
BCAN_A2156		hypothetical protein	-0.442743	-1.35919	0.0217064	5973.98	4378	7595.6	6474.67	5175.99	7035.14
BCAN_A2157		Zinc metalloprotease	-0.794929	-1.73499	0.0445342	6749.58	8604.37	13641.5	12997.4	7676.97	13319.5
BCAN_A2158		hypothetical protein	1.02293	2.03204	0.192339	4896.64	6704.28	2494.99	3214	5800.46	2854.5
BCAN_A2159		Benzoate transport protein	0.0248134	1.01735	0.0384991	334.073	382.293	327.309	376.841	358.183	352.075
BCAN_A2161		Translation initiation factor 3	0.864358	1.82053	0.056544	15098.7	13611.1	8826.55	6943.52	14354.9	7885.04
BCAN_A2162	nccN	NICKEL-COBALT-CADMIUM RESISTANCE PROTEIN NCCN	0.923327	1.89648	0.20179	2901.51	1360.68	1464.41	783.01	2131.1	1123.71
BCAN_A2163	rpmI	LSU ribosomal protein L35p	0.732783	1.66184	0.0222027	26782.7	24669.4	15192.7	15768.2	25726.1	15480.5
BCAN_A2164	rplT	LSU ribosomal protein L20p	1.32003	2.49671	0.443187	11844.7	14802.2	5515.82	5156.99	13323.5	5336.41
BCAN_A2166		Phenylalanyl-tRNA synthetase alpha chain	-0.0409236	-1.02877	0.0328919	1252.95	1185.87	1189.74	1319.25	1219.41	1254.49
BCAN_A2167	pheT	Phenylalanyl-tRNA synthetase beta chain	-0.266639	-1.203	0.0382635	1103.41	1243.82	1445.77	1377.95	1173.61	1411.86
BCAN_A2169		oxidoreductase, Gfo/Idh/MocA family	-0.0556572	-1.03933	0.0345785	943.739	1212.29	1147.49	1093.34	1078.01	1120.42
BCAN_A2170	dnaK	Chaperone protein DnaK	1.11648	2.16817	0.276786	5687.17	6553.18	2726.08	2919.39	6120.17	2822.74
BCAN_A2171	dnaJ	Chaperone protein DnaJ	0.838587	1.7883	0.137993	2625.59	2381.44	1383.66	1416.23	2503.51	1399.94
BCAN_A2172		Phosphatidylethanolamine N-methyltransferase @ Phosphatidyl-N-methylethanolamine N-methyltransferase @ Phosphatidyl-N-dimethylethanolamine N-methyltransferase	-0.367495	-1.29011	0.026421	2935.36	3213.93	3477.95	4455.31	3074.64	3966.63
BCAN_A2173	pyrF	Orotidine 5'-phosphate decarboxylase	-0.217613	-1.16281	0.0450316	472.433	499.663	482.57	647.792	486.048	565.181
BCAN_A2174		hypothetical protein	-0.511758	-1.42579	0.0608114	1283.71	817.127	1270.12	1725.23	1050.42	1497.68
BCAN_A2175		GLUCONOLACTONASE	-0.810884	-1.75429	0.121436	1368.79	1653.16	2076.64	3224.72	1510.97	2650.68
BCAN_A2176	gshB	Glutathione synthetase	0.358938	1.28248	0.0530724	874.926	680.34	682.482	530.218	777.633	606.35
BCAN_A2177		MG(2+) CHELATASE FAMILY PROTEIN / ComM-related protein	0.211915	1.15822	0.0406092	302.044	366.014	327.118	249.676	334.029	288.397
BCAN_A2179	rlpA	Rare lipoprotein A	2.50319	5.66937	0.999964	11217.6	8428.4	1751.21	1714.08	9823.01	1732.64
BCAN_A2180		hypothetical protein	1.20026	2.29781	0.482896	3954.37	2010.22	1094.72	1501.05	2982.3	1297.89
BCAN_A2181		Similar to hypothetical protein DUF454	0.493358	1.40772	0.0648115	1322.2	853.307	717.255	828.16	1087.75	772.707
BCAN_A2182		Phosphate ABC transporter, periplasmic phosphate-binding protein PstS	0.751761	1.68385	0.0732739	4337.6	4876.09	1753.35	3718.46	4606.85	2735.91
BCAN_A2183	pstC	Phosphate transport system permease protein PstC	-0.0306397	-1.02146	0.0292184	1381.03	1792.48	1312.22	1929.4	1586.75	1620.81
BCAN_A2184	pstA	Phosphate transport system permease protein PstA	-0.218327	-1.16338	0.0299578	1333.52	2221.09	1682.54	2452.84	1777.3	2067.69
BCAN_A2185	pstB	Phosphate transport ATP-binding protein PstB	-0.242104	-1.18272	0.0301926	1201.14	2455.01	1861.89	2462.31	1828.08	2162.1
BCAN_A2186	phoU	Phosphate transport system regulatory protein PhoU	0.0531915	1.03756	0.0366809	857.681	1024.81	725.984	1088.36	941.244	907.172
BCAN_A2187	phoB	Phosphate regulon transcriptional regulatory protein PhoB (SphR)	-0.350437	-1.27495	0.0536095	443.097	471.961	507.826	658.824	457.529	583.325
BCAN_A2189		spore-cortex-lytic enzyme prepeptide precursor	-0.490538	-1.40497	0.0324517	2977.09	3454.03	3657.84	5377.69	3215.56	4517.76
BCAN_A2190		lipoprotein, putative	-0.482975	-1.39762	0.0231381	4662.53	5994.61	8668	6226.67	5328.57	7447.33
BCAN_A2192		Non-specific DNA-binding protein Dps / Iron-binding ferritin-like antioxidant protein / Ferroxidase	0.0735264	1.05229	0.00256575	64028.9	64165.6	62542.8	59282	64097.3	60912.4
BCAN_A2193		Inactive homolog of metal-dependent proteases, putative molecular chaperone	0.329274	1.25638	0.0367886	291.435	188.323	209.753	172.104	239.879	190.929
BCAN_A2194	rimI	Ribosomal-protein-S18p-alanine acetyltransferase	0.546193	1.46023	0.0796705	536.285	714.248	417.633	438.763	625.266	428.198
BCAN_A2195	plsC	1-acyl-sn-glycerol-3-phosphate acyltransferase	-0.096723	-1.06934	0.0412269	456.468	522.624	573.896	473.088	489.546	523.492
BCAN_A2196		tRNA-i(6)A37 methylthiotransferase	0.453353	1.36922	0.0475977	333.567	195.084	224.989	161.108	264.326	193.049
BCAN_A2197		Phosphate starvation-inducible ATPase PhoH with RNA binding motif	-0.721955	-1.64942	0.0850714	1318.57	2161.99	2474.57	3266.32	1740.28	2870.44
BCAN_A2198		metal-dependent hydrolase	-0.155516	-1.11382	0.0145757	5458.59	5456.52	6519.01	5638.45	5457.56	6078.73
BCAN_A2199	tlyC	Magnesium and cobalt efflux protein CorC	-0.407572	-1.32645	0.0309816	2297.39	2982.21	3446.96	3556.17	2639.8	3501.57
BCAN_A2200	lnt	Apolipoprotein N-acyltransferase / Copper homeostasis protein CutE	0.143093	1.10427	0.0393565	889.37	873.566	767.549	828.923	881.468	798.236
BCAN_A2201		Transcriptional regulator, Cro/CI family	1.09478	2.13581	0.420822	709.938	783.575	283.382	415.892	746.757	349.637
BCAN_A2202	metK	S-adenosylmethionine synthetase	-0.138634	-1.10086	0.0251928	2282.72	2144.59	2239.13	2634.72	2213.65	2436.93
BCAN_A2203	trmB	tRNA(m7G46)-methyltransferase	0.100902	1.07244	0.0332053	226.539	286.464	234.621	243.729	256.502	239.175
BCAN_A2204		COG0779: clustered with transcription termination protein NusA	1.5858	3.00174	0.932248	2490.85	1893.37	958.171	502.387	2192.11	730.279
BCAN_A2205	nusA	Transcription termination protein NusA	1.32357	2.50285	0.666655	3402.42	2551.51	1370.83	1008.02	2976.96	1189.43
BCAN_A2206		COG2740: Predicted nucleic-acid-binding protein implicated in transcription termination / ribosomal protein L7Ae family protein	0.986203	1.98096	0.224447	3093.19	2911.41	1810.3	1220.86	3002.3	1515.58
BCAN_A2207	infB	Translation initiation factor 2	1.34101	2.53329	0.670813	3454.73	3751.45	1627.4	1217.19	3603.09	1422.3
BCAN_A2208	rbfA	Ribosome-binding factor A	1.49657	2.82171	0.724601	16386.9	11237	7200.78	2588.99	13812	4894.88
BCAN_A2209	truB	tRNA pseudouridine synthase B ## tRNA Psi55	1.64792	3.13382	0.955765	2394.3	2171.56	980.417	476.549	2282.93	728.483
BCAN_A2210	rpsO	SSU ribosomal protein S15p (S13e)	0.416198	1.33441	0.00469945	56092.7	57022.1	44961.8	39806.1	56557.4	42383.9
BCAN_A2211	pnp	Polyribonucleotide nucleotidyltransferase	1.51325	2.85453	0.692595	20076.6	21318.8	8848.02	5653.65	20697.7	7250.83
BCAN_A2213		Enoyl-[acyl-carrier-protein] reductase [NADH]	0.0991918	1.07117	0.0195338	3807.39	3321.79	3728.24	2927.25	3564.59	3327.74
BCAN_A2214		3-oxoacyl-[acyl-carrier-protein] synthase, KASI	-0.605957	-1.52199	0.0299257	5749.66	5638.68	8971.36	8361.56	5694.17	8666.46
BCAN_A2215	fabA	3-hydroxydecanoyl-[acyl-carrier-protein] dehydratase	0.253971	1.19249	0.0259787	3534.32	2318.13	2445.04	2462.73	2926.22	2453.89
BCAN_A2216	fur	Iron-responsive regulator Irr	1.76207	3.39185	0.982452	1400.61	1344.02	252.213	556.971	1372.31	404.592
BCAN_A2217		Methionine ABC transporter substrate-binding protein	0.121009	1.0875	0.0307275	2351.01	877.867	1660.97	1308.13	1614.44	1484.55
BCAN_A2218		hypothetical protein	-0.097452	-1.06988	0.0387091	848.163	715.638	833.022	840.062	781.901	836.542
BCAN_A2219	gyaR	Glyoxylate reductase / Glyoxylate reductase / Hydroxypyruvate reductase	-0.0667937	-1.04739	0.0291183	1567.79	1645.03	1577.26	1787.81	1606.41	1682.53
BCAN_A2220	acoC	Alpha/beta hydrolase fold	-0.429765	-1.34701	0.0574458	592.982	901.094	1071.3	941.241	747.038	1006.27
BCAN_A2221		NLP/P60 family lipoprotein	-0.764771	-1.6991	0.106091	1158.65	1756.49	2576.4	2376.7	1457.57	2476.55
BCAN_A2222		Transcriptional regulator, MarR family	-0.408097	-1.32693	0.0583369	541.164	593.895	755.18	750.97	567.53	753.075
BCAN_A2223	pepB	Peptidase B	-0.723058	-1.65068	0.112573	202.269	266.513	359.315	414.491	234.391	386.903
BCAN_A2224		pilus biosythesis protein-related protein	0.535408	1.44935	0.024412	165.612	127.261	107.181	94.8908	146.436	101.036
BCAN_A2225	mutM	Formamidopyrimidine-DNA glycosylase	1.25943	2.39401	0.610818	667.826	448.561	190.52	275.805	558.193	233.163
BCAN_A2226		Enoyl-CoA hydratase [branched-chain amino acid degradation]	-0.163422	-1.11994	0.04263	467.927	649.126	577.575	673.458	558.527	625.517
BCAN_A2227	rpsT	SSU ribosomal protein S20p	1.60819	3.0487	0.892231	10447.8	6630.64	3009.95	2591.92	8539.21	2800.94
BCAN_B0003	repC	Plasmid replication protein RepC	-0.690612	-1.61397	0.11564	528.82	561.853	669.12	1091.19	545.336	880.155
BCAN_B0008		Inosine-uridine preferring nucleoside hydrolase	0.100968	1.07249	0.040148	703.839	724.066	642.733	688.655	713.952	665.694
BCAN_B0009		Ribose ABC transport system, permease protein RbsC	-0.149977	-1.10955	0.017023	148.728	106.725	156.426	127.013	127.727	141.719
BCAN_B0013		hypothetical protein	-0.251242	-1.19023	0.0370307	239.313	209.009	240.25	293.356	224.161	266.803
BCAN_B0014	entD	4'-phosphopantetheinyl transferase entD; Holo-[acyl-carrier protein] synthase, alternative	0.274597	1.20966	0.00982912	115.959	98.3392	104.323	72.8328	107.149	88.5781
BCAN_B0015		2,3-dihydro-2,3-dihydroxybenzoate dehydrogenase	0.59829	1.51392	0.0892439	664.385	389.743	385.137	311.153	527.064	348.145
BCAN_B0016	phzD	Isochorismatase of siderophore biosynthesis	0.64548	1.56426	0.0842254	394.402	271.463	205.009	220.665	332.932	212.837
BCAN_B0017	entE	2,3-dihydroxybenzoate-AMP ligase	0.417786	1.33588	0.0581783	442.905	438.428	250.745	408.996	440.666	329.871
BCAN_B0019	tycC	Amide synthase component of siderophore synthetase	-0.147957	-1.108	0.0384018	806.655	948.178	632.145	1312.21	877.417	972.177
BCAN_B0020		COG2041: Sulfite oxidase and related enzymes	0.677941	1.59986	0.0904993	509.153	146.368	186.633	223.104	327.76	204.869
BCAN_B0021		Thiosulfate reductase cytochrome B subunit (membrane anchoring protein)	1.56611	2.96106	0.929	2416.8	247.054	483.293	416.336	1331.93	449.815
BCAN_B0022		hypothetical protein	1.96724	3.91018	0.996576	2487.7	172.42	298.842	381.464	1330.06	340.153
BCAN_B0023		RNA polymerase sigma-70 factor, ECF subfamily	-0.112952	-1.08144	0.0406084	779.294	505.817	731.314	658.455	642.555	694.884
BCAN_B0024		EXTRACYTOPLASMIC FUNCTION ALTERNATIVE SIGMA FACTOR	0.465549	1.38084	0.0663116	714.556	451.653	304.735	539.829	583.105	422.282
BCAN_B0025		Transcriptional regulator, GntR family	1.40184	2.64238	0.535252	153.563	327.253	92.3515	89.6118	240.408	90.9817
BCAN_B0026		Leucine-, isoleucine-, valine-, threonine-, and alanine-binding protein	-0.086131	-1.06152	0.00274466	73.0801	54.5453	59.1334	76.3435	63.8127	67.7384
BCAN_B0028		Branched-chain amino acid transport system permease protein LivM	0.647516	1.56647	0.103681	327.775	1133.49	428.492	504.348	730.632	466.42
BCAN_B0030		Branched-chain amino acid transport ATP-binding protein LivF	-0.00618054	-1.00429	0.00613716	75.0491	96.3298	91.1751	80.9396	85.6895	86.0574
BCAN_B0032		3-oxoacyl-[acyl-carrier protein] reductase	0.000340809	1.00024	0.00693924	77.6659	102.264	95.0386	84.8491	89.9651	89.9438
BCAN_B0033	cpnA	Gluconate 5-dehydrogenase	-0.106268	-1.07644	0.0124335	95.5031	125.929	132.924	105.434	110.716	119.179
BCAN_B0034		Branched-chain alpha-keto acid dehydrogenase, E1 component, alpha subunit / Branched-chain alpha-keto acid dehydrogenase, E1 component, beta subunit	-0.0248585	-1.01738	0.0147954	135.137	117.448	143.334	113.641	126.293	128.488
BCAN_B0036		Shikimate 5-dehydrogenase I alpha # AroDI alpha	0.177624	1.13102	0.0184603	140.727	156.471	123.866	138.904	148.599	131.385
BCAN_B0037		hypothetical protein	-0.48001	-1.39475	0.0666773	279.473	925.089	424.418	1255.65	602.281	840.034
BCAN_B0039		Mg(2+) transport ATPase, P-type	-2.03165	-4.08872	0.997467	361.618	2007.04	1656.32	8028.46	1184.33	4842.39
BCAN_B0041		hypothetical protein	-1.57678	-2.98303	0.932041	269.587	872.874	1008.34	2399.66	571.23	1704
BCAN_B0042		Mg(2+) transport ATPase protein C	-1.47371	-2.77735	0.874044	216.318	587.47	562.893	1669.5	401.894	1116.2
BCAN_B0043	fixL	Sensor histidine kinase	-0.413626	-1.33203	0.0598617	351.792	566.338	451.774	771.204	459.065	611.489
BCAN_B0044	dctR	DNA-binding response regulator, LuxR family	-0.336277	-1.26249	0.0505977	565.091	734.165	619.614	1020.69	649.628	820.151
BCAN_B0046		Response regulator	-0.499025	-1.41326	0.0363066	1941.23	3564.51	4594.01	3187.02	2752.87	3890.51
BCAN_B0047		putative hydrolase	-0.37316	-1.29519	0.0497672	689.363	1037.98	1070.3	1166.93	863.671	1118.61
BCAN_B0048		Inositol monophosphatase family protein	-0.379683	-1.30106	0.0423171	1441.5	1235.78	1882.45	1600.84	1338.64	1741.64
BCAN_B0049		Lysophospholipase L2	-0.175853	-1.12963	0.0368754	241.198	270.794	335.878	242.485	255.996	289.181
BCAN_B0051		hypothetical protein	-0.391673	-1.31191	0.0297132	151.934	130.934	159.69	211.409	141.434	185.549
BCAN_B0057		Glutamate synthase [NADPH] large chain	0.785092	1.7232	0.071592	7056.15	4811.56	3150.32	3736.69	5933.85	3443.5
BCAN_B0058	gltD	Glutamate synthase [NADPH] small chain	0.604548	1.5205	0.0627848	2454.6	2481.77	1526.48	1720.06	2468.19	1623.27
BCAN_B0059		D-serine/D-alanine/glycine transporter	0.43967	1.35629	0.019994	8416.09	7336.2	3785.78	7828.43	7876.14	5807.11
BCAN_B0060		probable periplasmic protein Cj0610c {imported} -	-0.390182	-1.31056	0.0482352	1128.53	918.7	1388.92	1294.1	1023.62	1341.51
BCAN_B0061		IncQ plasmid conjugative transfer protein TraP	-1.03602	-2.05056	0.127775	4733.46	8347.33	16536.1	10286.9	6540.39	13411.5
BCAN_B0062		ATPase provides energy for both assembly of type IV secretion complex and secretion of T-DNA complex (VirB11)	-1.22525	-2.33796	0.325966	3192.54	6588.63	14278.9	8589.04	4890.58	11434
BCAN_B0063		Inner membrane protein forms channel for type IV secretion of T-DNA complex (VirB10)	-0.829537	-1.77711	0.0376774	9142.74	14564.3	24489	17641.1	11853.5	21065
BCAN_B0064		Forms the bulk of type IV secretion complex that spans outer membrane and periplasm (VirB9)	-1.34283	-2.53649	0.407233	7477.57	8698.62	24817.2	16213.6	8088.09	20515.4
BCAN_B0065		Inner membrane protein forms channel for type IV secretion of T-DNA complex (VirB8)	-1.31248	-2.48369	0.432931	4220.05	6388.66	15773.2	10575.5	5304.36	13174.4
BCAN_B0067		Integral inner membrane protein of type IV secretion complex (VirB6)	-1.18497	-2.27359	0.113785	19081.8	27437.5	56856.4	48909.4	23259.7	52882.9
BCAN_B0068		Minor pilin of type IV secretion complex (VirB5)	-0.55898	-1.47323	0.015347	8288.8	16956.7	21691.7	15500.7	12622.7	18596.2
BCAN_B0069		ATPase provides energy for both assembly of type IV secretion complex and secretion of T-DNA complex (VirB4)	-0.582065	-1.49699	0.0162518	9338.69	16001.6	20501.3	17432.8	12670.1	18967.1
BCAN_B0070		Inner membrane protein forms channel for type IV secretion of T-DNA complex (VirB3)	-0.267093	-1.20338	0.00347047	42304.8	52553.5	58953	55197.6	47429.1	57075.3
BCAN_B0071		Major pilus subunit of type IV secretion complex (VirB2)	-0.22867	-1.17175	0.00314906	44431.6	58322.3	61276.7	59125.6	51376.9	60201.2
BCAN_B0072		Bores hole in peptidoglycan layer allowing type IV secretion complex assembly to occur (VirB1)	-0.0537353	-1.03795	0.00251089	60477.6	64756.2	65068	64918.3	62616.9	64993.1
BCAN_B0073		Membrane-bound lytic murein transglycosylase B precursor	-0.219108	-1.16401	0.0392896	836.759	1093.36	1119.41	1127.28	965.06	1123.34
BCAN_B0074	galU	UTP--glucose-1-phosphate uridylyltransferase	-0.448844	-1.36495	0.0511895	1112.44	1200.54	1772.91	1384.18	1156.49	1578.54
BCAN_B0075		Outer membrane protein/protective antigen OMA87	0.138722	1.10093	0.0359843	1139.2	1161.64	1065.65	1024.26	1150.42	1044.95
BCAN_B0076		Polysialic acid capsule sugar isomerase, KpsF/GutQ family	-0.421477	-1.3393	0.056418	733.412	774.056	1069.79	949.158	753.734	1009.47
BCAN_B0077		Putative activity regulator of membrane protease YbbK	0.329899	1.25693	0.0477742	1008.88	982.042	679.168	904.79	995.459	791.979
BCAN_B0078		Putative stomatin/prohibitin-family membrane protease subunit YbbK	-0.274773	-1.2098	0.037818	1069.13	1397.49	1579.38	1404.74	1233.31	1492.06
BCAN_B0079	hemH	Ferrochelatase, protoheme ferro-lyase	0.299655	1.23085	0.0288477	2993.64	2524.91	2075.14	2408.38	2759.28	2241.76
BCAN_B0080		Outer membrane lipoprotein omp10 precursor	0.146868	1.10716	0.0162838	3477.81	6652.85	4291.1	4859	5065.33	4575.05
BCAN_B0081	hss	Homospermidine synthase	-0.952278	-1.93493	0.270105	557.84	327.67	746.305	967.091	442.755	856.698
BCAN_B0082		Aminodeoxychorismate lyase	-0.391743	-1.31198	0.0374763	1600.14	1970.98	2201.68	2483.55	1785.56	2342.62
BCAN_B0083	pabB	Para-aminobenzoate synthase, aminase component	-0.538882	-1.45285	0.0651725	225.686	224.509	349.034	305.031	225.098	327.032
BCAN_B0084		Oligoendopeptidase F	-0.785452	-1.72363	0.110283	1400.93	1699.09	2577.01	2766.29	1550.01	2671.65
BCAN_B0086		putative exported protein	0.453413	1.36928	0.0601269	864.754	1186.39	569.52	928.457	1025.57	748.989
BCAN_B0087	eda	4-Hydroxy-2-oxoglutarate aldolase / 2-dehydro-3-deoxyphosphogluconate aldolase	0.548143	1.4622	0.0794454	638.328	471.175	377.624	381.165	554.752	379.395
BCAN_B0089		Rhodanese domain protein UPF0176, cyanobacterial/alphaproteobacterial subgroup	0.437784	1.35452	0.0499232	1539.06	1619.57	1139.86	1192.06	1579.32	1165.96
BCAN_B0091		Molybdenum ABC transporter, periplasmic molybdenum-binding protein ModA	0.0254204	1.01778	0.0269706	1222.08	2569.27	1126.72	2598.4	1895.67	1862.56
BCAN_B0092	modB	Molybdenum transport system permease protein ModB	-0.0288783	-1.02022	0.0169021	4007.35	4286.19	2936.98	5524.25	4146.77	4230.61
BCAN_B0095		hypothetical protein	-0.253756	-1.19231	0.0460281	448.737	745.431	731.191	692.624	597.084	711.908
BCAN_B0097		hypothetical protein	-0.134876	-1.098	0.0258841	189.616	160.285	162.823	221.367	174.95	192.095
BCAN_B0099		putative membrane protein	-0.686791	-1.6097	0.0603016	1987.52	3392.84	3219.71	5441.06	2690.18	4330.39
BCAN_B0100		COGs COG3683	-0.890341	-1.85361	0.133201	1672.67	2741.46	3521.87	4660.22	2207.06	4091.04
BCAN_B0102		Amidase	-0.858303	-1.8129	0.141907	1265.76	1796.26	2088.43	3462.72	1531.01	2775.58
BCAN_B0104	ldc	Ornithine decarboxylase / Arginine decarboxylase	1.00764	2.01062	0.202838	192.77	357.608	149.351	124.385	275.189	136.868
BCAN_B0105		SUCCINOGLYCAN BIOSYNTHESIS TRANSPORT PROTEIN EXOP	-0.0644418	-1.04568	0.0245691	2250.36	2193.86	2437.34	2209.88	2222.11	2323.61
BCAN_B0107		hypothetical protein	-0.0696862	-1.04949	0.0401985	621.272	610.132	734.795	557.548	615.702	646.172
BCAN_B0108		PROBABLE UDP-N-ACETYL-D-MANNOSAMINURONIC ACID TRANSFERASE	-0.0234529	-1.01639	0.0388984	396.497	336.284	412.383	332.407	366.39	372.395
BCAN_B0109		glycosyl transferase	-0.174655	-1.12869	0.0400345	778.366	840.456	1028.23	798.928	809.411	913.578
BCAN_B0111		Glycosyl transferase, group 2 family protein	0.0497853	1.03511	0.0401348	702.642	539.654	631.094	569.063	621.148	600.079
BCAN_B0113		Oxidoreductase	0.0405621	1.02851	0.0353907	292.955	284.972	312.947	248.958	288.964	280.952
BCAN_B0114		Oxidoreductase, Gfo/Idh/MocA family	0.321131	1.24931	0.0507418	526.351	451.718	424.844	358.043	489.034	391.443
BCAN_B0115	gnd	6-phosphogluconate dehydrogenase, decarboxylating	0.0569542	1.04027	0.026834	2147.19	1771.3	1696.03	2070.78	1959.24	1883.4
BCAN_B0116		Ferric iron ABC transporter, ATP-binding protein	-0.372137	-1.29427	0.0447814	1252.38	1034.03	1557.69	1401.55	1143.21	1479.62
BCAN_B0117		Thiamin ABC transporter, transmembrane component	-1.36175	-2.56997	0.735704	1180.34	736.439	2503.85	2422.22	958.388	2463.03
BCAN_B0118		Iron(III)-transport system permease protein sfuB	-1.24869	-2.37626	0.628773	416.507	318.968	757.493	990.184	367.737	873.839
BCAN_B0119		Ferric iron ABC transporter, iron-binding protein	-1.56726	-2.96341	0.811201	4345	5443.34	14029.7	14977.2	4894.17	14503.4
BCAN_B0120		Inner membrane component of tripartite multidrug resistance system	-0.154833	-1.11329	0.0138157	115.007	111.693	155.525	96.8577	113.35	126.192
BCAN_B0122		Transcriptional regulator, TetR family	0.557628	1.47185	0.0334538	143.289	198.526	125.042	107.194	170.908	116.118
BCAN_B0123		transcriptional regulator, LuxR family	0.663974	1.58444	0.0197283	21223.1	21223.2	8972.55	17816.9	21223.1	13394.7
BCAN_B0124		(U95165) OrfY	1.45848	2.74818	0.838666	3160.6	2093.91	799.982	1112.01	2627.25	955.998
BCAN_B0125	flhB	Flagellar biosynthesis protein FlhB	1.20649	2.30775	0.547682	2111.65	1362.99	725.399	780.243	1737.32	752.821
BCAN_B0127	fliN	Flagellar motor switch protein FliN	-0.375143	-1.29697	0.0175985	116.498	93.8064	166.944	105.813	105.152	136.379
BCAN_B0128		hypothetical protein	-0.248815	-1.18823	0.00791241	78.7099	86.9837	101.521	95.3612	82.8468	98.4411
BCAN_B0130		Flagellar motor rotation protein MotA	-0.11544	-1.08331	0.0186776	139.729	137.486	185.28	115.029	138.608	150.155
BCAN_B0131		Flagellar basal-body rod protein FlgF	-0.0452015	-1.03183	0.00889729	102.507	93.0761	116.305	85.5037	97.7918	100.904
BCAN_B0132	flgF	Flagellar basal-body rod protein FlgF	-0.122014	-1.08825	0.00561873	76.9765	80.8427	89.3998	82.3474	78.9096	85.8736
BCAN_B0133	fliI	Flagellum-specific ATP synthase FliI	-0.0238432	-1.01666	0.0122356	119.507	109.017	132.298	100.034	114.262	116.166
BCAN_B0134		hypothetical protein	0.716874	1.64362	0.0576344	7246.28	3925.28	3826.79	2970.15	5585.78	3398.47
BCAN_B0135	bcrC	Phosphatidylglycerophosphatase B	-0.199227	-1.14808	0.010039	9010.22	10698.1	11515.5	11111.3	9854.17	11313.4
BCAN_B0136		hypothetical protein	0.120733	1.08729	0.00826826	14306.5	12230.4	14507	9899.57	13268.5	12203.3
BCAN_B0139		Polymyxin resistance protein ArnC, glycosyl transferase	-0.301399	-1.23234	0.0381173	1392.86	1217.78	1493.22	1723.97	1305.32	1608.59
BCAN_B0140		cellobiose phosphotransferase system celC	-0.384645	-1.30554	0.0488707	810.448	1116.35	1275.04	1240.47	963.4	1257.76
BCAN_B0141	arnT	Polymyxin resistance protein ArnT, undecaprenyl phosphate-alpha-L-Ara4N transferase; Melittin resistance protein PqaB	0.0711282	1.05054	0.0307	1234.54	1789.81	1460.09	1418.77	1512.18	1439.43
BCAN_B0142		Transcriptional regulator, AraC family	0.00743219	1.00516	0.0384783	594.838	919.149	739.296	766.912	756.993	753.104
BCAN_B0144		Major facilitator family transporter	-0.068433	-1.04858	0.0389469	741.155	726.366	789.025	749.785	733.761	769.405
BCAN_B0145		Ribulose-5-phosphate 4-epimerase and related epimerases and aldolases	-0.563357	-1.4777	0.078897	795.711	557.995	994.707	1005.67	676.853	1000.19
BCAN_B0146		Nucleoside-diphosphate-sugar epimerases	-0.568414	-1.48289	0.0829029	658.558	446.147	805.546	832.613	552.352	819.079
BCAN_B0147		DeoR family transcriptional regulator probably related to glycerate, glycolaldehyde metabolism	-0.309089	-1.23892	0.0395107	1596.28	866.52	1312.51	1738.72	1231.4	1525.61
BCAN_B0148		Hydroxypyruvate isomerase	0.418718	1.33674	0.0488551	2331.69	680.1	1088.31	1164.78	1505.9	1126.54
BCAN_B0149		Predicted pyridoxine biosynthesis protein (probably from glycolaldehide)	2.09977	4.28641	0.998932	3709.3	456.645	521.862	450.034	2082.97	485.948
BCAN_B0152		Flagellar basal-body rod protein FlgB	-0.0815583	-1.05816	0.0117831	92.3497	126.18	127.468	103.771	109.265	115.619
BCAN_B0153	flgC	Flagellar basal-body rod protein FlgC	-0.00361659	0.997496	0.00425071	77.4865	73.4713	77.4506	73.8861	75.4789	75.6684
BCAN_B0154	fliE	Flagellar hook-basal body complex protein FliE	-0.0187775	-1.0131	0.00567959	83.1024	82.7415	79.1243	88.8923	82.922	84.0083
BCAN_B0155	flgG	Flagellar basal-body rod protein FlgG	-0.0314723	-1.02205	0.00776451	96.6086	89.277	100.136	89.8497	92.9428	94.9926
BCAN_B0156	flgA	Flagellar basal-body P-ring formation protein FlgA	-0.303784	-1.23438	0.0248962	138.687	143.103	230.129	117.707	140.895	173.918
BCAN_B0158		hypothetical protein	-0.202694	-1.15085	0.0113341	97.8125	101.26	112.059	117.043	99.5363	114.551
BCAN_B0159	flgH	Flagellar L-ring protein FlgH	-0.1755	-1.12936	0.00836359	97.7499	80.1906	113.925	87.0332	88.9702	100.479
BCAN_B0160		Flagellar biosynthesis protein FliL	-0.20814	-1.1552	0.0168078	116.835	125.435	136.789	143.082	121.135	139.935
BCAN_B0161	fliP	Flagellar biosynthesis protein FliP	-0.225235	-1.16897	0.0122468	96.9007	105.999	134.03	103.154	101.45	118.592
BCAN_B0163		hypothetical protein	-0.356339	-1.28017	0.0530722	403.982	321.576	311.83	617.009	362.779	464.42
BCAN_B0164		Transcriptional regulators, LysR family	-0.856303	-1.81039	0.14565	161.789	188.808	301.163	333.555	175.298	317.359
BCAN_B0166		L-carnitine dehydratase/bile acid-inducible protein F	-1.61133	-3.05534	0.788939	6872.59	12033.7	18113.8	39651.2	9453.15	28882.5
BCAN_B0167		COGs COG3777	-1.50955	-2.8472	0.557855	9998.67	21714.3	33985.3	56307.9	15856.5	45146.6
BCAN_B0168		Citrate lyase beta chain	-1.1736	-2.25573	0.293296	2179.12	5813.14	5896.48	12131.9	3996.13	9014.21
BCAN_B0169		hypothetical protein	-1.47794	-2.78551	0.860133	759.671	974.288	1622.63	3207.33	866.98	2414.98
BCAN_B0170		CYTOCHROME B561	-1.06593	-2.09351	0.338239	1177.85	882.017	2878.57	1433.79	1029.93	2156.18
BCAN_B0174		Cytochrome c2	-0.816887	-1.7616	0.0851384	3627.62	2559.04	9197.63	1700.79	3093.33	5449.21
BCAN_B0175		hypothetical protein	-0.837543	-1.787	0.0890775	4024.83	2467.8	5781.98	5820.39	3246.32	5801.18
BCAN_B0176		hypothetical protein	0.0506894	1.03576	0.0378008	1013.18	678.958	1009.51	624.207	846.069	816.859
BCAN_B0177		Glycolate utilization operon transcriptional activator GlcC	-0.469454	-1.38459	0.0630235	453.634	963.88	902.579	1060.09	708.757	981.334
BCAN_B0178		Transcriptional regulator, LysR family, in glycolate utilization operon	0.487657	1.40217	0.0553912	1482.25	1770.46	1165.81	1153.96	1626.35	1159.89
BCAN_B0180		Glycolate dehydrogenase, subunit GlcD	-0.46617	-1.38144	0.066478	477.404	413.808	701.997	529.156	445.606	615.576
BCAN_B0183		oxidoreductase of aldo/keto reductase family, subgroup 1	-1.32798	-2.51051	0.428059	5056.27	7480.04	14081.4	17391.1	6268.15	15736.3
BCAN_B0184		Protein ybiS precursor	-0.774479	-1.71057	0.148208	306.384	354.988	649.575	481.75	330.686	565.662
BCAN_B0187		Histidyl-tRNA synthetase	0.523074	1.43701	0.0748607	788.635	703.343	605.472	432.777	745.989	519.124
BCAN_B0188	hisZ	ATP phosphoribosyltransferase regulatory subunit	0.667403	1.58821	0.109744	714.814	601.691	537.261	291.663	658.253	414.462
BCAN_B0189	hisG	ATP phosphoribosyltransferase catalytic subunit	1.15535	2.22739	0.470545	559.125	511.183	236.634	243.887	535.154	240.261
BCAN_B0191		putative membrane protein	0.633365	1.55118	0.0954368	1081.43	939.093	537.113	765.458	1010.26	651.285
BCAN_B0192	fumC	Fumarate hydratase class II	0.0323017	1.02264	0.0177886	3701.46	4117	2981.69	4663.65	3909.23	3822.67
BCAN_B0193		hypothetical protein	-0.139733	-1.1017	0.0331935	1207.72	1347.14	1407.33	1407.36	1277.43	1407.34
BCAN_B0195		Heat shock protein 60 family chaperone GroEL	-0.752879	-1.68515	0.0491415	5098.47	5483.65	5935.19	11897.3	5291.06	8916.24
BCAN_B0196	groES	Heat shock protein 60 family co-chaperone GroES	-0.731012	-1.6598	0.0389284	7084.71	6438.71	8112.63	14333.6	6761.71	11223.1
BCAN_B0199		Riboflavin kinase / FMN adenylyltransferase	-0.107232	-1.07716	0.0289497	227.18	173.055	259.539	171.578	200.117	215.558
BCAN_B0200	ileS	Isoleucyl-tRNA synthetase	0.295693	1.22747	0.0366293	1420.65	2018.99	1529.15	1273.05	1719.82	1401.1
BCAN_B0201		hypothetical protein	-0.115992	-1.08372	0.0134241	6000.53	6025.46	6114.25	6918.56	6012.99	6516.4
BCAN_B0202		CYTOCHROME B561	-0.0459769	-1.03238	0.0309332	1614.37	1197.55	962.248	1940.72	1405.96	1451.49
BCAN_B0203		tRNA-specific adenosine-34 deaminase	0.402258	1.32157	0.0585959	641.913	523.29	429.33	452.348	582.602	440.839
BCAN_B0204		tRNA pseudouridine synthase A	0.291594	1.22399	0.0260425	3052.05	3388.8	2653.31	2608.86	3220.43	2631.09
BCAN_B0206		Methyltransferase	0.214771	1.16052	0.0270193	3046.91	1924.48	2379.49	1904.28	2485.7	2141.88
BCAN_B0207		ZINC PROTEASE	-0.251118	-1.19013	0.0310747	1973.01	1548.61	1811.64	2379.53	1760.81	2095.59
BCAN_B0210		SERINE PROTEASE	0.118688	1.08575	0.0387682	335.016	352.005	323.439	309.324	343.51	316.382
BCAN_B0211		putative Glutathione-regulated potassium-efflux system protein KefB	-0.374136	-1.29606	0.0473096	859.238	1147.18	1230.7	1369.75	1003.21	1300.22
BCAN_B0212		TldE/PmbA protein, part of proposed TldE/TldD proteolytic complex	-0.698605	-1.62293	0.109637	751.066	815.42	1080.87	1461.43	783.243	1271.15
BCAN_B0213		Inositol monophosphatase family protein	-0.171452	-1.12619	0.0262149	2443.71	1819.17	2466.72	2334.1	2131.44	2400.41
BCAN_B0214		Uncharacterized protein, Bsl7517 homolog	0.414867	1.33318	0.0279881	5390.3	3130.68	3525.69	2865.8	4260.49	3195.75
BCAN_B0215		Protein of unknown function DUF374	-0.303635	-1.23425	0.0444222	941.067	840.448	1223.14	975.695	890.758	1099.42
BCAN_B0216		3-deoxy-D-manno-octulosonic-acid transferase	-0.225226	-1.16896	0.0360206	1014.73	1430.55	1537.31	1321.13	1222.64	1429.22
BCAN_B0217	lpxK	Tetraacyldisaccharide 4'-kinase	0.138639	1.10087	0.041912	515.466	717.048	618.224	501.362	616.257	559.793
BCAN_B0218		hypothetical protein	-0.0233559	-1.01632	0.0219062	3061.94	2366.96	2763.57	2753.93	2714.45	2758.75
BCAN_B0219	mutL	DNA mismatch repair protein MutL	-0.609903	-1.52616	0.0857811	646.017	905.075	889.023	1478.19	775.546	1183.6
BCAN_B0222	pcaR	Transcriptional regulator, IclR family	-0.423601	-1.34127	0.0429501	1516.54	1537.84	2304.83	1791.92	1527.19	2048.38
BCAN_B0224		3-hydroxybutyryl-CoA dehydrogenase; 3-hydroxyacyl-CoA dehydrogenase	-0.849	-1.80125	0.190312	306.308	398.645	579.905	689.893	352.477	634.899
BCAN_B0225		L-carnitine dehydratase/bile acid-inducible protein F	-0.219144	-1.16404	0.02745	163.376	174.632	180.045	213.411	169.004	196.728
BCAN_B0226		2,4-dienoyl-CoA reductase [NADPH]	-0.37292	-1.29497	0.019791	111.66	112.711	150.639	139.916	112.186	145.277
BCAN_B0227		Mercuric resistance operon regulatory protein	-0.091919	-1.06579	0.00547428	88.7302	69.9731	82.9349	86.2091	79.3517	84.572
BCAN_B0229		Sensor histidine kinase	-0.0146843	-1.01023	0.00662168	91.3128	84.4716	94.18	83.4028	87.8922	88.7914
BCAN_B0233		hypothetical protein	0.552278	1.4664	0.0512858	252.905	219.907	166.643	155.787	236.406	161.215
BCAN_B0234		hypothetical protein	-0.246803	-1.18657	0.0231219	139.12	146.811	181.811	157.467	142.965	169.639
BCAN_B0236		Thiamin biosynthesis lipoprotein ApbE	0.209624	1.15639	0.00491427	87.8142	78.1019	74.69	68.7879	82.958	71.739
BCAN_B0237		C-DI-GMP PHOSPHODIESTERASE A	0.155393	1.11372	0.0370731	1095.91	1106.57	1054.9	922.675	1101.24	988.788
BCAN_B0240		Transcriptional regulator, GntR family	-0.138456	-1.10073	0.0421526	443.731	484.621	454.833	567.028	464.176	510.931
BCAN_B0241	dapA	1-pyrroline-4-hydroxy-2-carboxylate deaminase	-0.439281	-1.35593	0.0618296	341.829	379.946	468.761	509.914	360.887	489.338
BCAN_B0242	mdh	Ureidoglycolate/malate/sulfolactate dehydrogenase family	-0.190214	-1.14093	0.0382163	228.209	304.237	214.996	392.489	266.223	303.743
BCAN_B0244		Membrane protein involved in the export of O-antigen, teichoic acid lipoteichoic acids	-0.243928	-1.18421	0.0430377	325.151	283.107	496.753	223.554	304.129	360.153
BCAN_B0245		CALCIUM OR IRON-BINDING PROTEIN	-0.657603	-1.57746	0.0718001	1877.91	1449.28	4765.3	483.191	1663.59	2624.25
BCAN_B0247		Nitric oxide reductase activation protein NorE	-0.544861	-1.45888	0.0712955	331.439	188.108	638.875	119.081	259.773	378.978
BCAN_B0248		NorF protein	-0.564832	-1.47922	0.0129089	76.8428	71.1799	150.504	68.4538	74.0113	109.479
BCAN_B0249	norC	Nitric-oxide reductase subunit C	-1.2219	-2.33254	0.544408	1551.83	422.051	4477.34	126.819	986.94	2302.08
BCAN_B0251		Nitric oxide reductase activation protein NorQ	-1.07535	-2.10723	0.398489	699.54	262.578	1863.22	164.188	481.059	1013.7
BCAN_B0252		Nitric oxide reductase activation protein NorD	-0.689495	-1.61272	0.0836181	206.188	146.835	454.489	114.837	176.511	284.663
BCAN_B0253		Protein	-1.03855	-2.05417	0.294856	1365.31	1019.85	4775.14	124.375	1192.58	2449.76
BCAN_B0254		Protein	-0.772345	-1.70804	0.150455	541.948	295.995	1236.91	194.338	418.972	715.622
BCAN_B0255		Protein	-0.275595	-1.21049	0.0431845	1038.41	703.878	1469.31	639.721	871.144	1054.51
BCAN_B0257		probable integral membrane protein Cj1412c	-0.682684	-1.60512	0.0589364	2400.09	3078.74	3582.62	5211.57	2739.41	4397.1
BCAN_B0258		farnesyl cysteine carboxyl-methyltransferase	-0.558383	-1.47262	0.0577611	1310.08	1716.3	2105.7	2351	1513.19	2228.35
BCAN_B0259		hypothetical protein	-0.369191	-1.29163	0.0491231	214.82	313.875	348.877	334	264.347	341.439
BCAN_B0261	nirK	Copper-containing nitrite reductase	-1.04154	-2.05842	0.358691	550.186	181.193	1316.98	188.508	365.69	752.743
BCAN_B0262		Nitrite reductase accessory protein NirV	-1.41887	-2.67375	0.70544	151.528	107.211	585.593	106.21	129.369	345.902
BCAN_B0263	fnrA	Nitric oxide -responding transcriptional regulator NnrR (Crp/Fnr family)	0.705551	1.63077	0.122164	810.38	784.117	511.205	466.553	797.248	488.879
BCAN_B0264	rbtR	Ribitol operon repressor	-0.187929	-1.13913	0.0435906	413.113	438.712	473.944	496.393	425.912	485.168
BCAN_B0266		L-arabinose-binding periplasmic protein precursor AraF	-0.880658	-1.84121	0.187502	1403.56	408.699	1235.91	2100.86	906.131	1668.38
BCAN_B0267	rbsA	Various polyols ABC transporter, ATP-binding component	-0.610993	-1.52731	0.0789697	291.343	158.842	335.925	351.649	225.093	343.787
BCAN_B0268		putative ABC transporter permease protein	-0.572624	-1.48723	0.0775451	950.201	628.467	1063.4	1284.44	789.334	1173.92
BCAN_B0269	rbtD	Ribitol 2-dehydrogenase	0.0367151	1.02578	0.0398526	469.807	367.341	348.223	467.889	418.574	408.056
BCAN_B0270		D-ribulokinase	-0.349691	-1.27429	0.0506267	845.335	577.831	762.172	1051.35	711.583	906.761
BCAN_B0271		hypothetical protein	-0.159571	-1.11695	0.0406681	699.459	761.331	748.136	883.502	730.395	815.819
BCAN_B0272		hypothetical protein	-0.291578	-1.22398	0.0295254	1567.55	2655.73	2030.6	3138.6	2111.64	2584.6
BCAN_B0273	mcjD	Zinc carboxypeptidase A metalloprotease (M14):ATP/GTP-binding site motif A (P-loop):Sigma-54 factor interaction domain:ABC tr	-0.381088	-1.30232	0.0187235	3515.68	7411.72	7670.62	6560.4	5463.7	7115.51
BCAN_B0274		hypothetical protein	0.858786	1.81351	0.0934636	102.119	321.883	98.781	135.021	212.001	116.901
BCAN_B0276	nosR	Nitrous oxide reductase maturation protein NosR	-1.30961	-2.47875	0.653277	264.718	125.85	854.014	114.106	195.284	484.06
BCAN_B0277	nosZ	Nitrous-oxide reductase	-2.12665	-4.36702	0.999163	605.895	207.124	3378.39	172.079	406.509	1775.24
BCAN_B0278	nosD	Nitrous oxide reductase maturation protein NosD	-1.49284	-2.81443	0.882468	393.798	193.02	1495.65	155.909	293.409	825.778
BCAN_B0279	nosF	Nitrous oxide reductase maturation protein NosF (ATPase)	-1.27708	-2.42348	0.625516	266.683	167.698	938.274	114.442	217.191	526.358
BCAN_B0280		Nitrous oxide reductase maturation transmembrane protein NosY	-1.11684	-2.16871	0.245443	127.473	96.1023	412.267	72.6038	111.787	242.435
BCAN_B0281		Nitrous oxide reductase maturation protein, outer-membrane lipoprotein NosL	-0.791636	-1.73104	0.118442	215.129	143.518	521.992	98.8393	179.324	310.416
BCAN_B0283		Nitric oxide -responding transcriptional regulator NnrR (Crp/Fnr family)	1.16572	2.24346	0.51633	1337.13	714.412	615.973	298.483	1025.77	457.228
BCAN_B0284		Pseudoazurin precursor	-0.670462	-1.59158	0.0654246	3373.32	894.532	6615.72	176.924	2133.93	3396.32
BCAN_B0285		NnrS protein involved in response to NO	-0.370689	-1.29297	0.0538357	364.308	323.837	662.295	227.457	344.073	444.876
BCAN_B0287		Hydroxymethylpyrimidine ABC transporter, transmembrane component	-0.406785	-1.32573	0.0526791	1002.01	731.248	1546.11	751.722	866.631	1148.92
BCAN_B0288		ABC-type nitrate/sulfonate/bicarbonate transport system, ATPase component	-0.336966	-1.2631	0.0524259	479.684	495.872	808.519	423.704	487.778	616.112
BCAN_B0291		PROTEASE	-1.5457	-2.91946	0.919064	611.833	245.295	2347.08	155.266	428.564	1251.17
BCAN_B0292		peptidase, U32 family	-1.53832	-2.90456	0.907491	357.478	161.817	1427.43	80.8927	259.648	754.163
BCAN_B0293		sterol binding protein	-1.42229	-2.6801	0.828308	741.564	367.89	2807.91	165.538	554.727	1486.72
BCAN_B0294	ubiD	3-polyprenyl-4-hydroxybenzoate carboxy-lyase	-0.837135	-1.7865	0.149872	240.586	159.985	585.376	130.243	200.285	357.81
BCAN_B0295		3-polyprenyl-4-hydroxybenzoate carboxy-lyase UbiX	-0.867891	-1.82499	0.140439	186.127	134.094	485.906	98.4938	160.11	292.2
BCAN_B0296		hypothetical protein	0.278439	1.21288	0.0102984	140.115	78.2982	106.487	73.5911	109.207	90.0391
BCAN_B0298	narI	Respiratory nitrate reductase gamma chain	-1.12737	-2.18461	0.234976	4032.6	4633.61	9640.63	9291.64	4333.11	9466.14
BCAN_B0299	narJ	Respiratory nitrate reductase delta chain	-0.944542	-1.92458	0.145404	2226.67	3257.02	5713.7	4840.09	2741.85	5276.9
BCAN_B0300	narH	Respiratory nitrate reductase beta chain	-1.08416	-2.12013	0.15145	6417.28	7459.58	14567.2	14853.6	6938.43	14710.4
BCAN_B0301		Respiratory nitrate reductase alpha chain	-1.51198	-2.85201	0.742305	5195.41	4808.98	14972.7	13559.9	5002.19	14266.3
BCAN_B0303		transcriptional regulator, Crp/Fnr family	-0.554375	-1.46853	0.0772854	771.34	574.422	962.319	1013.97	672.881	988.147
BCAN_B0304	rafR	Maltose operon transcriptional repressor MalR, LacI family	-0.286657	-1.21981	0.0424402	240.239	276.427	290.078	340.157	258.333	315.117
BCAN_B0306		Maltose/maltodextrin ABC transporter, permease protein MalF	-1.89957	-3.73102	0.988588	156.756	114.575	577.716	434.622	135.665	506.169
BCAN_B0308		Maltose/maltodextrin transport ATP-binding protein MalK	-0.672889	-1.59426	0.0631887	160.005	123.692	263.167	189.119	141.848	226.143
BCAN_B0310		Oxidoreductase	-0.0716161	-1.05089	0.0392028	961.579	467.537	872.457	629.392	714.558	750.924
BCAN_B0311		hypothetical protein	-0.395714	-1.31559	0.0114189	92.1038	77.0438	110.192	112.337	84.5738	111.265
BCAN_B0312		transporter, putative	-0.469599	-1.38472	0.0667203	447.79	360.486	642.373	476.867	404.138	559.62
BCAN_B0314		hypothetical protein	1.68561	3.21677	0.959421	4613.63	3011.94	1068.85	1301.72	3812.79	1185.28
BCAN_B0315	nrdH	Glutaredoxin-like protein NrdH, required for reduction of Ribonucleotide reductase class Ib	1.7108	3.27342	0.953083	11465.6	3204.77	1834.15	2647.52	7335.2	2240.84
BCAN_B0316	nrdI	Ribonucleotide reduction protein NrdI	1.59933	3.03003	0.93748	3570.09	1013.88	652.745	860.102	2291.98	756.423
BCAN_B0317		Ribonucleotide reductase of class Ib (aerobic), alpha subunit	1.85123	3.60807	0.990994	3200.88	1018.13	463.437	705.89	2109.51	584.664
BCAN_B0318	nrdF	Ribonucleotide reductase of class Ib (aerobic), beta subunit	2.3208	4.99608	0.999862	3221.08	850.938	367.529	447.512	2036.01	407.521
BCAN_B0323		Septum site-determining protein MinD	-0.999396	-1.99916	0.134148	4413.44	4909.62	7931.04	10707.3	4661.53	9319.15
BCAN_B0324	minE	Cell division topological specificity factor MinE	-1.16802	-2.24703	0.340952	2654.42	2748.65	5925.16	6215.69	2701.53	6070.43
BCAN_B0325		hypothetical protein	-1.18826	-2.27878	0.346821	3016.26	3168.61	6404.26	7689.71	3092.44	7046.99
BCAN_B0327		hypothetical protein	-0.606941	-1.52303	0.0929423	507.037	336.9	545.266	740.073	421.969	642.67
BCAN_B0328		ABC transporter, periplasmic spermidine putrescine-binding protein PotD	-2.02765	-4.0774	0.997817	804.863	668.031	2571.71	3433.87	736.447	3002.79
BCAN_B0329		Putrescine transport ATP-binding protein PotA	-2.46484	-5.52064	0.999953	201.974	180.727	897.486	1215.27	191.351	1056.38
BCAN_B0331		Spermidine Putrescine ABC transporter permease component potC	-1.79109	-3.46077	0.983503	241.316	215.137	695.253	884.429	228.227	789.841
BCAN_B0334		hypothetical protein	1.09356	2.134	0.22669	12824.5	2385.5	2992.43	4135.05	7605.01	3563.74
BCAN_B0335		hypothetical protein	0.0995838	1.07146	0.0406805	471.092	388.885	381.793	420.825	429.988	401.309
BCAN_B0338		hypothetical protein	0.22632	1.16985	0.00898034	13360.2	14570.2	8957.61	14917.6	13965.2	11937.6
BCAN_B0343		hdeA protein	1.22355	2.3352	0.489424	4943.28	2484.4	1196.6	1984.14	3713.84	1590.37
BCAN_B0348		transcriptional regulator, LysR family	-0.202701	-1.15085	0.034293	1260.06	1354.41	1352.32	1656.54	1307.23	1504.43
BCAN_B0349		Mannose-6-phosphate isomerase / Mannose-1-phosphate guanylyltransferase (GDP)	-0.303136	-1.23382	0.0457002	287.115	288.653	348.995	361.401	287.884	355.198
BCAN_B0352		endo-type 6-aminohexanoate oligomer hydrolase	-0.296153	-1.22787	0.0472355	621.191	756.101	879.875	811.255	688.646	845.565
BCAN_B0353		Chloride channel protein	0.0479351	1.03378	0.0341374	1470.33	829.628	1002.41	1222.38	1149.98	1112.4
BCAN_B0355	guaB	Inosine-5'-monophosphate dehydrogenase	1.06781	2.09625	0.288197	3889.3	3172.39	2120.85	1247.87	3530.84	1684.36
BCAN_B0356		Cytochrome c family protein	0.185916	1.13754	0.0354982	1391.7	1268.57	1313.64	1024.97	1330.13	1169.31
BCAN_B0357	oxyR	Hydrogen peroxide-inducible genes activator	0.0846073	1.0604	0.0108684	7853.96	9351.44	7509.17	8716.24	8602.7	8112.7
BCAN_B0358	katA	Catalase	-1.09438	-2.13522	0.0749992	21742.2	23462.9	48249.5	48273.2	22602.6	48261.4
BCAN_B0359		hypothetical protein	-0.399098	-1.31868	0.0399109	2310.46	928.126	2159.57	2111.1	1619.29	2135.34
BCAN_B0360		DISULFIDE BOND FORMATION PROTEIN B	-0.308392	-1.23833	0.0196626	5848.89	2739.09	5968	4666.73	4293.99	5317.36
BCAN_B0361		SUN protein	0.467754	1.38296	0.0666442	576.448	602.302	457.192	395.149	589.375	426.171
BCAN_B0362		Phenylacetic acid degradation protein PaaD, thioesterase	0.172737	1.1272	0.0415495	695.316	863.588	600.972	782.023	779.452	691.497
BCAN_B0363		5'-methylthioadenosine nucleosidase / S-adenosylhomocysteine nucleosidase	-0.27551	-1.21042	0.0417722	1141.46	780.895	1101.77	1225.09	961.176	1163.43
BCAN_B0364	guaA	GMP synthase [glutamine-hydrolyzing]	0.476823	1.39168	0.0434345	2393.72	2721.35	2103.28	1572.2	2557.54	1837.74
BCAN_B0384		Periplasmic protein p19 involved in high-affinity Fe2+ transport	-0.188383	-1.13949	0.00290984	50285.9	59196.8	62096.4	62657.6	54741.3	62377
BCAN_B0385		putative exported protein	-0.317628	-1.24628	0.00487614	27402.8	37358.7	44497.8	36213.1	32380.7	40355.5
BCAN_B0386	efeU	High-affinity iron permease	-0.0625933	-1.04434	0.0109472	8524.1	7461.41	8723.83	7970.49	7992.75	8347.16
BCAN_B0387		Ferredoxin	-0.178801	-1.13194	0.0103864	7084.68	11288.9	11709.3	9088.5	9186.79	10398.9
BCAN_B0388		Xylulose-5-phosphate phosphoketolase; Fructose-6-phosphate phosphoketolase	0.298617	1.22996	0.0322164	2360.55	2132.27	1476.14	2176.66	2246.41	1826.4
BCAN_B0389	ackA	Acetate kinase	0.235733	1.1775	0.0431191	827.898	938.639	698.414	801.823	883.268	750.119
BCAN_B0396		High-affinity branched-chain amino acid transport system permease protein LivH	-0.454104	-1.36993	0.0639046	448.715	667.263	921.789	607.024	557.989	764.407
BCAN_B0398		Branched-chain amino acid transport ATP-binding protein LivF	-0.69248	-1.61606	0.100877	285.567	169.814	448.784	287.139	227.691	367.962
BCAN_B0399	fabG	Short chain dehydrogenase	-0.174033	-1.12821	0.0297867	205.369	180.366	262.113	173.076	192.867	217.595
BCAN_B0400	aroE	Shikimate 5-dehydrogenase I alpha	-0.318373	-1.24692	0.0205121	150.228	93.8569	179.363	124.992	122.042	152.177
BCAN_B0405		oxidoreductase, putative	-0.723816	-1.65155	0.12946	298.656	513.857	886.443	455.459	406.256	670.951
BCAN_B0406		1-carboxy-3-chloro-3,4-dihydroxycyclo hexa-1,5-diene dehydrogenase	0.00740701	1.00515	0.0302448	190.542	260.738	279.426	169.543	225.64	224.485
BCAN_B0407		Oligopeptide transport ATP-binding protein OppF	-0.179643	-1.1326	0.0382681	252.967	292.282	348.63	268.921	272.624	308.775
BCAN_B0408		Oligopeptide transport ATP-binding protein OppD	-0.427686	-1.34507	0.0563	289.044	269.918	398.701	353.145	279.481	375.923
BCAN_B0409	dapA	Dihydrodipicolinate synthase	-0.908888	-1.8776	0.223889	741.215	569.809	1359.14	1102.43	655.512	1230.79
BCAN_B0410		Peptide ABC transporter, permease protein	-0.893957	-1.85827	0.222765	385.64	415.779	779.768	709.481	400.709	744.624
BCAN_B0411		OLIGOPEPTIDE TRANSPORT SYSTEM PERMEASE PROTEIN APPB	-0.73233	-1.66132	0.123411	269.908	273.935	497.882	405.614	271.921	451.748
BCAN_B0412	gsiB	Peptide ABC transporter, periplasmic peptide-binding protein	-0.909985	-1.87903	0.229048	499.562	675.373	1136.34	1071.39	587.467	1103.87
BCAN_B0413		Transcriptional regulator, GntR family	-1.08464	-2.12085	0.408957	423.511	573.506	1069.07	1045.46	498.509	1057.26
BCAN_B0414	nanE	N-acetylmannosamine-6-phosphate 2-epimerase / N-acetylmannosamine kinase	-0.0684651	-1.0486	0.0254048	147.231	214.309	174.986	204.125	180.77	189.556
BCAN_B0415		Sialic acid-induced transmembrane protein YjhT(NanM), possible mutarotase	-0.877692	-1.83743	0.180807	198.018	236.887	377.287	421.822	217.452	399.554
BCAN_B0416		hypothetical protein	0.652244	1.57161	0.0350574	9005.56	8169.6	5712.7	5215.68	8587.58	5464.19
BCAN_B0417		cAMP-binding proteins - catabolite gene activator and regulatory subunit of cAMP-dependent protein kinases	0.304295	1.23481	0.0498841	573.702	478.636	464.651	387.572	526.169	426.111
BCAN_B0418		Transcriptional regulator, LuxR family	-0.536652	-1.4506	0.0737981	383.331	219.637	531.043	343.623	301.484	437.333
BCAN_B0419		SUCCINOGLYCAN BIOSYNTHESIS TRANSPORT PROTEIN EXOP	-0.427841	-1.34522	0.0250957	130.988	108.523	157.592	164.601	119.755	161.097
BCAN_B0420		Exopolysaccharide production protein ExoF precursor	-0.656659	-1.57643	0.0525407	144.425	112.045	239.64	164.668	128.235	202.154
BCAN_B0421		fucose synthetase family protein	-0.00606185	-1.00421	0.0122112	106.99	122.843	138.138	92.6629	114.916	115.4
BCAN_B0422	gmd	GDP-mannose 4,6 dehydratase	-0.40356	-1.32277	0.0167521	100.479	98.2414	165.002	97.8589	99.3602	131.43
BCAN_B0423	wbjE	Glycosyltransferase	-0.313197	-1.24246	0.00691905	73.192	77.0767	95.0642	91.6383	75.1343	93.3512
BCAN_B0424		glycosyl transferase, group 1 family protein	-0.264739	-1.20142	0.0130688	86.6133	115.973	106.503	136.888	101.293	121.695
BCAN_B0425		glycosyl transferase, group 1 family protein	0.431237	1.34839	0.0220519	145.991	152.399	116.385	104.908	149.195	110.647
BCAN_B0426		31 kDa outer-membrane immunogenic protein precursor	0.13116	1.09517	0.00273192	63143.5	61934.6	52789.1	61419.3	62539	57104.2
BCAN_B0429		hypothetical protein	0.108525	1.07813	0.00684636	92.5944	91.6144	91.8656	78.9946	92.1044	85.4301
BCAN_B0430	kdtX	Glycosyltransferase involved in cell wall biogenesis	0.320113	1.24843	0.0240187	174.809	161.325	127.558	141.688	168.067	134.623
BCAN_B0433		Glycosyl transferase, group 2 family protein	-1.02039	-2.02847	0.164111	138.756	82.7587	332.885	116.45	110.757	224.668
BCAN_B0434		DTDP-4-DEHYDRORHAMNOSE 3,5-EPIMERASE	-0.0198055	-1.01382	0.00456831	76.4454	77.2648	78.6331	77.2018	76.8551	77.9175
BCAN_B0435		Glycosyltransferase	-0.0656403	-1.04655	0.00547487	76.3039	84.3079	92.0453	76.0429	80.3059	84.0441
BCAN_B0438		UDP-glucose 4-epimerase	-0.167519	-1.12313	0.0104688	90.0921	106.637	139.204	81.7481	98.3646	110.476
BCAN_B0439		hypothetical protein	-0.107368	-1.07726	0.0175068	148.517	118.916	177.054	111.042	133.717	144.048
BCAN_B0440	rfbC	dTDP-4-dehydrorhamnose 3,5-epimerase	-0.0810459	-1.05778	0.00286522	66.9026	62.6255	75.4504	61.5625	64.7641	68.5064
BCAN_B0441		methyltransferase, putative	-0.101532	-1.07291	0.0191099	153.589	130.393	176.026	128.661	141.991	152.344
BCAN_B0442		Glucose-1-phosphate cytidylyltransferase	-0.706931	-1.63233	0.115811	269.297	298.73	457.611	469.596	284.013	463.603
[truncated: 532 more rows]
